# Supplementary material for: m5C regulator-mediated methylation modification phenotypes characterized by distinct tumor microenvironment immune heterogenicity in colorectal cancer
Source: Sci Rep. 2023 Jul 24;13:11950. doi: 10.1038/s41598-023-37300-z (PMC10366215; doi:10.1038/s41598-023-37300-z)
Supplement: Supplementary file 2 — Supplementary Tables. [file 41598_2023_37300_MOESM2_ESM.xls]

## Sheet: table S1
Table S1. The m5C regulators function type.
m5C Regulator
Gene	Type
NSUN2	writers
NSUN3	writers
NSUN4	writers
NSUN5	writers
NSUN6	writers
NSUN7	writers
DNMT1	writers
TRDMT1	writers
DNMT3A	writers
DNMT3B	writers
NOP2	writers
YBX1	readers
ALYREF	readers
TET2	erasers

## Sheet: table S2
table S2. The genes included in the signatures of the known biological processes.
Gene Signature	Platform	Genes	Source
Angiogenesis	Gene expression profiling	CDH5, SOX17, SOX18, TEK	PMID: 22553347
Antigen.processing.machinery	Gene expression profiling	B2M, HLA-A, HLA-B, HLA-C, TAP1, TAP2	PMID: 27855702
CD8+T effector	Gene expression profiling	CD8A, CXCL10, CXCL9, GZMA, GZMB, IFNG, PRF1, TBX21	PMID: 26952546
Cell cycle	Gene expression profiling	ABL1, ANAPC1, ANAPC10, ANAPC11, ANAPC13, ANAPC2, ANAPC4, ANAPC5, ANAPC7, ATM, ATR, BUB1, BUB1B, BUB3, CCNA1, CCNA2, CCNB1, CCNB2, CCNB3, CCND1, CCND2, CCND3, CCNE1, CCNE2, CCNH, CDC14A, CDC14B, CDC16, CDC20, CDC23, CDC25A, CDC25B, CDC25C, CDC26, CDC27, CDC45, CDC6, CDC7, CDK1, CDK2, CDK4, CDK6, CDK7, CDKN1A, CDKN1B, CDKN1C, CDKN2A, CDKN2B, CDKN2C, CDKN2D, CHEK1, CHEK2, CREBBP, CUL1, DBF4, E2F1, E…	KEGG hsa4110
Cell cycle regulators	Gene expression and mutational profiling	ATM, CCND1, CCNE1, CDKN1A, CDKN2A, E2F3, FBXW7, MDM2, RB1, TP53	PMID: 24476821
DNA damage repair	Gene expression profiling	ALKBH2, ALKBH3, APEX1, APEX2, APLF, ATM, ATR, ATRIP, BLM, BRCA1, BRCA2, BRIP1, CCNH, CDK7, CETN2, CHAF1A, CHEK1, CHEK2, CLK2, DCLRE1C, DDB1, DDB2, DUT, ENDOV, ERCC1, ERCC2, ERCC3, ERCC4, ERCC5, ERCC6, ERCC8, FAN1, FANCA, FANCB, FANCC, FANCD2, FANCE, FANCF, FANCG, FANCL, FANCM, GTF2H1, GTF2H2, GTF2H3, GTF2H4, GTF2H5, H2AFX, HLTF, HUS1, LIG1, LIG3, LIG4, MBD4, MDC1, MGMT, MLH1, MLH3, MMS19, MNAT1, …	Wood lab
DNA damage repair	Mutational profiling	ATM, ATR, BLM, BRCA1, BRCA2, BRIP1, CHEK1, CHEK2, ERCC4, FANCA, FANCC, FANCD2, FANCE, FANCF, FANCG, FANCL, FANCM, MLH1, MSH2, MSH6, MUTYH, NUDT1, PALB2, PARP1, PARP2, PARP3, PMS2, POLD1, POLE, PRKDC, RAD51C, RPA1, TP53	Wood lab
DNA replication	Gene expression profiling	DNA2, FEN1, LIG1, MCM2, MCM3, MCM4, MCM5, MCM6, MCM7, PCNA, POLA1, POLA2, POLD1, POLD2, POLD3, POLD4, POLE, POLE2, POLE3, POLE4, PRIM1, PRIM2, RFC1, RFC2, RFC3, RFC4, RFC5, RNASEH1, RNASEH2A, RNASEH2B, RNASEH2C, RPA1, RPA2, RPA3, RPA4, SSBP1	KEGG hsa3030
EMT (1)	Gene expression profiling	CLDN3, CLDN7, CLDN4, CDH1, VIM, TWIST1, ZEB1, ZEB2	PMID: 24520177
EMT2	Gene expression profiling	AXL, FAP, LOXL2, ROR2, TAGLN, TWIST2, WNT5A	PMID: 26997480
EMT3	Gene expression profiling	FOXF1, GATA6, SOX9, TWIST1, ZEB1, ZEB2	PMID: 27321955
Fanconi anemia	Gene expression profiling	APITD1, ATR, ATRIP, BLM, BRCA1, BRCA2, BRIP1, C17orf70, C19orf40, EME1, EME2, ERCC1, ERCC4, FAN1, FANCA, FANCB, FANCC, FANCD2, FANCE, FANCF, FANCG, FANCI, FANCL, FANCM, HES1, MLH1, MUS81, PALB2, PMS2, POLH, POLI, POLK, POLN, RAD51, RAD51C, REV1, REV3L, RMI1, RMI2, RPA1, RPA2, RPA3, RPA4, SLX4, STRA13, TELO2, TOP3A, TOP3B, UBE2T, USP1, WDR48	KEGG hsa03460
FGFR3-related genees	Gene expression profiling	FGFR3, TP63, WNT7B	PMID: 22553347
Homologous recombination	Gene expression profiling	BLM, BRCA2, EME1, MRE11A, MUS81, NBN, POLD1, POLD2, POLD3, POLD4, RAD50, RAD51, RAD51B, RAD51C, RAD51D, RAD52, RAD54B, RAD54L, RPA1, RPA2, RPA3, RPA4, SHFM1, SSBP1, TOP3A, TOP3B, XRCC2, XRCC3	KEGG hsa3440
Immune checkpoint	Gene expression profiling	CD274, CTLA4, HAVCR2, LAG3, PDCD1, PDCD1LG2, TIGIT
KEGG discovered histones	Gene expression profiling	HIST1H2AG, HIST1H2AI, HIST1H2BL, HIST2H2BF	discovered in this data set
Mismatch repair	Gene expression profiling	EXO1, LIG1, MLH1, MLH3, MSH2, MSH3, MSH6, PCNA, PMS2, POLD1, POLD2, POLD3, POLD4, RFC1, RFC2, RFC3, RFC4, RFC5, RPA1, RPA2, RPA3, RPA4, SSBP1	KEGG hsa3430
Nucleotide excision repair	Gene expression profiling	CCNH, CDK7, CETN2, CUL4A, CUL4B, DDB1, DDB2, ERCC1, ERCC2, ERCC3, ERCC4, ERCC5, ERCC6, ERCC8, GTF2H1, GTF2H2, GTF2H3, GTF2H4, GTF2H5, LIG1, MNAT1, PCNA, POLD1, POLD2, POLD3, POLD4, POLE, POLE2, POLE3, POLE4, RAD23A, RAD23B, RBX1, RFC1, RFC2, RFC3, RFC4, RFC5, RPA1, RPA2, RPA3, RPA4, XPA, XPC	KEGG hsa3420
Pan-F-TBRS	Gene expression profiling	ACTA2, ACTG2, ADAM12, ADAM19, CNN1, COL4A1, CTGF, CTPS1, FAM101B, FSTL3, HSPB1, IGFBP3, PXDC1, SEMA7A, SH3PXD2A, TAGLN, TGFBI, TNS1, TPM1	experimentally determined pan-fibroblast TGF-β response signature (see methods for details)
WNT target	Gene expression profiling	EFNB3, MYC, TCF12, VEGFA	PMID: 25970248

## Sheet: table S3
Table S3. The expression of the genes included in the TGFb EMT process signature in the meta-CRC cohort.
ID	TWIST1	CLDN3	TGFB2	TGFBR2	ACTA2	COL4A1	ZEB1-AS1	VIM	SMAD9
TCGA_TCGA-4N-A93T	3.41378	10.1747	2.90344	7.21339	6.38126	7.3094	4.16619	6.07622	4.00649
TCGA_TCGA-AA-3511	5.14951	9.91327	3.95242	7.52534	8.07558	9.99133	3.73331	7.60538	4.84255
TCGA_TCGA-AA-A00K	3.8422	10.9897	3.50616	6.68205	7.75703	9.1436	3.40394	7.21958	3.6565
TCGA_TCGA-G4-6307	3.42687	11.0938	2.92575	7.21605	7.06501	8.09242	3.04981	6.52678	3.38089
TCGA_TCGA-A6-2683	3.12338	12.191	2.83827	6.78374	7.12992	7.54497	3.57829	5.74216	3.2328
TCGA_TCGA-DM-A285	6.06675	10.3748	3.63544	7.8387	8.40761	9.429	5.04502	7.94322	4.52104
TCGA_TCGA-CM-5864	3.26015	9.69835	3.68409	7.68102	7.07356	8.83189	4.01641	7.03381	4.9036
TCGA_TCGA-G4-6320	4.24868	10.0008	2.94186	5.83036	6.40508	7.58249	5.06618	6.57815	5.4439
TCGA_TCGA-A6-5666	3.24052	10.3561	2.99591	7.51299	7.15678	8.60257	3.47777	6.96163	5.26863
TCGA_TCGA-AA-3662	5.19205	9.75278	3.33168	7.39971	6.92078	9.42287	4.1942	7.33165	4.16517
TCGA_TCGA-AA-3846	5.20695	10.1898	3.46947	7.17876	6.71188	8.49952	4.18667	7.30051	4.35683
TCGA_TCGA-CK-5913	5.55405	10.4229	4.0305	6.50076	7.74274	9.81872	3.63407	7.92196	4.90144
TCGA_TCGA-NH-A6GB	4.30305	9.88839	3.32468	7.56947	6.40312	8.82741	3.75945	7.0175	3.60412
TCGA_TCGA-AA-3492	3.61661	10.1931	2.97275	7.04458	8.01102	8.65424	3.62063	7.98783	3.11394
TCGA_TCGA-A6-6648	3.21115	10.1662	3.88039	7.75721	7.2487	9.71759	3.47913	7.28685	5.7691
TCGA_TCGA-F4-6854	4.609	10.3983	4.04508	7.98109	8.32286	10.2566	3.49756	7.95901	4.47193
TCGA_TCGA-AA-3947	3.99934	5.00934	3.93496	6.51335	7.47882	8.51073	4.06612	8.07793	4.38878
TCGA_TCGA-A6-2686	5.65224	10.5016	3.54241	6.42127	7.46287	8.56696	4.63779	8.2119	3.59694
TCGA_TCGA-AA-3525	3.3606	9.78101	3.17819	6.27383	7.05276	8.49448	3.97032	7.03229	5.71669
TCGA_TCGA-A6-5656	5.22582	9.0818	4.4672	7.70917	6.97811	8.96371	4.58995	7.43783	5.01907
TCGA_TCGA-A6-6654	7.89554	9.61774	4.21571	7.6299	8.67551	10.4749	4.09531	9.46909	4.9116
TCGA_TCGA-AA-3864	3.83983	8.92249	3.61615	6.97599	7.44088	9.3448	3.5448	7.95095	6.70407
TCGA_TCGA-CM-6161	4.23515	7.59862	3.86238	8.35536	7.89391	9.50967	3.77817	7.69844	6.78984
TCGA_TCGA-AA-3675	5.05054	9.28811	3.95779	6.93071	7.50867	8.66158	3.80583	7.26295	5.58897
TCGA_TCGA-CM-5863	5.88584	10.339	3.36	7.93777	8.07392	9.13169	3.82281	8.4152	5.69846
TCGA_TCGA-AA-3506	4.97968	11.0236	3.25682	7.184	8.26493	9.11458	3.20275	7.43714	4.14675
TCGA_TCGA-AA-3861	2.56508	10.2064	3.02472	7.46999	6.08669	7.05764	3.59656	6.3313	6.37095
TCGA_TCGA-CM-6170	5.94661	9.72999	3.41823	7.88987	7.32432	9.06338	4.03786	7.69103	4.03163
TCGA_TCGA-NH-A50U	3.96111	10.4648	3.20663	8.08376	7.82468	9.5547	3.52436	7.59286	5.84275
TCGA_TCGA-A6-2681	4.93753	11.8112	3.77349	7.12607	8.67925	9.53249	3.48412	8.19746	4.83853
TCGA_TCGA-AU-3779	5.4262	9.55921	3.53073	7.24323	7.31555	9.14157	3.78166	7.8388	4.62246
TCGA_TCGA-DM-A28E	3.16312	9.9682	3.091	6.81754	5.83944	8.01725	3.43419	5.60398	6.12187
TCGA_TCGA-NH-A6GC	5.42806	9.89103	3.29997	7.4127	8.13054	8.59901	3.87251	7.85336	5.72638
TCGA_TCGA-A6-2676	3.61074	9.97216	3.2581	6.77583	7.3137	9.18935	4.33178	8.05954	3.38436
TCGA_TCGA-D5-6534	6.82857	8.53765	4.55114	8.18074	8.98256	10.3142	4.86609	9.81973	4.74024
TCGA_TCGA-F4-6807	5.88253	9.44462	4.69981	8.37407	8.74011	9.97756	4.29274	8.83018	5.4594
TCGA_TCGA-G4-6310	4.48848	10.1133	3.27139	7.65108	10.0195	8.8847	3.8517	8.04456	5.54022
TCGA_TCGA-CM-4752	5.75314	11.4675	3.1938	6.76649	7.58891	8.80509	4.08448	7.8387	4.29937
TCGA_TCGA-AZ-6603	5.0951	10.0595	3.55226	7.79885	8.3056	10.0902	4.03208	7.9426	5.52728
TCGA_TCGA-CM-6167	6.03644	9.87539	4.48688	8.8999	10.0897	10.9746	4.99526	9.47351	6.40031
TCGA_TCGA-AA-3534	4.0549	9.63033	3.79361	7.79247	7.7472	9.44457	3.53223	7.57323	5.64518
TCGA_TCGA-AA-3821	5.57992	8.371	3.38494	7.66243	7.31937	9.354	4.31072	7.70099	5.30591
TCGA_TCGA-CM-6676	5.38865	10.9182	3.80921	8.53379	8.46361	9.58651	3.46476	7.94493	5.10161
TCGA_TCGA-AA-A02Y	2.62305	10.4855	2.83697	6.7089	5.46632	5.76721	3.13324	5.1519	5.85176
TCGA_TCGA-CM-5860	7.48306	9.84736	3.66373	7.60472	8.68129	9.70083	4.51914	8.90314	4.38863
TCGA_TCGA-AA-A024	3.51329	10.9682	3.16288	7.30316	5.9523	7.26098	3.30799	6.02648	5.65127
TCGA_TCGA-AY-A71X	2.62674	9.865	2.82409	7.67686	5.84125	6.77778	4.81525	5.59331	6.55605
TCGA_TCGA-A6-3809	5.42835	9.37496	3.46845	6.59562	6.12413	8.80625	3.24228	7.49694	3.48052
TCGA_TCGA-AZ-6606	3.6649	9.61176	3.41175	6.96676	6.58584	9.43211	4.54985	6.84757	4.16627
TCGA_TCGA-G4-6297	7.03301	10.5822	4.23223	8.20285	8.47806	10.5422	4.42821	8.8904	4.18668
TCGA_TCGA-AA-3526	5.14849	9.87908	3.30694	6.9143	7.30619	8.84931	3.33572	7.64274	5.41836
TCGA_TCGA-AA-3845	4.94393	8.71696	3.94818	8.63305	6.8439	9.14123	4.7143	7.81817	5.28348
TCGA_TCGA-AA-3678	3.89751	10.0589	3.4189	7.41248	7.51766	9.29051	3.60096	7.17796	5.76422
TCGA_TCGA-G4-6625	5.17812	10.1806	4.54867	7.77884	7.60899	9.36684	3.96505	8.20463	4.90886
TCGA_TCGA-AD-A5EK	4.43446	10.4009	3.88926	7.50415	7.2705	9.53548	4.56154	7.26279	6.98921
TCGA_TCGA-AD-6899	5.3693	9.67212	4.43958	7.75508	8.69362	10.4232	4.11905	8.59339	4.58714
TCGA_TCGA-CA-5256	4.41773	10.3754	2.94848	7.08075	6.76327	7.845	3.40366	6.72597	5.66391
TCGA_TCGA-F4-6808	3.86169	10.7157	3.41403	7.05153	7.07865	8.83113	3.56851	6.87806	3.64019
TCGA_TCGA-A6-5659	3.39323	9.68781	4.1387	7.74792	7.73302	9.01901	4.81147	7.05213	5.75973
TCGA_TCGA-AA-3554	4.78563	10.0916	3.09247	6.84179	7.56624	9.33208	3.48026	8.42521	3.93674
TCGA_TCGA-AA-3667	4.13521	12.5771	2.92024	6.86731	7.24607	8.09883	2.98812	6.67106	3.85611
TCGA_TCGA-CA-5797	5.08195	10.7625	4.64849	8.30426	8.14447	10.0186	3.68304	7.93609	3.83774
TCGA_TCGA-AZ-6601	4.75614	9.23717	3.31689	6.87225	8.10009	9.79674	3.73569	8.94914	3.80452
TCGA_TCGA-A6-6780	4.15206	8.75514	3.32476	6.67684	6.23925	8.66084	3.57289	7.98303	4.30116
TCGA_TCGA-G4-6626	4.13565	11.1367	3.24278	7.72943	6.76718	9.16072	3.82194	6.73087	3.75273
TCGA_TCGA-AA-A02E	4.15958	10.3377	3.15913	7.41515	6.6868	8.87005	3.90768	6.85201	5.51053
TCGA_TCGA-CK-4947	5.29787	10.2027	3.79057	8.16182	7.97062	9.61403	4.19574	7.83126	4.01429
TCGA_TCGA-AA-3858	4.85764	11.1971	3.3259	7.09535	7.85776	9.18147	4.01324	7.82383	3.88833
TCGA_TCGA-AA-3692	4.75516	10.7909	3.21632	7.27532	7.38425	8.79581	3.51654	7.72449	6.41943
TCGA_TCGA-CM-5341	6.10885	9.14279	3.32271	7.0367	7.66315	7.21329	3.82305	8.13496	3.84831
TCGA_TCGA-AD-6548	6.15381	10.0352	3.7446	8.02134	7.6155	9.66707	3.97635	8.21597	3.97101
TCGA_TCGA-D5-6929	6.65259	10.2635	3.07066	6.90582	8.82507	9.36943	3.96038	8.56223	3.65635
TCGA_TCGA-NH-A8F7	7.42661	10.0993	3.45009	7.03412	6.62434	7.98045	3.87561	6.20205	4.7334
TCGA_TCGA-AA-3930	5.15978	10.2399	3.1454	7.15274	7.01898	9.17896	4.46128	7.69296	4.26275
TCGA_TCGA-A6-6782	4.72341	9.84626	3.67975	7.27018	8.10389	9.63082	4.09377	8.21734	4.30883
TCGA_TCGA-AM-5821	5.60121	7.04055	3.80339	7.27929	6.54646	9.10522	3.65676	7.9844	3.19421
TCGA_TCGA-AA-3561	3.05408	9.75171	2.87804	6.46103	7.23144	8.30638	3.35097	6.67813	5.49573
TCGA_TCGA-D5-6926	6.61677	10.2945	3.76282	8.06837	8.90803	10.6241	4.17841	8.8257	5.05912
TCGA_TCGA-AA-3538	4.97078	10.7369	3.32491	7.68193	7.69425	9.15693	3.41517	7.87391	5.00843
TCGA_TCGA-AA-3860	5.79487	10.9079	3.82806	6.90897	7.65281	9.52992	3.75921	8.09554	4.52453
TCGA_TCGA-AA-A01I	3.52832	7.50291	3.08857	7.39116	6.70313	8.19593	3.40694	6.62131	4.58047
TCGA_TCGA-AA-3544	5.67069	11.0717	3.17695	7.13889	7.35988	8.97479	3.92724	8.1954	3.36831
TCGA_TCGA-AA-A00R	4.26916	9.7911	3.0667	6.28292	7.00418	9.06833	3.92978	7.92511	3.38667
TCGA_TCGA-AA-A00N	6.27956	10.3369	3.43753	7.7525	7.80348	10.2419	3.247	8.49041	5.41421
TCGA_TCGA-AA-3850	4.42996	10.0744	3.54542	7.02164	7.60985	9.17598	3.51329	7.64682	3.68932
TCGA_TCGA-AA-3815	4.55657	10.0534	3.14513	6.15235	7.18949	8.44337	3.90867	7.87633	3.30812
TCGA_TCGA-AA-3663	3.89657	7.63779	3.26719	7.97367	7.24817	9.03438	4.19072	7.1672	5.44032
TCGA_TCGA-DM-A1HB	4.38774	9.60246	3.07881	6.25864	6.24406	8.29953	4.48012	7.11353	4.33064
TCGA_TCGA-QG-A5Z2	3.06973	8.72178	3.03593	7.09202	6.44652	7.57681	4.49764	6.72983	5.72553
TCGA_TCGA-AA-3986	4.27738	9.9188	3.47487	7.4014	7.08307	8.36812	3.94611	7.42622	4.75819
TCGA_TCGA-CM-5868	6.16606	9.91551	3.17951	7.5926	8.26825	9.28687	4.14502	8.37534	5.54972
TCGA_TCGA-AA-A00L	3.58722	10.4769	3.08195	6.936	6.77715	8.77589	3.40883	6.5035	5.50796
TCGA_TCGA-A6-6649	4.78267	9.3902	4.37343	8.29548	8.24873	10.1424	4.81055	8.26752	5.38172
TCGA_TCGA-A6-A567	4.82964	9.1486	3.74809	8.24072	8.10877	8.91075	4.54691	7.28916	5.34911
TCGA_TCGA-F4-6805	6.0454	9.08153	4.3999	8.1462	9.14747	10.5277	3.88283	8.94531	4.78316
TCGA_TCGA-AA-3681	3.6353	10.2777	3.53812	7.73165	7.09491	9.17104	4.12252	7.49878	4.17224
TCGA_TCGA-AA-3543	4.88041	10.703	3.16948	6.14852	7.07617	8.27357	4.13643	7.60516	3.39192
TCGA_TCGA-D5-6533	4.60701	10.5913	3.78899	7.75681	7.22166	10.0382	3.51358	7.46473	6.57631
TCGA_TCGA-A6-2675	6.2947	9.82652	3.83734	7.6458	8.26599	9.57105	4.06067	8.61763	4.84195
TCGA_TCGA-A6-2674	7.03511	8.67985	4.2045	7.58455	8.29262	10.6498	4.94335	8.57254	6.76096
TCGA_TCGA-AA-3819	3.83213	10.0605	3.18435	7.96818	7.40791	9.03969	3.49947	7.10778	4.8318
TCGA_TCGA-AA-3552	3.96482	10.9977	3.21037	7.14846	7.14373	9.15066	3.59545	7.58822	3.99022
TCGA_TCGA-AA-A03J	4.5096	11.407	2.92067	7.03087	7.67602	8.40529	3.69887	7.0635	4.42511
TCGA_TCGA-CM-5861	4.1905	8.25063	3.4344	5.84006	7.47481	8.90891	4.38515	7.17079	5.06774
TCGA_TCGA-5M-AATA	4.59595	8.72467	3.99834	7.97542	8.12482	10.6919	3.8645	7.79336	4.23919
TCGA_TCGA-G4-6295	4.37049	9.80417	3.21911	8.00577	6.83331	8.78241	3.8087	7.46302	3.40173
TCGA_TCGA-CI-6621	5.12002	9.30453	4.33188	7.58753	7.86584	10.8571	3.50605	8.21384	6.61591
TCGA_TCGA-EF-5831	5.35826	10.0149	3.70712	7.83793	7.57005	9.44337	3.96456	8.09334	4.2289
TCGA_TCGA-AG-3608	4.04164	11.9172	3.02843	6.88923	7.015	8.36993	3.54972	7.15154	4.75906
TCGA_TCGA-F5-6863	4.39045	10.0696	5.49221	7.78902	9.22558	9.43854	4.21109	7.86001	5.98026
TCGA_TCGA-CI-6623	3.9597	10.0151	3.74589	7.43121	7.06734	9.72796	3.25986	7.66401	4.27509
TCGA_TCGA-EI-6508	4.24533	10.927	3.97825	8.78115	8.0126	9.82028	3.34746	7.3935	5.14945
TCGA_TCGA-AG-3887	4.40734	11.0268	3.31999	6.9751	7.61442	9.3384	3.83723	7.77329	5.15387
TCGA_TCGA-AG-A01J	3.76113	11.8124	3.00212	7.11926	6.36423	7.35709	3.09201	6.21511	3.80563
TCGA_TCGA-AG-A002	5.46522	9.54555	4.39296	7.78699	7.03046	10.1016	4.89924	7.10652	4.06537
TCGA_TCGA-AF-2690	6.53863	9.27157	4.11467	8.15831	9.08492	9.88207	4.21582	9.3572	5.32557
TCGA_TCGA-AF-3911	5.27061	10.1508	3.54623	7.63277	8.17926	9.10579	4.08154	7.83699	4.13624
TCGA_TCGA-AG-A01N	4.51715	11.3795	3.08956	6.72767	7.56207	8.49471	3.87604	6.73517	4.35091
TCGA_TCGA-CI-6622	4.38159	10.3863	3.22254	7.57643	6.94209	9.21664	3.78568	7.0113	3.92245
TCGA_TCGA-AG-3574	3.82025	10.3533	4.32095	7.03093	7.43492	8.31013	2.78837	6.96461	4.87097
TCGA_TCGA-AG-3898	5.38038	10.4657	3.85167	7.21987	7.64151	9.30216	2.82797	7.53595	3.43814
TCGA_TCGA-AG-3894	4.0946	10.4189	4.00274	7.55431	7.75476	8.80358	3.33511	7.19972	5.78935
TCGA_TCGA-CI-6619	3.97851	9.53664	3.94767	7.32287	7.48155	10.2422	3.27735	7.72417	4.99901
TCGA_TCGA-AG-A02G	3.69855	11.5462	2.95092	6.74175	6.56683	7.91411	4.02236	6.4743	3.5982
TCGA_TCGA-AG-3742	5.03124	9.26839	3.97021	7.64177	7.5124	9.93917	4.32818	7.55039	4.24039
TCGA_TCGA-EI-6884	4.80994	10.0961	3.83836	7.74456	8.15674	10.3769	4.04698	8.11799	4.82323
TCGA_TCGA-AG-3892	4.17485	10.9591	3.20494	6.94919	6.92236	7.89118	3.01367	6.74021	5.05482
TCGA_TCGA-AG-A008	2.89227	10.495	3.10765	7.1231	6.40878	8.71289	2.82085	6.21578	5.24164
TCGA_TCGA-EI-6509	4.47347	9.23677	3.00544	7.65292	7.47354	9.64417	3.42327	8.3795	3.81133
TCGA_TCGA-AA-A017	4.57456	10.8746	3.43059	6.96024	6.94712	8.76739	3.20403	7.13084	3.70366
TCGA_TCGA-CM-5349	5.89985	9.80791	4.03415	7.25694	8.61772	9.97816	4.21641	8.65869	6.09102
TCGA_TCGA-D5-5538	5.25929	9.61712	3.3688	8.15648	8.24296	9.55851	4.09335	8.65797	3.61153
TCGA_TCGA-CK-6747	3.59175	10.4479	3.57467	6.25567	7.81941	9.75	4.13282	7.41782	4.82683
TCGA_TCGA-D5-6530	4.88482	10.1352	3.08604	6.01607	6.15492	8.29084	3.10888	7.23956	5.79393
TCGA_TCGA-A6-5664	4.95882	9.04696	4.6205	8.4616	8.5813	9.79996	3.72569	8.85413	6.00764
TCGA_TCGA-AA-3872	6.13146	11.1775	3.41207	7.94946	8.83914	9.86396	3.8397	8.79456	4.45171
TCGA_TCGA-AA-3518	4.07087	10.1301	3.18998	6.1597	6.74969	8.85496	4.32567	7.21482	4.97674
TCGA_TCGA-AZ-5407	2.83656	9.96798	3.24237	7.69805	6.71619	8.19074	4.32387	6.94659	4.94439
TCGA_TCGA-CA-5796	2.65962	10.4339	3.12342	8.08584	6.46021	8.61752	4.21721	7.26313	4.88645
TCGA_TCGA-AD-6895	4.62376	9.68856	3.54414	6.84035	8.02167	9.65458	4.62471	8.2241	4.51953
TCGA_TCGA-D5-6538	3.01038	9.83326	3.57932	8.16359	7.39323	9.41812	4.15905	6.74832	5.65018
TCGA_TCGA-AU-6004	5.60191	9.28553	3.45708	6.56698	7.68897	9.5028	3.48917	8.0083	3.57683
TCGA_TCGA-AA-A00E	4.41908	9.37829	3.13781	6.50976	6.29013	8.70708	5.21682	7.7729	4.27243
TCGA_TCGA-AA-3684	5.9903	12.4572	3.55021	7.72728	8.84268	9.5083	4.04874	8.48979	4.09688
TCGA_TCGA-AA-A00D	5.25988	9.78965	3.07927	7.68847	6.69088	8.59715	3.96517	7.7438	3.69679
TCGA_TCGA-AA-3812	5.69133	12.5905	3.17634	6.91602	8.83728	8.6153	3.51872	8.3435	3.79862
TCGA_TCGA-A6-2671	5.32814	11.102	3.76418	7.55429	8.21595	9.18732	3.18133	7.70064	4.43239
TCGA_TCGA-AA-3713	4.35552	8.38984	3.56068	7.29219	7.27845	9.26217	4.63172	7.49894	5.00034
TCGA_TCGA-D5-6531	4.05609	9.96729	3.58205	6.92781	7.2194	8.81411	3.15066	7.63871	3.60788
TCGA_TCGA-AA-3548	4.09498	11.1742	3.17075	6.98125	8.04348	8.35064	4.31252	7.58123	5.85233
TCGA_TCGA-CK-6748	6.36779	10.3254	4.19023	7.7455	8.65362	10.8836	3.96774	8.86068	4.68495
TCGA_TCGA-G4-6294	3.39283	9.43711	3.37085	7.6017	6.64373	8.29319	4.09997	6.70784	4.17906
TCGA_TCGA-CM-6172	4.65336	9.892	3.66267	7.65337	7.32006	9.74417	4.56153	7.68305	6.12301
TCGA_TCGA-AA-3496	5.11136	10.1676	3.33972	7.55783	7.70603	10.2123	4.25336	8.0509	5.02736
TCGA_TCGA-A6-6142	7.29078	10.8857	3.98578	7.54729	8.73094	10.6652	4.10174	8.82725	3.73474
TCGA_TCGA-CM-4747	3.98579	12.3206	3.10089	6.81674	8.33541	8.16012	3.97346	7.34231	3.4585
TCGA_TCGA-AA-A02W	4.74451	10.8502	3.90159	8.16254	7.20359	8.33165	3.7585	7.14976	3.91465
TCGA_TCGA-A6-5661	4.67375	8.45828	3.51556	6.54069	6.91075	8.42407	3.23607	6.82981	4.37101
TCGA_TCGA-AD-6901	6.3583	9.96347	3.34813	7.79614	8.76046	9.69075	4.64465	9.00312	4.31525
TCGA_TCGA-DM-A28A	5.90528	10.2443	3.70786	7.395	7.66656	9.40905	4.68196	8.03274	6.60183
TCGA_TCGA-G4-6304	3.91553	9.62707	5.32071	6.5492	6.65179	7.54273	4.05879	6.75259	4.49664
TCGA_TCGA-AA-3870	5.66866	11.2075	3.45866	7.62714	8.34728	8.86977	5.08391	8.46497	4.29332
TCGA_TCGA-AA-3710	4.74254	9.69211	3.57462	6.82383	7.17744	9.15976	3.58226	7.82864	3.97133
TCGA_TCGA-CM-6677	5.49215	10.6653	4.32152	7.34634	7.65353	9.882	3.96477	7.97244	3.76861
TCGA_TCGA-AA-3966	6.01422	10.97	3.7289	6.47202	7.56084	9.2578	3.97635	8.45571	5.28585
TCGA_TCGA-G4-6299	6.91944	9.77027	3.1832	7.49896	8.36517	9.59388	5.25305	8.6386	4.24933
TCGA_TCGA-CM-6162	6.9871	9.72999	4.6677	7.96972	9.01042	11.0216	3.94579	9.42251	6.36049
TCGA_TCGA-A6-6137	3.94308	10.4083	3.53288	8.05103	6.94175	9.4495	3.8334	7.55244	5.43311
TCGA_TCGA-AA-3697	4.54033	10.6786	3.57178	7.28099	6.97826	9.4068	3.62756	7.40409	4.08632
TCGA_TCGA-CA-6716	4.65261	9.85683	5.69993	7.46577	7.91108	9.80952	4.75137	7.64869	5.25085
TCGA_TCGA-DM-A1D0	3.52558	9.38794	2.91512	7.5628	5.96537	7.62058	4.01636	6.24336	5.52134
TCGA_TCGA-AA-3856	3.7299	10.6517	3.25619	7.65775	6.88934	7.98751	3.83831	7.38198	4.15143
TCGA_TCGA-DM-A0XD	5.11056	8.88785	3.1126	6.47575	7.05461	7.95676	3.30182	7.13101	3.17389
TCGA_TCGA-AZ-6607	8.98402	8.52239	6.62825	9.78522	8.63833	10.2995	5.21836	9.46698	4.17246
TCGA_TCGA-AD-6890	5.90074	11.1886	3.13801	7.41191	7.75585	9.4067	3.97942	7.62322	3.4505
TCGA_TCGA-AA-3489	5.98335	9.66082	3.85329	8.01873	8.65545	10.7352	4.46222	9.03773	5.17899
TCGA_TCGA-3L-AA1B	3.89915	9.79409	4.84616	7.74816	8.29661	8.77046	4.5495	7.77093	6.00444
TCGA_TCGA-RU-A8FL	3.12413	10.4509	2.77188	7.14185	5.98649	7.02571	3.37627	5.74013	3.54433
TCGA_TCGA-CK-5912	6.89622	10.0326	3.92096	7.54879	7.35013	10.09	4.48624	7.55643	3.62991
TCGA_TCGA-A6-5667	5.07533	10.5129	3.59351	7.95799	8.37367	9.37213	3.54004	7.69707	4.7676
TCGA_TCGA-AZ-6605	7.59771	9.56376	3.84213	7.82295	8.38836	10.5548	4.55967	8.97153	4.4302
TCGA_TCGA-G4-6322	4.12427	10.448	3.72938	6.94859	7.58322	10.249	4.78149	7.48935	6.84718
TCGA_TCGA-AA-3527	4.97979	12.1816	2.96404	7.06559	8.35511	8.13871	3.39873	7.29769	4.23726
TCGA_TCGA-D5-6924	5.398	10.0035	4.06907	7.92599	8.36737	10.9417	3.28697	8.69523	5.20381
TCGA_TCGA-AA-A01C	4.52728	12.1226	3.06266	6.78411	8.20935	9.58558	3.32885	7.99053	4.26035
TCGA_TCGA-A6-2678	4.50695	9.99623	3.35483	7.92297	7.2611	9.39215	3.55757	8.03115	6.3286
TCGA_TCGA-G4-6323	2.78486	9.65977	2.92945	7.99813	6.29343	7.38545	4.6314	6.75233	5.45582
TCGA_TCGA-A6-6650	3.19899	9.75976	3.73656	7.3926	7.31101	10.0371	3.5847	7.0555	6.311
TCGA_TCGA-DM-A28M	3.38749	10.4048	3.12426	6.84654	6.83485	8.1103	3.81665	6.47826	4.48096
TCGA_TCGA-CM-5344	6.21911	10.9574	4.05087	7.51056	8.75841	10.0055	3.96448	8.47897	4.06827
TCGA_TCGA-AA-3852	5.17358	10.9387	3.0908	6.99754	7.80775	8.89861	4.07224	7.83539	7.10116
TCGA_TCGA-AZ-4313	4.55673	10.8892	2.82641	5.50711	7.08675	8.30035	2.34502	7.00396	4.9088
TCGA_TCGA-NH-A5IV	4.3572	8.96717	2.99644	6.93756	8.13301	9.52567	4.29882	8.09237	7.27028
TCGA_TCGA-AA-3494	4.03595	11.2023	3.81196	8.58138	7.34942	9.04234	3.07566	7.18656	3.3604
TCGA_TCGA-CM-6164	4.66683	11.043	4.20878	7.64956	8.0439	9.46247	4.14531	7.96216	5.12074
TCGA_TCGA-CK-6751	5.61124	10.5919	3.61586	7.23347	7.75368	9.92891	3.79471	8.09784	3.8006
TCGA_TCGA-CM-4743	4.87749	8.45624	3.41633	5.48391	7.62503	9.68519	4.78859	7.66785	3.21473
TCGA_TCGA-QG-A5YX	2.84594	10.2719	2.96454	6.68842	6.1522	8.23588	3.36567	6.62269	4.43126
TCGA_TCGA-AA-3664	3.41206	9.6482	3.62984	7.01203	6.53347	9.22349	4.71994	6.978	4.32369
TCGA_TCGA-A6-6653	4.94004	10.5602	3.5476	6.11711	6.96125	10.1004	3.57821	7.92286	4.8347
TCGA_TCGA-AY-A54L	2.99094	9.78607	3.127	7.51521	6.18265	7.27546	4.61975	5.75633	5.2261
TCGA_TCGA-AA-A01R	4.98889	11.2738	2.82495	6.52417	6.66567	7.89918	3.41267	7.4029	2.98993
TCGA_TCGA-CM-6680	5.2143	10.5539	3.86596	7.80088	7.976	9.9158	4.75635	8.21386	6.97188
TCGA_TCGA-AA-3685	4.93435	10.1584	3.1345	6.70797	7.27484	8.10733	3.21157	7.38903	3.82429
TCGA_TCGA-CK-4952	4.23552	9.87149	3.45823	7.75976	6.95949	9.55576	3.26949	7.46584	5.99201
TCGA_TCGA-AA-3530	3.07641	9.77247	3.15312	7.85098	6.90284	8.5996	3.87264	6.89838	5.69367
TCGA_TCGA-D5-6928	6.02468	8.65008	3.53361	8.17464	8.00093	10.0792	4.35072	8.98811	4.06146
TCGA_TCGA-5M-AAT4	3.69997	10.0171	4.21343	7.47862	7.3673	9.03371	4.29038	6.65287	3.88098
TCGA_TCGA-AM-5820	3.79928	9.97891	4.2443	8.50594	8.81365	10.1087	4.24571	7.81506	5.34878
TCGA_TCGA-F4-6459	5.19192	9.77092	4.93674	8.0614	9.03949	10.6941	4.14183	8.5448	5.08564
TCGA_TCGA-AA-A00A	4.97055	10.7055	3.28352	6.26387	7.12014	9.11063	3.93425	7.73914	3.25989
TCGA_TCGA-AA-3655	5.52692	10.1554	3.55162	7.89503	7.03677	9.46243	3.56392	7.80675	3.61277
TCGA_TCGA-A6-5660	4.92831	10.6813	3.68001	7.55838	8.35556	9.37074	4.26915	8.22134	4.59987
TCGA_TCGA-CM-6674	6.175	8.40664	3.37947	6.63315	7.83364	9.24882	3.84021	8.32824	5.04453
TCGA_TCGA-AA-A00J	4.62572	7.89185	3.20435	6.30911	7.22029	9.33281	3.697	7.75674	4.03221
TCGA_TCGA-CM-6166	4.93813	9.50463	4.40077	7.44722	8.04589	9.20615	4.53013	7.51	5.8651
TCGA_TCGA-DM-A1D8	4.03589	10.2051	6.11803	7.03362	6.86801	7.4186	4.38765	6.43833	4.63527
TCGA_TCGA-F4-6570	4.69804	9.88636	3.71208	7.91332	8.70191	10.5188	4.39671	9.25457	3.49342
TCGA_TCGA-AA-A01X	3.70319	10.7486	3.9921	7.46843	7.88101	7.87826	3.04042	6.7666	5.05644
TCGA_TCGA-AD-6963	4.81231	10.4427	3.27036	7.31782	6.29904	8.79867	3.42606	7.09163	3.51365
TCGA_TCGA-AA-3939	4.53569	10.2046	3.78355	6.88187	7.26063	8.43717	2.92235	7.37195	4.03369
TCGA_TCGA-T9-A92H	3.57791	10.5373	3.1885	6.83925	6.66655	8.61804	3.96019	6.41677	4.23898
TCGA_TCGA-A6-5662	4.64651	10.3434	3.54645	8.08907	8.31876	9.31114	4.54507	7.78244	4.46173
TCGA_TCGA-DM-A0XF	5.42184	9.50858	3.156	8.10851	7.72298	8.22135	3.57015	7.30069	4.22886
TCGA_TCGA-A6-4105	6.20365	10.0379	4.82338	7.41575	7.50242	9.77114	4.08385	8.23171	4.84079
TCGA_TCGA-A6-2672	5.91076	9.8959	3.53379	6.46134	7.21385	9.32058	4.44769	7.75638	3.26168
TCGA_TCGA-A6-2684	5.04376	9.67922	4.84162	7.58983	8.55318	9.56109	4.43944	7.98585	5.84951
TCGA_TCGA-AA-A01F	3.04131	10.8743	2.79392	6.27393	5.65294	7.27543	3.65583	5.59892	3.13145
TCGA_TCGA-D5-6535	5.10888	10.2598	3.37617	7.577	6.42971	9.04944	4.29132	7.54743	4.88488
TCGA_TCGA-A6-A56B	5.47727	9.13356	3.92245	8.06261	7.76768	9.63225	5.12959	8.0579	4.16224
TCGA_TCGA-AA-3977	6.08197	11.0148	3.75155	7.26477	6.79838	8.91521	4.02468	7.9642	4.55742
TCGA_TCGA-D5-6536	4.59414	9.93253	3.99885	6.82405	7.43907	10.0484	3.74341	8.12705	7.28623
TCGA_TCGA-D5-6529	6.00502	9.36411	3.92929	7.26697	8.05787	9.77989	3.96407	8.54094	4.17398
TCGA_TCGA-D5-6931	4.54821	9.6421	4.17696	7.70897	7.74319	9.95173	3.43659	7.94574	4.45745
TCGA_TCGA-DM-A1HA	2.68039	10.0692	2.85766	7.08298	6.32317	7.3237	5.27403	6.00705	3.31034
TCGA_TCGA-AG-4007	5.30072	11.9361	3.40348	7.27746	7.6195	9.22301	3.95181	7.61034	3.61325
TCGA_TCGA-EI-6506	3.51282	9.33477	3.75197	7.51324	7.68124	10.2699	3.49608	7.40488	5.51977
TCGA_TCGA-F5-6861	4.53278	9.94505	3.57703	7.94728	7.95052	9.22377	3.82436	7.47682	4.87634
TCGA_TCGA-CL-4957	4.14514	9.56055	3.44756	7.28509	7.52989	10.0277	3.26579	7.44379	4.81068
TCGA_TCGA-AG-A014	4.32859	10.7215	2.99166	7.28529	6.37582	8.73317	4.80145	6.38308	3.58927
TCGA_TCGA-AG-A023	5.5031	12.0389	3.68481	7.4354	8.12266	9.87364	4.27953	8.01141	3.82133
TCGA_TCGA-DT-5265	6.40333	9.64373	3.99238	7.28149	9.40862	10.0387	5.12033	9.04996	5.06801
TCGA_TCGA-CI-6620	4.39519	9.86383	4.03432	8.02163	8.06528	10.6016	3.53211	7.91587	4.1904
TCGA_TCGA-F5-6810	5.69093	10.7527	4.5234	8.06363	9.36316	10.9216	3.92274	8.58951	5.93431
TCGA_TCGA-AH-6549	5.60669	9.35768	4.01098	7.639	8.38251	10.7281	4.57913	7.93534	4.58656
TCGA_TCGA-DY-A1DG	3.11583	10.5465	2.99992	7.19472	5.82331	8.24525	3.99342	6.2674	4.49868
TCGA_TCGA-EI-6510	2.79365	10.4008	3.22705	8.37596	5.99034	7.64798	3.66946	6.37772	7.37087
TCGA_TCGA-AG-A016	3.48614	11.7651	3.15163	7.42607	7.09888	9.06244	3.67809	6.36455	3.81147
TCGA_TCGA-AG-A02N	2.83647	9.41253	2.8683	6.62546	6.10681	7.35447	3.28209	6.45225	4.84936
TCGA_TCGA-AG-3582	4.86754	11.1281	3.42041	7.2965	7.62536	9.54858	3.1223	7.67367	4.50705
TCGA_TCGA-AG-A00Y	3.2863	10.9251	2.94115	7.08439	6.25941	8.76	3.59897	6.61818	4.37421
TCGA_TCGA-EF-5830	3.80784	9.83082	3.14842	7.92173	6.77654	8.14756	4.05133	6.75482	4.81597
TCGA_TCGA-EI-6507	5.63993	8.15813	3.97746	7.35307	8.30621	10.4614	4.67827	8.68106	6.28447
TCGA_TCGA-AG-3883	8.37487	12.0205	2.97276	6.34919	8.53894	9.32937	3.65891	8.055	3.60228
TCGA_TCGA-AG-A025	4.57317	11.6223	3.2968	7.28449	7.26223	9.2703	3.41188	7.04291	3.63247
TCGA_TCGA-EI-6513	4.15083	9.57543	3.79596	7.85612	7.83653	9.55808	3.92571	7.68176	4.03224
TCGA_TCGA-AG-4022	6.02386	9.92264	4.17416	7.92329	8.06401	9.40961	3.75764	8.22722	4.64917
TCGA_TCGA-F5-6864	6.08549	9.60817	4.12803	8.32884	9.36874	10.4971	4.17065	9.04037	4.88469
TCGA_TCGA-AA-3837	5.35331	11.5133	3.46549	7.6612	7.67009	8.62691	4.09132	7.56302	5.70287
TCGA_TCGA-AA-3955	3.92687	10.5222	3.20953	7.5621	7.22483	8.37901	3.23647	7.13393	4.39301
TCGA_TCGA-G4-6314	5.27142	9.73935	3.86706	8.52063	9.46288	10.4579	4.59055	8.82749	6.16461
TCGA_TCGA-D5-5540	4.68455	9.00457	3.15867	7.30919	7.10455	7.8509	3.85624	6.88235	5.34533
TCGA_TCGA-DM-A288	3.83625	10.0254	2.98478	8.3539	6.62868	8.3094	3.43643	6.93152	4.07528
TCGA_TCGA-AA-3971	3.79923	10.4411	3.22833	7.51789	7.14015	8.29674	3.52933	7.23228	4.65701
TCGA_TCGA-AD-5900	6.18946	8.61175	3.23784	6.97968	8.09997	8.91211	3.74917	7.88723	3.81001
TCGA_TCGA-G4-6317	4.05733	10.9377	3.13948	7.50376	7.12926	8.73807	4.16606	6.82327	3.43625
TCGA_TCGA-AA-3818	4.3874	10.9256	3.37403	7.45829	7.31952	8.18303	3.70052	6.93213	5.76363
TCGA_TCGA-AA-A01V	3.4648	10.5467	3.12331	6.95501	6.26402	8.02802	3.51926	6.52144	5.60867
TCGA_TCGA-CA-5255	3.2886	9.67667	3.20517	7.76315	6.62707	7.37356	3.81654	6.06344	3.30177
TCGA_TCGA-G4-6627	5.91367	9.84417	3.44987	8.00959	8.89714	9.37541	4.00423	8.45609	4.96239
TCGA_TCGA-AA-3521	4.01544	10.7337	3.56026	7.26375	7.48977	8.97679	3.77282	7.28564	5.64209
TCGA_TCGA-AA-A00O	4.40296	9.14051	4.58194	7.74405	7.9673	10.128	4.12655	8.32112	5.51219
TCGA_TCGA-AZ-4323	7.88185	7.93958	4.64708	7.86509	8.92666	9.90842	5.44966	9.04965	5.83473
TCGA_TCGA-AA-3524	4.15814	11.5359	2.86333	7.19641	6.78166	8.01577	3.64878	7.26122	3.93866
TCGA_TCGA-AA-3989	4.85859	10.9536	3.26479	7.13104	7.76656	9.27063	3.74519	7.5743	4.24629
TCGA_TCGA-AA-3542	4.04365	11.5347	2.79832	5.74407	7.02888	7.26517	2.66274	6.25097	2.83648
TCGA_TCGA-D5-5541	4.996	10.2873	3.80843	7.85404	7.93165	9.06404	4.09745	8.40266	5.12945
TCGA_TCGA-AA-A022	4.04547	10.6073	3.28564	5.98323	7.05998	8.02261	4.10076	7.15703	3.18744
TCGA_TCGA-AA-3666	4.30606	10.23	3.48116	7.59089	7.24371	9.13001	4.49157	7.37999	3.80902
TCGA_TCGA-DM-A0X9	3.8871	8.88959	3.27952	6.68814	7.16627	8.85577	3.40309	6.82287	4.9998
TCGA_TCGA-AA-A01Z	4.843	10.8951	3.08687	7.32678	6.72177	8.19559	3.20322	7.26876	3.14314
TCGA_TCGA-AA-3519	3.78115	10.8093	3.08081	6.85425	7.06827	8.69618	2.79816	6.93705	4.09984
TCGA_TCGA-D5-6539	3.07101	10.4301	3.93656	7.97351	7.74186	10.1026	3.73046	7.61757	5.34669
TCGA_TCGA-D5-6920	3.97009	10.3338	3.61472	7.24481	7.30413	9.78598	3.43443	7.56303	4.22138
TCGA_TCGA-AA-3994	4.25994	10.6532	3.56989	7.77572	7.17891	8.5765	4.50091	7.74824	5.83653
TCGA_TCGA-CM-6678	5.09531	9.94956	5.11216	7.29255	7.61504	8.98708	4.31674	7.4442	5.10469
TCGA_TCGA-D5-6923	6.80802	10.437	4.24265	8.1215	8.2085	11.1172	4.17388	8.73677	4.13195
TCGA_TCGA-AA-3941	3.68859	10.3093	3.19021	8.02821	6.6254	7.44936	4.82247	6.49618	4.86277
TCGA_TCGA-AD-6888	2.96009	10.6	2.79867	6.74516	6.27906	7.28636	3.04378	5.61577	5.67431
TCGA_TCGA-AA-3855	3.83482	10.46	3.35853	7.30795	7.27802	8.92427	3.2835	7.09231	4.55814
TCGA_TCGA-AY-5543	4.28085	10.2255	3.22844	7.47001	6.48182	8.30084	3.35672	6.79657	4.65847
TCGA_TCGA-D5-7000	4.42134	10.2273	3.97645	8.10336	7.84269	9.8937	3.83077	8.03113	4.29162
TCGA_TCGA-AA-A00W	2.92783	11.0454	3.1408	7.42337	5.96853	8.40593	3.56155	6.0335	6.83114
TCGA_TCGA-AA-3560	3.14224	7.86271	3.43898	7.15055	8.08752	8.26494	2.70739	7.39264	4.8546
TCGA_TCGA-CK-4948	5.9818	10.8469	3.53677	7.82306	7.96776	10.0646	3.61183	8.54155	4.2118
TCGA_TCGA-AZ-6598	4.24051	9.80392	2.96303	5.76663	6.95221	8.94772	4.89833	7.53059	4.83016
TCGA_TCGA-CM-4746	3.62527	10.8401	2.75454	6.06196	6.40171	7.57639	3.04991	6.07781	5.91709
TCGA_TCGA-G4-6321	2.95021	10.5199	2.79315	7.46133	6.04722	6.11236	3.22243	6.50447	4.02269
TCGA_TCGA-AA-3866	5.19769	11.0127	3.54376	7.8792	7.95787	9.46576	4.06051	8.76486	4.26072
TCGA_TCGA-AY-6197	4.83258	9.40395	3.46793	7.68204	6.15696	9.99585	4.047	7.21281	3.7637
TCGA_TCGA-AA-A01T	4.07533	12.5377	2.87895	5.98312	6.82956	8.01119	3.09002	6.22868	3.30858
TCGA_TCGA-AZ-6608	3.04838	9.82046	2.96971	7.24603	6.49404	8.07937	3.5873	5.74322	5.3395
TCGA_TCGA-AA-A00Z	3.85251	10.5348	3.11367	7.16111	7.18694	9.18771	3.56615	7.22287	4.43593
TCGA_TCGA-AA-A02J	3.41724	11.7409	2.96305	7.34313	6.51114	8.1959	3.3112	6.11085	5.19143
TCGA_TCGA-AA-3516	4.52485	10.3261	3.42712	6.10559	6.32549	8.46027	4.38787	7.24076	3.76324
TCGA_TCGA-CK-5914	5.08964	10.06	3.3632	7.23686	7.21999	9.37119	3.8496	7.74787	4.12413
TCGA_TCGA-A6-6651	5.86575	8.8767	4.36802	8.18634	9.66102	10.2937	4.36034	9.42707	5.76839
TCGA_TCGA-DM-A1DA	3.35371	10.364	3.00069	7.32937	6.6771	8.25344	3.93738	6.62557	3.59062
TCGA_TCGA-CK-5916	3.44094	8.05898	4.39961	7.46189	8.08496	9.2759	4.03145	8.1918	4.33594
TCGA_TCGA-AD-A5EJ	4.15652	8.63267	3.55864	5.89637	7.41655	8.84427	3.85534	7.39092	5.313
TCGA_TCGA-AZ-6599	2.9602	10.4213	2.82079	8.23157	6.33498	6.13727	5.31543	5.72453	7.883
TCGA_TCGA-CA-5254	5.4179	9.68912	3.40463	7.67271	8.23635	8.8201	4.09003	7.62109	3.81038
TCGA_TCGA-DM-A282	4.46357	9.86585	2.89002	7.2612	7.74995	8.5164	3.84507	7.00496	5.06866
TCGA_TCGA-AA-3949	4.1517	9.32998	3.5837	6.40153	7.93425	8.74018	3.07667	8.11321	5.07894
TCGA_TCGA-A6-4107	5.13282	10.9927	3.33062	7.15169	7.8636	8.78778	4.48897	7.78927	4.27342
TCGA_TCGA-G4-6293	3.79013	10.2791	3.53399	7.354	7.31999	9.77759	3.59004	7.40873	4.87512
TCGA_TCGA-DM-A280	4.37409	10.5316	2.97767	6.79396	7.69389	8.57551	2.96049	7.60881	3.9055
TCGA_TCGA-QG-A5YW	4.05862	10.1151	3.50877	6.89195	7.43924	8.99559	3.91078	7.27879	4.90031
TCGA_TCGA-AA-3522	3.84548	10.1761	3.0543	7.96989	6.7878	7.47666	4.51593	6.97594	5.55465
TCGA_TCGA-CM-4748	5.42925	10.8256	4.18997	7.45507	7.77059	9.20986	3.30551	7.90989	4.92249
TCGA_TCGA-5M-AAT5	3.6471	10.5781	3.55764	7.61563	7.16619	8.72154	3.48034	6.75698	5.66545
TCGA_TCGA-AA-A029	3.4744	11.1006	3.01782	6.89888	5.82076	8.05328	2.9509	6.27823	3.24818
TCGA_TCGA-AA-3869	4.34784	10.177	3.65935	7.49924	7.08114	9.35481	3.62054	7.83235	6.68915
TCGA_TCGA-AY-6386	4.51295	11.0851	3.49671	7.74276	6.70293	8.95724	3.61655	7.53897	3.97927
TCGA_TCGA-A6-2680	4.50113	11.767	3.25158	7.38628	7.85226	9.47034	3.36207	7.32128	3.78762
TCGA_TCGA-AA-3862	5.37478	10.4142	2.8768	7.22757	6.52125	7.8297	3.75861	7.12945	3.79382
TCGA_TCGA-A6-3810	6.16797	9.1189	4.31688	7.25675	7.88739	9.90465	5.36102	8.39808	5.88689
TCGA_TCGA-AA-3984	5.19259	10.2546	3.54838	7.77579	7.22437	9.75349	3.12191	7.92246	3.66144
TCGA_TCGA-AA-3693	4.29208	10.1849	3.47775	7.65275	7.25225	7.53496	4.02922	6.8864	5.57202
TCGA_TCGA-AA-3814	5.73381	10.9862	3.31162	7.12724	7.95279	8.61251	3.78398	8.28041	4.21936
TCGA_TCGA-AA-A00U	4.56525	10.8752	2.95432	7.56123	7.21241	9.46587	3.27263	6.9688	5.48026
TCGA_TCGA-AA-A02H	4.82437	11.2098	3.21656	7.03039	7.23778	9.07057	3.80413	7.0899	4.747
TCGA_TCGA-AA-3679	4.57983	11.5017	3.27751	6.94918	7.44219	9.09831	3.54538	7.49132	3.8464
TCGA_TCGA-D5-5539	5.22401	10.3201	3.58708	7.60259	7.8745	9.5968	5.01008	8.22361	6.88563
TCGA_TCGA-AA-3562	4.88009	11.3057	3.17828	7.35648	7.63756	8.93265	3.823	7.86172	4.58034
TCGA_TCGA-CM-4744	3.26504	10.3664	2.93788	7.33066	6.21515	7.40595	3.47611	6.54576	3.07778
TCGA_TCGA-NH-A8F8	4.04154	9.61957	3.65034	7.58155	8.25011	9.24804	4.00069	7.72673	4.27748
TCGA_TCGA-G4-6303	5.36758	9.94832	4.10275	8.30592	7.78756	9.67193	5.35802	8.00393	4.67531
TCGA_TCGA-G4-6586	3.35424	9.9367	2.84227	6.30376	6.23395	7.71616	4.5031	6.94432	3.40771
TCGA_TCGA-CA-6719	5.09156	10.4112	4.41917	8.66338	8.83899	10.3779	4.91809	8.54838	4.85028
TCGA_TCGA-QG-A5YV	3.79974	10.5514	3.65883	7.3359	7.39671	8.81836	3.9203	6.72459	4.93786
TCGA_TCGA-AA-3495	3.57736	9.80271	3.27173	7.16697	7.46525	8.43439	3.85737	7.47984	4.27034
TCGA_TCGA-AA-3842	5.47533	10.7471	4.0139	7.78861	7.81071	9.4798	4.07737	8.16019	3.86623
TCGA_TCGA-AA-3844	4.02261	10.0581	3.4663	7.25517	6.73355	8.88223	3.48039	6.86758	5.64708
TCGA_TCGA-AA-3982	4.37366	10.902	3.20209	7.87411	7.05676	8.46467	3.90451	7.84245	4.55411
TCGA_TCGA-A6-6140	3.54791	10.9175	3.36051	7.80903	6.88264	9.44695	3.42393	7.14199	4.21884
TCGA_TCGA-CA-6718	4.88724	8.53628	4.17203	7.96839	8.24025	9.91036	4.94658	8.2747	4.19756
TCGA_TCGA-AA-A01K	5.72547	10.0014	3.7423	6.78365	8.01023	9.38355	4.02132	8.35207	4.06215
TCGA_TCGA-AA-3509	4.1306	9.63412	3.30394	8.2677	7.44017	9.25072	3.62204	7.35027	5.27493
TCGA_TCGA-DM-A28K	3.27077	10.3042	3.38908	6.72296	6.95174	9.1627	4.18903	7.11688	4.97053
TCGA_TCGA-QL-A97D	3.59396	9.8675	3.47094	7.39579	6.3416	8.61035	3.75409	6.98545	3.26506
TCGA_TCGA-F4-6461	4.82882	9.30756	5.69601	8.25049	7.92489	9.80158	4.36353	8.20753	8.23769
TCGA_TCGA-F4-6855	7.21183	9.69466	4.08459	8.01358	9.18472	10.5064	4.4248	9.3145	5.05239
TCGA_TCGA-D5-6541	5.64478	8.67957	3.90192	7.64164	8.94438	9.44219	3.9874	8.52617	3.3164
TCGA_TCGA-AA-3841	5.35626	12.639	2.95408	7.18978	7.89991	8.82447	3.45846	7.3554	3.91506
TCGA_TCGA-4T-AA8H	2.73409	10.3673	2.95603	7.05346	6.46615	7.55844	3.306	5.65998	4.4201
TCGA_TCGA-AA-3696	5.70851	10.1002	3.37627	6.94685	7.95975	9.69439	4.22334	7.02785	5.56935
TCGA_TCGA-AZ-6600	4.95737	10.1334	3.90426	7.69466	8.59062	10.5191	3.86817	8.69262	4.54257
TCGA_TCGA-AA-3520	5.10199	10.1835	3.39729	7.80779	8.15906	9.69488	3.84347	8.16765	5.9776
TCGA_TCGA-AA-3854	3.46287	10.6461	3.22083	7.43785	6.90127	8.36624	3.67675	6.7045	6.27002
TCGA_TCGA-G4-6588	5.05517	8.30709	3.83469	6.70029	7.54482	9.32636	3.70166	7.83283	3.99484
TCGA_TCGA-CM-5348	6.40163	11.3252	4.81097	8.10821	8.64761	9.94387	5.30131	9.11397	5.34195
TCGA_TCGA-AA-3875	4.80215	10.5977	3.0026	7.4462	6.71494	8.50024	3.72147	7.43306	5.69355
TCGA_TCGA-AA-3549	5.13294	10.7343	3.02967	7.36836	6.69746	9.21263	3.52402	7.58094	3.48197
TCGA_TCGA-A6-2685	5.3794	11.4051	3.73984	7.98033	9.12799	9.18035	3.82527	8.66548	4.90982
TCGA_TCGA-AA-A02O	3.64659	11.1719	2.88983	6.23475	6.86401	8.03226	3.01963	6.70033	4.56065
TCGA_TCGA-AA-3510	4.01297	11.0761	2.86182	6.80397	6.95295	8.17937	2.69926	7.15666	4.90387
TCGA_TCGA-D5-6540	4.98039	10.2821	3.77038	6.25595	7.5494	9.81476	4.58086	8.02595	3.50335
TCGA_TCGA-AA-3555	4.55149	10.0859	3.99675	8.11186	7.70805	9.94646	4.14457	8.59058	7.22002
TCGA_TCGA-A6-6781	6.74329	7.3798	4.441	7.81281	8.81015	11.0532	4.78578	9.24035	6.26348
TCGA_TCGA-CA-6715	3.63093	10.0179	3.31871	7.62308	7.59716	9.90712	3.48368	7.21238	6.82346
TCGA_TCGA-DM-A1D6	4.15312	10.7231	3.09717	7.27923	6.37549	7.6298	4.99699	5.83262	6.58054
TCGA_TCGA-A6-6141	3.18908	9.78415	3.02441	7.69235	7.56801	8.29572	3.48375	7.37423	6.42596
TCGA_TCGA-AA-A02R	2.91582	6.83509	3.3235	6.65067	7.69768	9.05691	3.98724	8.08505	4.38763
TCGA_TCGA-AY-A8YK	3.64468	10.2499	3.11363	7.18165	7.00896	9.32488	4.41171	6.83356	4.77595
TCGA_TCGA-A6-6138	4.46105	10.1913	4.15012	7.57747	7.99449	10.2798	4.23121	8.43746	4.39247
TCGA_TCGA-AA-3848	3.59064	12.3783	3.07736	6.6137	7.43254	8.60018	3.72293	6.64269	5.07315
TCGA_TCGA-F4-6463	5.07777	9.21113	5.26345	7.97099	8.48066	10.0737	3.68633	8.35681	6.28161
TCGA_TCGA-DM-A1D7	4.11039	9.9007	3.16606	6.98099	7.54222	9.08339	3.94396	7.03184	5.24914
TCGA_TCGA-D5-6927	5.63462	9.34633	3.54954	7.02475	7.91842	10.0385	3.69326	8.46042	5.09715
TCGA_TCGA-AA-3867	5.52651	10.863	3.49055	8.07654	8.298	9.43318	3.62411	8.2458	4.91135
TCGA_TCGA-G4-6306	3.352	10.8407	2.76902	7.23722	5.28056	7.22757	3.24242	5.69761	3.47185
TCGA_TCGA-AA-A01S	3.09158	11.6464	2.79163	6.53056	6.52249	7.41145	2.96286	5.51372	4.75195
TCGA_TCGA-AA-3514	4.45944	12.3457	3.60633	7.02895	8.97249	8.85082	2.89092	7.63842	3.67746
TCGA_TCGA-AA-3556	3.76697	10.2612	4.87227	8.79782	6.68235	8.65962	4.88366	7.37412	7.69282
TCGA_TCGA-AY-6196	5.63328	8.31387	3.97109	8.51749	9.36623	11.3235	4.54035	9.6627	5.40178
TCGA_TCGA-AA-A01G	3.85285	10.2991	3.07312	7.28203	6.58879	8.65814	3.76613	6.5838	5.57607
TCGA_TCGA-AA-A010	5.92277	9.91914	4.67865	6.7455	6.80191	9.14182	2.71759	7.13608	6.09985
TCGA_TCGA-A6-6652	4.60379	9.88038	3.32441	7.8809	6.75706	9.05541	4.18339	6.87805	3.9281
TCGA_TCGA-5M-AATE	3.49101	9.30674	3.82983	7.07022	7.19176	8.82602	3.71094	6.84539	4.08216
TCGA_TCGA-A6-3808	5.65928	10.0455	4.08058	7.36199	8.63368	9.27983	3.84382	8.54614	6.12136
TCGA_TCGA-AD-6964	5.26057	8.54779	3.58449	7.04692	8.74228	9.94805	4.42912	8.76104	6.1009
TCGA_TCGA-AA-3833	5.15005	10.0342	3.19177	6.73588	7.93631	8.86631	3.89785	8.15942	4.18279
TCGA_TCGA-CM-6679	6.95118	10.778	3.93847	7.81133	8.65764	9.9352	4.62435	8.49855	4.54605
TCGA_TCGA-5M-AAT6	7.75906	7.59384	4.7339	6.89665	8.51094	9.79621	4.2426	8.70491	3.81778
TCGA_TCGA-AA-3532	5.42387	10.5046	3.72742	7.00245	7.85084	9.24281	3.6305	7.95719	5.2638
TCGA_TCGA-F4-6460	4.95687	10.6127	4.07506	7.62117	8.86565	10.1877	4.36083	8.12726	5.28847
TCGA_TCGA-AA-3531	3.5681	11.5348	2.99361	6.84453	7.15845	8.5003	2.6436	6.51356	4.6751
TCGA_TCGA-AZ-4616	6.13046	10.405	3.58387	6.45381	7.57755	8.99356	3.54306	7.72967	3.74677
TCGA_TCGA-DM-A28G	3.32634	9.03309	3.1585	7.26821	6.64234	7.53791	3.19295	6.41359	6.12917
TCGA_TCGA-AA-3956	4.20292	10.3131	3.15727	7.55729	7.49306	9.19491	3.98618	7.51979	5.64069
TCGA_TCGA-A6-3807	5.92708	10.6451	3.52335	7.01802	7.51122	8.95445	4.32806	7.58878	3.80398
TCGA_TCGA-AA-3688	4.60748	10.7794	3.10572	7.1416	7.17827	8.95031	3.07771	7.24555	4.72576
TCGA_TCGA-CM-6168	6.49106	9.55819	4.44771	8.37101	8.73431	10.3817	4.22918	8.92603	5.1407
TCGA_TCGA-AZ-4614	3.87909	10.3694	3.18483	6.27065	6.59857	8.18537	4.8406	6.71208	3.09982
TCGA_TCGA-DM-A28F	4.05432	10.4843	3.21523	7.50808	6.96413	8.44116	4.94071	6.8733	3.34613
TCGA_TCGA-DM-A28C	3.64424	9.68878	4.61452	6.48187	6.44788	8.20063	3.47713	6.00152	5.80839
TCGA_TCGA-AA-3673	4.44649	10.4701	3.47335	8.54828	7.55269	9.09755	3.94329	7.77695	4.77967
TCGA_TCGA-AA-3973	4.44906	10.1113	4.82918	8.54085	7.38912	8.73363	4.15994	7.45022	6.13122
TCGA_TCGA-DM-A1DB	3.59551	10.3539	2.93454	7.62441	6.69786	8.7888	4.54504	7.00995	4.46395
TCGA_TCGA-CK-4951	6.17676	10.3238	3.57966	6.61886	7.84306	9.63294	4.00972	8.29243	3.50166
TCGA_TCGA-AA-3979	3.64901	10.1329	2.97574	7.21168	5.96163	7.81525	3.62394	6.43892	3.23007
TCGA_TCGA-A6-5665	3.97962	9.30745	3.67208	6.30213	7.08833	8.4125	4.10448	7.01672	4.315
TCGA_TCGA-AY-4070	5.09935	10.5739	3.4302	7.03572	7.82647	9.52737	5.39103	7.65296	4.26635
TCGA_TCGA-AD-6965	4.29852	10.2249	3.67655	8.42977	7.72792	9.67765	4.67273	7.9003	4.72667
TCGA_TCGA-AA-3680	2.7061	10.8552	3.38268	7.91379	7.23267	8.30894	4.67107	7.18268	6.33343
TCGA_TCGA-AZ-4615	6.55372	9.91414	3.33626	6.32676	7.7384	8.54997	4.09477	8.34199	3.61886
TCGA_TCGA-AA-3952	6.10078	11.3576	3.03132	6.94405	7.81904	9.05517	5.19374	7.76176	3.53354
TCGA_TCGA-AZ-5403	7.16431	11.0608	3.72711	7.66336	8.53416	9.4503	4.05971	8.58966	3.86252
TCGA_TCGA-AZ-4315	5.09956	10.1794	3.19599	6.91608	7.48134	8.25461	3.18152	7.45145	3.85716
TCGA_TCGA-AA-3972	4.85323	9.73371	3.28474	7.43507	6.87616	8.80976	4.29703	7.17741	4.48752
TCGA_TCGA-AA-3517	4.52691	10.4029	3.36368	7.09068	7.21958	9.39964	3.36143	7.36836	5.74198
TCGA_TCGA-AA-3529	3.73443	10.8809	3.25094	8.17888	7.38633	8.57198	3.04685	7.02292	4.51961
TCGA_TCGA-AA-3877	4.81379	8.65185	3.5446	6.59087	7.79519	9.73479	5.15655	8.08505	4.34187
TCGA_TCGA-NH-A50T	3.93408	10.2301	3.32527	6.85982	6.96599	8.66845	3.50739	6.70195	4.01991
TCGA_TCGA-NH-A50V	5.62785	8.84253	3.53422	7.71338	7.56614	9.30581	4.71251	7.59309	4.49562
TCGA_TCGA-AA-3502	2.78038	9.82167	3.13769	7.37913	6.61415	6.06543	3.87804	6.88287	5.59497
TCGA_TCGA-SS-A7HO	4.904	9.44189	3.58442	8.26152	7.03009	10.3549	3.74411	7.11663	5.27397
TCGA_TCGA-AA-A01Q	3.04718	7.54035	2.85378	5.19953	5.71586	7.81548	3.44985	6.22056	5.59631
TCGA_TCGA-F4-6809	5.32367	9.81662	4.89541	7.92234	8.57101	9.48399	3.96468	8.77956	4.63322
TCGA_TCGA-AA-3553	4.62351	11.017	3.53886	7.88598	7.64769	9.27739	3.42601	7.78421	4.69569
TCGA_TCGA-CK-6746	3.38801	6.36593	3.72574	6.42711	6.82896	8.55459	5.66168	6.96056	4.16489
TCGA_TCGA-G4-6309	4.18875	8.26466	3.39449	7.76443	7.302	9.00805	3.30042	6.90937	3.36991
TCGA_TCGA-CK-5915	3.33857	10.29	3.25531	7.85384	6.71444	9.5099	4.02414	6.64785	4.30397
TCGA_TCGA-AD-6889	4.58388	8.83475	3.07048	5.7177	6.9352	8.61169	4.05922	7.21397	4.91732
TCGA_TCGA-CA-6717	4.98293	9.68279	4.51191	8.3215	8.87909	9.73864	4.47707	8.78022	5.60426
TCGA_TCGA-G4-6298	5.62199	10.2716	3.32893	7.80575	7.92195	8.91705	4.47852	7.59215	5.1451
TCGA_TCGA-D5-6930	6.12873	9.04961	3.53259	6.25965	8.10261	9.65494	4.03264	8.54174	5.3599
TCGA_TCGA-AA-3968	5.07112	10.6315	3.66729	7.36659	7.70621	9.90503	4.58834	7.94785	4.12556
TCGA_TCGA-CM-6675	5.09296	8.48846	4.2041	8.22153	7.8349	9.11563	5.41262	7.5875	4.04236
TCGA_TCGA-AA-3660	4.56357	10.0328	3.46449	7.27576	7.3425	8.69207	3.56779	7.39324	5.73677
TCGA_TCGA-A6-A565	5.27396	10.3415	3.65103	7.7243	7.94754	10.5117	4.50919	8.44028	5.01517
TCGA_TCGA-CM-6165	4.80023	9.38782	4.34567	8.26606	8.05856	9.99814	4.07269	8.34187	6.07148
TCGA_TCGA-AY-4071	4.82793	11.9423	3.41155	7.21327	7.4412	8.71346	3.35832	7.60497	3.58391
TCGA_TCGA-AA-3672	5.06581	11.4902	3.40336	6.95209	7.42305	8.36386	3.75616	7.83906	3.59426
TCGA_TCGA-AA-A03F	3.47112	11.149	2.8968	6.29111	6.57294	7.76665	2.97161	6.2489	3.66154
TCGA_TCGA-CM-6163	5.31525	9.61116	4.10868	7.66087	7.57327	8.76727	4.99509	7.57548	4.21948
TCGA_TCGA-A6-2677	3.19709	10.0967	4.23085	8.74467	7.36587	9.09305	5.19412	7.28786	5.99279
TCGA_TCGA-AA-3851	4.12017	10.5109	3.25825	7.07897	7.28689	8.49928	5.04801	7.38955	4.25414
TCGA_TCGA-AA-3712	5.327	10.6163	4.47294	7.52742	7.80247	10.5461	3.78643	8.05254	4.94633
TCGA_TCGA-AZ-4308	6.50099	11.7751	2.9132	6.13819	8.62363	8.714	2.87555	7.66704	4.19172
TCGA_TCGA-G4-6311	6.68805	10.2951	3.70274	7.15501	7.82909	9.44371	4.22552	8.49414	3.83811
TCGA_TCGA-A6-2682	6.07286	11.4112	3.76281	7.04776	8.5835	9.14025	3.69494	7.98269	3.76022
TCGA_TCGA-NH-A6GA	4.16885	10.5942	3.16418	8.22692	7.53868	9.10777	5.25664	7.78432	4.12488
TCGA_TCGA-AY-A69D	3.95353	10.0629	3.65727	7.9195	7.45634	9.35049	3.8916	7.13843	6.13721
TCGA_TCGA-AA-3975	4.6296	11.0852	3.32314	7.49108	7.31179	9.02369	3.48311	7.35633	5.0297
TCGA_TCGA-A6-A5ZU	4.92243	9.71759	3.25953	7.52309	7.97963	9.46488	3.83046	8.13889	4.19026
TCGA_TCGA-G4-6628	4.56602	7.0292	3.28576	7.61208	7.53172	9.22996	4.45124	8.43496	3.46609
TCGA_TCGA-WS-AB45	6.78053	7.45496	4.6543	8.6226	9.62352	12.8912	4.86694	10.0939	4.96769
TCGA_TCGA-CM-5862	5.02699	9.38793	3.51614	6.82982	7.15223	8.79834	4.48398	7.30132	4.13363
TCGA_TCGA-D5-6898	4.7223	10.1683	5.18496	9.04579	8.33166	10.0268	3.8993	8.27212	4.24325
TCGA_TCGA-AA-A00F	5.26074	10.7771	3.55792	7.31676	7.23591	8.99676	3.47696	8.39954	4.04243
TCGA_TCGA-CK-4950	4.13292	10.4151	3.25366	7.40162	7.67796	9.13074	3.57387	7.69448	4.04354
TCGA_TCGA-D5-6932	4.85339	10.0242	3.58666	7.00285	7.8901	10.0021	4.04478	8.24607	4.50233
TCGA_TCGA-F4-6806	4.92343	10.2811	3.46648	7.71526	7.78836	9.20529	4.39865	7.41708	4.98212
TCGA_TCGA-F4-6856	4.66329	8.64957	3.4708	6.20209	7.75426	9.30319	3.50496	7.58192	7.20095
TCGA_TCGA-F4-6569	7.14401	9.74672	3.75369	8.27422	9.04246	10.6623	3.80622	9.53812	5.27979
TCGA_TCGA-A6-2679	5.78318	12.4035	2.77732	5.88498	7.35023	7.23031	4.04749	6.88213	3.37389
TCGA_TCGA-A6-5657	6.29796	10.5149	4.04407	8.54023	9.05023	9.97685	4.07151	8.95857	4.88342
TCGA_TCGA-AA-A00Q	4.46418	11.0759	3.34762	8.26914	7.12898	8.52089	3.33571	7.11627	4.21904
TCGA_TCGA-CM-6169	5.97978	9.00666	4.39131	8.16739	8.43514	10.6407	4.47541	8.82138	5.08233
TCGA_TCGA-AA-3980	3.81617	10.3757	3.48236	7.27165	6.84783	8.5818	4.15801	7.30585	4.24941
TCGA_TCGA-DM-A28H	3.35878	8.9817	3.36157	8.28864	6.9928	8.98712	3.75044	6.75142	3.45083
TCGA_TCGA-G4-6302	5.91899	9.389	4.90218	8.26761	10.3518	10.5456	4.55086	9.55242	6.097
TCGA_TCGA-F4-6703	7.25843	7.6914	4.0563	7.80023	9.11138	10.8551	4.26707	9.46766	4.99417
TCGA_TCGA-D5-6922	5.06832	10.957	4.14945	8.32966	8.67915	10.0567	4.13106	8.21958	4.51153
TCGA_TCGA-D5-5537	5.06632	10.0428	3.80409	7.4427	7.9461	9.30744	5.14347	7.89028	3.9849
TCGA_TCGA-DM-A1D4	3.21762	10.0209	2.87387	6.44336	5.95364	7.8502	4.75638	6.00917	3.31984
TCGA_TCGA-AA-A004	5.25654	12.3041	3.04413	5.42657	7.70838	9.53509	3.84273	6.96894	3.20033
TCGA_TCGA-AA-3950	5.17503	9.91042	3.60083	6.39851	8.1266	9.92221	2.87101	8.76508	4.65141
TCGA_TCGA-BM-6198	6.84578	9.19308	3.51549	6.87765	7.05219	8.77229	4.20906	7.86208	3.81968
TCGA_TCGA-G5-6233	3.93096	10.1654	3.46098	7.38143	7.40425	9.97148	4.19532	7.6815	4.20293
TCGA_TCGA-AG-A015	2.86967	10.3026	3.24268	7.23245	6.60001	8.41238	3.32576	6.27741	6.70757
TCGA_TCGA-AG-A032	4.10466	11.017	3.07916	6.99067	7.14952	8.47077	4.22941	6.92379	5.41072
TCGA_TCGA-AG-3584	3.82262	12.1237	3.40812	6.80187	7.82258	9.51406	4.21297	7.33593	3.71087
TCGA_TCGA-AG-3885	3.87227	12.2712	2.98825	6.60353	7.60271	8.81563	3.74598	6.93313	3.50649
TCGA_TCGA-EI-6885	6.29581	9.78473	4.39265	8.04172	8.10169	10.6943	3.82103	8.64677	4.66157
TCGA_TCGA-AG-A00C	3.1777	10.5665	2.94233	6.65282	6.1158	7.36548	3.31709	5.64927	4.26973
TCGA_TCGA-AA-A01P	5.49835	9.15597	3.38172	6.88825	8.16672	9.77904	4.24817	8.30372	4.37169
TCGA_TCGA-D5-6537	4.1941	10.6656	3.26845	7.29119	6.4468	8.27083	3.58556	6.94731	4.48796
TCGA_TCGA-D5-6532	3.67528	10.1288	3.39315	7.78241	7.21213	9.09228	3.55676	6.83048	4.01535
TCGA_TCGA-AA-3831	4.13274	10.8398	3.00544	7.47203	7.41993	9.19373	3.64594	7.19235	3.66759
TCGA_TCGA-CM-6171	3.72192	9.37353	3.6888	7.64777	6.75389	9.86523	3.4225	7.31084	6.64233
TCGA_TCGA-A6-A566	8.138	9.60047	4.58096	8.09103	9.40461	11.9378	4.58639	10.1744	4.6246
TCGA_TCGA-AA-3970	3.96598	9.86419	3.50347	7.56219	7.2057	9.0195	4.1379	7.49897	5.08611
TCGA_TCGA-AA-A02K	2.92765	9.56498	2.86407	7.36994	6.55393	8.08209	5.07639	6.55336	3.26616
TCGA_TCGA-DM-A1D9	4.31901	9.2877	3.52523	7.23564	7.09562	7.83707	4.21097	6.78471	4.94299
TCGA_TCGA-CM-4751	5.10848	10.786	3.74114	7.73671	7.81128	9.43893	3.99467	8.09635	4.11962
TCGA_TCGA-G4-6315	3.53731	10.2997	3.31701	7.93738	6.91364	9.69863	3.81828	6.78488	5.21234
TCGA_TCGA-F4-6704	6.67079	9.86194	4.59209	7.62193	9.19984	10.859	5.02224	9.05412	6.06563
TCGA_TCGA-AG-A011	4.11595	10.2257	3.12934	6.69203	6.7829	8.43759	3.95542	6.82141	3.72793
TCGA_TCGA-EI-7002	4.8083	10.1527	5.35987	7.93085	8.22134	9.78553	4.45482	7.77264	5.61636
TCGA_TCGA-EI-6917	5.95717	8.89968	3.56037	8.42831	8.72182	10.4777	4.28319	9.08558	4.01978
TCGA_TCGA-AG-A036	4.35788	9.97485	3.62939	7.87417	7.3393	9.28094	3.6721	7.82955	4.71919
TCGA_TCGA-AF-4110	5.11142	9.85366	3.75556	7.5179	7.90308	9.51467	3.84751	8.04023	4.73026
TCGA_TCGA-AG-3882	4.8706	12.1831	3.03934	6.52704	7.84024	8.40963	3.53324	7.288	3.55089
TCGA_TCGA-AG-A00H	5.91549	10.8059	3.32358	7.13691	7.9968	9.01498	3.39262	7.87219	4.37907
TCGA_TCGA-CI-6624	4.47604	9.64387	3.72915	7.53278	7.9702	9.76655	3.70537	8.03019	4.78122
TCGA_TCGA-F5-6814	4.43134	8.6978	4.67147	8.12881	8.30462	9.86075	4.10018	7.78815	4.14247
TCGA_TCGA-EI-6511	4.90567	10.9078	3.4796	7.33651	7.61324	10.2625	3.6098	8.10216	4.19186
TCGA_TCGA-AG-3728	5.56068	12.5214	3.10533	6.90804	8.5427	8.81714	3.93025	7.9635	3.91204
TCGA_TCGA-AG-4005	4.93146	10.9472	3.27683	8.00088	8.03113	9.40861	3.54406	7.70303	4.05455
TCGA_TCGA-AG-A01L	3.71259	11.4725	2.99177	7.96261	7.10581	8.42178	4.02963	6.5302	4.77977
TCGA_TCGA-AF-2692	5.04561	10.7276	3.3564	7.27501	7.94535	9.31065	3.88464	7.50666	5.45757
TCGA_TCGA-EI-6882	3.7196	10.0017	3.87702	8.20816	7.34719	10.0008	4.01361	7.67587	7.11998
TCGA_TCGA-AG-A026	3.71619	11.0516	3.36883	7.17266	8.4391	8.36222	3.78218	6.68714	4.91444
TCGA_TCGA-AG-4008	6.10847	10.3144	3.6088	7.87665	8.10263	9.82232	3.64729	8.32703	4.71961
TCGA_TCGA-CL-5918	3.48774	9.93564	3.12306	6.54993	6.08431	7.98248	3.7676	6.36954	3.4846
TCGA_TCGA-AG-A020	3.42195	11.4144	2.96476	7.26701	6.12638	8.17218	3.26293	6.25965	4.79426
TCGA_TCGA-DC-5869	6.10854	10.2075	3.7733	8.01077	8.14235	9.47846	4.50513	8.1281	4.21961
TCGA_TCGA-AG-4015	3.35631	11.1913	3.20374	7.48362	7.14242	8.24571	4.02428	6.75889	3.70022
TCGA_TCGA-AG-A01W	3.90838	10.698	3.23982	7.94212	6.64928	8.69542	3.63487	6.99955	3.85319
TCGA_TCGA-AG-3896	4.3441	10.9087	3.3582	7.76895	7.98906	9.46597	3.4707	7.66334	5.22003
TCGA_TCGA-AG-3575	5.9148	8.60896	4.29284	7.73668	7.89376	8.4588	5.09267	8.15579	3.42147
TCGA_TCGA-DC-6158	7.29092	9.65881	4.32091	8.12714	8.08094	10.3993	3.80694	8.51839	4.29902
TCGA_TCGA-EI-6512	4.338	9.83439	3.5342	7.32234	6.8762	9.45201	3.76895	7.31767	4.8392
TCGA_TCGA-F5-6571	5.34598	8.91166	4.43863	7.98486	8.23863	9.23598	4.23055	8.06936	4.96684
TCGA_TCGA-EI-6881	3.80073	9.52397	3.60663	7.63984	6.87294	9.72013	3.88018	7.16647	4.75003
TCGA_TCGA-AG-A01Y	5.20166	10.8455	3.35107	8.50776	7.3252	8.93	4.25048	7.87943	4.07003
TCGA_TCGA-AG-3731	6.24463	9.43801	4.51093	8.69189	8.43015	11.2136	4.28306	8.76583	5.84473
TCGA_TCGA-AG-3890	4.18251	11.3675	3.15951	6.91316	7.52638	8.92143	3.67535	7.43288	4.23721
TCGA_TCGA-AG-3612	4.71615	11.4297	3.59378	7.76322	7.71636	9.22265	3.7524	7.80136	3.68875
TCGA_TCGA-AG-3878	6.49853	12.252	3.38132	6.85617	8.36965	8.99153	3.96274	7.93725	4.41812
TCGA_TCGA-DY-A1H8	3.13188	9.5354	3.30728	5.21155	5.82064	7.25789	3.73423	5.66239	3.32472
TCGA_TCGA-AG-A02X	3.7555	11.4988	3.00761	6.78985	5.95299	8.39011	4.55179	6.03243	6.40722
TCGA_TCGA-EI-6883	4.64485	10.423	3.26417	7.21209	7.52625	8.26914	4.42641	7.4247	4.74333
TCGA_TCGA-AG-4021	6.17869	9.70793	4.50488	8.82421	8.24342	9.95818	4.52582	8.44395	3.95605
TCGA_TCGA-AG-3726	4.54551	12.608	2.91265	7.08315	8.10287	9.80466	3.19	7.48136	4.24095
TCGA_TCGA-EI-6514	3.95717	9.85318	3.74475	7.78569	8.62964	8.49277	3.7087	7.70027	4.7557
TCGA_TCGA-AG-3587	4.44912	11.4094	3.45651	6.91113	8.13837	9.24661	3.79361	7.42293	5.413
TCGA_TCGA-DY-A1DE	4.94084	10.0813	3.64644	7.67957	8.39622	9.09381	4.04539	7.89962	4.73416
GSE14333_GSM358341	4.258	10.2749	3.69366	8.15279	7.63412	9.02978	3.51072	6.88215	3.78393
GSE14333_GSM358342	6.91207	9.12026	4.26511	7.7895	6.96159	10.6151	4.44934	9.0549	4.97783
GSE14333_GSM358343	5.51065	10.6358	3.68375	7.3109	7.16978	9.51828	3.50214	7.71043	3.89451
GSE14333_GSM358344	4.60221	11.2332	3.57146	7.83871	8.34982	8.50629	3.80658	7.68074	4.12677
GSE14333_GSM358345	5.11207	10.5662	3.2183	7.3086	7.55639	8.74884	3.89933	7.24351	3.55133
GSE14333_GSM358346	3.4715	9.892	3.93287	7.28151	7.6467	7.54183	3.36864	6.62272	5.89096
GSE14333_GSM358347	5.25032	10.3415	3.66013	7.28224	8.10155	9.59248	3.53884	8.0122	4.01535
GSE14333_GSM358348	3.3774	10.2615	3.59969	6.93306	7.7192	10.2266	3.1485	7.51668	5.69697
GSE14333_GSM358349	4.51224	10.6734	3.59697	7.61935	7.27343	9.40622	3.47989	7.38938	4.76078
GSE14333_GSM358350	3.6745	10.1953	2.90375	7.74996	7.40991	9.0806	3.69819	6.87127	5.30617
GSE14333_GSM358351	4.99109	10.5465	4.18809	7.24737	8.59453	9.7561	3.62518	7.69835	3.08455
GSE14333_GSM358352	3.92615	9.75975	3.88832	7.46044	7.49128	9.0499	3.82405	7.50412	5.63998
GSE14333_GSM358353	5.06711	10.5297	3.57169	7.65042	7.61538	9.40886	3.89045	7.3924	3.63586
GSE14333_GSM358354	3.81963	9.78019	3.68882	6.89228	5.85308	9.40058	2.93338	6.65385	4.91304
GSE14333_GSM358355	3.64032	9.34087	2.58423	6.91723	7.13672	8.20776	3.94739	7.36631	4.32686
GSE14333_GSM358356	3.60761	9.80646	3.66463	7.56587	7.19104	8.15104	2.95582	6.52871	4.63359
GSE14333_GSM358357	3.4992	10.2842	3.67367	7.4009	8.24556	9.44613	4.38634	7.03738	5.33944
GSE14333_GSM358358	4.88087	9.72437	3.6278	7.76706	6.89291	9.44899	4.27692	7.64164	4.05086
GSE14333_GSM358359	6.09172	10.6221	3.74998	7.78619	6.59544	9.61857	4.33608	8.68411	3.36151
GSE14333_GSM358360	4.40918	9.57145	3.12172	6.82243	6.63738	8.60776	3.67593	7.76831	4.42613
GSE14333_GSM358361	3.08928	9.92834	3.06495	7.59949	7.13898	7.88284	3.9168	6.49649	4.82522
GSE14333_GSM358362	3.27237	8.74498	3.07847	6.31554	6.75391	8.97749	3.48344	7.91293	4.64275
GSE14333_GSM358363	4.29266	11.0182	3.04307	7.68386	7.71985	9.1196	3.61874	7.44434	3.6768
GSE14333_GSM358364	7.06234	9.04202	4.00654	7.50024	8.76842	9.66037	3.46593	8.35243	4.15389
GSE14333_GSM358365	4.97538	9.31823	3.81457	7.2481	8.37328	10.527	3.63528	8.45489	4.54465
GSE14333_GSM358366	4.54227	10.1158	3.50948	7.72205	7.46162	9.71377	2.8196	7.53021	6.07865
GSE14333_GSM358367	3.23219	9.70018	3.69634	7.28635	8.60889	9.93449	4.13729	7.02044	8.51674
GSE14333_GSM358368	5.26912	11.0796	3.26247	7.90211	7.9157	9.05202	3.03947	8.06749	4.04147
GSE14333_GSM358369	2.41448	10.6495	3.49835	8.05861	6.68869	8.36241	3.57734	7.05363	6.71279
GSE14333_GSM358370	3.72444	10.0629	3.92777	6.77626	7.01444	7.98866	4.33293	6.13051	3.88147
GSE14333_GSM358371	4.10491	10.9876	2.78175	7.26337	6.14499	7.93245	4.17061	6.85149	4.85734
GSE14333_GSM358372	4.76168	11.4839	3.02809	7.46087	6.57137	8.39124	3.83923	6.68451	4.68629
GSE14333_GSM358373	3.52841	10.9904	4.4365	6.93306	7.55513	9.03636	3.68354	7.18878	7.35216
GSE14333_GSM358374	3.96198	10.4183	1.87413	7.79237	7.41188	7.87041	3.69677	7.84713	6.6863
GSE14333_GSM358375	3.6052	10.6971	2.8115	7.41456	6.93429	8.39959	4.04091	6.56626	6.09475
GSE14333_GSM358376	4.92752	9.85153	3.53169	5.15052	6.61883	8.10977	4.03012	8.12435	4.52537
GSE14333_GSM358377	3.9163	9.09205	3.42378	5.97072	5.56905	7.9798	3.85113	6.81104	4.73687
GSE14333_GSM358378	3.65092	10.6519	3.29145	7.1558	6.72461	8.19652	3.7422	6.65624	6.01112
GSE14333_GSM358379	4.89715	11.2823	2.75456	7.96693	6.61207	7.93773	3.2683	7.33138	4.92961
GSE14333_GSM358380	4.56562	10.0823	3.17417	6.99442	6.55764	8.9711	3.11873	6.80202	5.17926
GSE14333_GSM358381	2.21251	10.5948	2.25974	6.04482	5.29937	7.58695	3.5261	7.4675	5.84727
GSE14333_GSM358382	4.8535	10.709	3.80557	7.62838	7.70578	8.47326	4.61185	7.42122	3.65293
GSE14333_GSM358383	5.00544	9.9295	3.45764	7.47825	7.96535	10.2729	3.53107	7.92376	6.60594
GSE14333_GSM358384	4.06168	10.8372	4.10098	7.35975	8.92545	8.66863	4.00427	8.75562	5.79726
GSE14333_GSM358385	5.5795	8.74149	3.63998	7.30824	7.80342	9.57023	3.53394	8.03583	5.27441
GSE14333_GSM358386	4.01272	11.047	3.88027	8.25633	8.55641	9.85617	3.75709	8.67938	4.65333
GSE14333_GSM358387	5.07336	9.91247	3.7962	6.4013	8.37679	9.27447	3.17021	7.44132	4.22399
GSE14333_GSM358388	5.75477	10.0711	3.88582	6.80316	7.77135	10.0297	3.65607	8.36535	4.36863
GSE14333_GSM358389	6.56107	9.64869	4.12002	7.69798	8.24395	9.38934	3.41799	7.95047	3.82574
GSE14333_GSM358390	4.51904	10.6947	4.30839	7.90058	7.44594	9.68004	3.29329	7.16354	5.55945
GSE14333_GSM358391	5.1642	9.78844	3.08314	6.60714	7.70918	9.1196	3.8914	8.14471	3.36072
GSE14333_GSM358392	5.85181	9.79694	4.25577	6.96032	8.44786	9.89958	3.6701	7.66988	4.09596
GSE14333_GSM358393	3.91064	10.5927	3.51412	8.33268	7.64398	8.79071	5.07426	7.36277	5.40971
GSE14333_GSM358394	4.83986	9.67392	4.38426	7.8746	8.03203	9.73447	4.11563	8.02066	3.98892
GSE14333_GSM358395	5.36116	8.41894	3.23505	7.04287	6.80543	9.6634	4.13235	7.89989	4.12089
GSE14333_GSM358396	4.30437	10.3134	3.58079	7.37866	8.38404	10.2078	3.23185	7.83844	5.65582
GSE14333_GSM358397	2.86757	9.73212	3.57532	7.34378	7.62745	10.0625	3.27469	7.17447	4.26086
GSE14333_GSM358398	3.82662	8.8966	3.72322	6.7985	7.41123	8.68011	3.84698	7.17309	4.28316
GSE14333_GSM358399	4.42855	9.12273	2.96312	7.67353	7.71048	9.36161	3.57495	7.65026	3.98488
GSE14333_GSM358400	5.30169	11.2037	3.31948	7.65884	7.47156	9.8455	3.56021	7.65026	4.15682
GSE14333_GSM358401	2.76518	9.86129	3.25112	7.58657	7.42619	8.58665	3.59618	6.97779	6.66609
GSE14333_GSM358402	4.53756	10.1245	3.92777	7.12864	7.64597	9.46989	3.44007	7.1344	5.23485
GSE14333_GSM358403	4.21569	10.5028	3.56604	7.79994	8.42248	9.42879	3.82874	7.66485	5.48346
GSE14333_GSM358404	5.56832	8.06585	3.99248	7.39157	7.70243	9.68324	4.48429	8.17986	4.12004
GSE14333_GSM358405	5.30382	10.5421	3.76614	7.45156	7.90012	9.47871	3.20988	8.19274	4.37391
GSE14333_GSM358406	4.66489	10.2842	3.94607	7.39086	7.50936	9.46692	3.43422	7.67726	5.23675
GSE14333_GSM358407	3.99482	10.7902	3.87728	8.05233	8.18759	9.07431	4.04504	7.1249	4.88528
GSE14333_GSM358408	4.56618	10.1043	3.37759	8.20036	7.76576	8.22569	3.37243	7.04386	4.5945
GSE14333_GSM358409	5.16839	10.4825	3.8173	7.10383	8.63292	9.29892	3.95928	7.20035	4.81351
GSE14333_GSM358410	3.33266	9.52224	3.06908	6.70674	7.12151	7.96918	3.59473	6.55202	3.70147
GSE14333_GSM358411	4.93886	9.93544	3.42533	7.05587	7.76441	9.55204	3.8955	7.64865	4.64453
GSE14333_GSM358412	4.49157	9.80435	3.81258	7.38821	7.08942	8.98406	4.35754	7.27363	3.85717
GSE14333_GSM358413	5.78152	10.0388	3.89445	8.26939	7.92367	9.49376	4.2224	8.41927	3.92411
GSE14333_GSM358414	4.00731	10.3997	3.69268	7.52344	6.1888	8.75072	3.67684	6.93532	6.27555
GSE14333_GSM358415	5.71392	6.64832	3.66863	6.97414	7.72658	8.99893	4.66131	7.87144	4.24099
GSE14333_GSM358416	5.89604	10.2859	3.70299	7.6966	8.2306	10.0706	3.86771	8.21055	4.45372
GSE14333_GSM358417	4.81526	10.2946	3.45584	7.84602	8.31978	9.87395	3.93807	9.37255	3.8652
GSE14333_GSM358418	3.47661	9.42826	3.71717	6.41141	6.91827	8.33475	4.0277	6.48581	4.9867
GSE14333_GSM358419	5.31181	9.77294	4.26335	7.38858	8.18029	9.7846	4.31793	7.82886	4.5428
GSE14333_GSM358420	4.50786	11.1571	3.8357	7.20364	6.73002	9.06545	2.58299	7.4192	3.62421
GSE14333_GSM358421	2.63855	10.3718	4.0787	7.43703	8.8629	9.44329	4.04386	7.75822	5.64534
GSE14333_GSM358422	4.04371	8.91443	3.51128	6.62503	6.64539	7.71245	3.49728	7.26853	4.5283
GSE14333_GSM358423	3.94693	9.61087	3.20321	6.4013	7.22135	8.06327	4.37022	7.07535	3.88308
GSE14333_GSM358424	6.70854	5.92777	3.94282	6.43869	7.546	9.6904	4.56909	7.76304	3.33187
GSE14333_GSM358425	6.37722	8.57115	5.7713	7.47042	8.16002	10.7113	4.00574	8.49377	4.70421
GSE14333_GSM358426	6.58246	10.7688	3.51666	7.06159	7.67104	8.21941	4.09934	7.06738	3.84138
GSE14333_GSM358427	4.79655	10.7979	3.96049	7.10525	7.99381	9.88798	3.92574	8.13361	4.38216
GSE14333_GSM358428	5.41992	10.0521	4.2971	7.25578	6.38576	9.29056	3.52699	7.81756	6.49398
GSE14333_GSM358429	3.18899	9.32985	3.95323	6.87152	7.22947	8.73422	2.85265	6.81021	5.25604
GSE14333_GSM358430	3.47584	10.6153	2.73809	7.60292	7.31058	8.97536	3.83444	6.76937	5.99992
GSE14333_GSM358431	3.95758	9.84371	4.15853	7.65839	8.2587	9.16256	3.78374	7.52053	4.99225
GSE14333_GSM358432	5.41488	9.86937	3.7398	7.63183	7.84639	9.1196	3.46946	7.69622	5.0809
GSE14333_GSM358433	5.54181	10.2064	3.62399	7.49071	6.13092	9.71028	4.88144	7.96647	5.49188
GSE14333_GSM358434	3.03293	10.011	4.28364	7.70298	7.65476	8.90008	3.01827	6.6199	3.80544
GSE14333_GSM358435	4.31744	10.0239	4.25804	7.52044	8.18364	9.80936	3.73035	7.55482	5.52259
GSE14333_GSM358436	6.78991	10.5995	2.84819	6.83136	8.48044	9.3508	4.22012	6.96637	4.62087
GSE14333_GSM358437	4.52402	10.8743	3.84406	7.88447	7.93488	9.20874	3.72714	7.25625	5.97869
GSE14333_GSM358438	6.93481	10.0586	3.89519	7.94999	7.65205	10.8279	4.64681	9.13718	5.1857
GSE14333_GSM358439	4.89004	10.136	3.95174	7.63527	8.00951	10.0929	3.87279	7.95626	4.94255
GSE14333_GSM358440	4.765	9.80113	3.69292	8.3258	8.02291	10.0584	3.16065	8.66629	5.99904
GSE14333_GSM358441	5.28933	9.7545	3.8583	7.59778	7.36006	10.2544	3.21906	7.78955	4.68782
GSE14333_GSM358442	5.62481	9.48958	3.89391	5.57224	7.40863	10.0094	4.72074	7.83198	5.94685
GSE14333_GSM358443	2.78139	11.0407	3.50793	7.35712	7.3797	8.63908	4.85228	6.52755	3.02476
GSE14333_GSM358444	3.92897	11.2823	2.98998	7.6615	6.2359	8.6767	3.61247	7.69332	5.67784
GSE14333_GSM358445	3.67865	11.3821	3.36219	7.05755	6.17933	7.52821	4.33293	7.04968	4.47258
GSE14333_GSM358446	3.68	11.1786	2.67244	7.8183	8.07884	8.70447	4.71205	8.33301	3.70925
GSE14333_GSM358447	6.13137	8.95512	1.89117	6.9006	7.86527	10.1363	4.11199	8.63966	5.81397
GSE14333_GSM358448	2.96455	11.1964	2.68761	5.92907	5.27428	6.31482	4.34552	6.11877	4.46854
GSE14333_GSM358449	4.94093	11.0027	1.86974	4.74009	6.86608	7.8258	4.1984	6.10777	4.03554
GSE14333_GSM358450	5.10142	10.9724	4.11459	7.47736	7.66168	9.94978	4.02651	8.26313	6.44145
GSE14333_GSM358451	4.38438	10.7979	3.73084	7.3567	6.70174	7.34513	4.14851	6.93952	4.65202
GSE14333_GSM358452	6.01759	10.7979	2.98852	7.26852	7.50092	8.17563	4.0972	7.77303	6.29599
GSE14333_GSM358453	3.77764	10.6852	1.8374	6.94347	5.39344	7.54704	4.1376	7.46021	4.8481
GSE14333_GSM358454	2.96882	8.56208	5.5899	6.63751	6.77444	7.45227	4.83561	5.73534	4.42115
GSE14333_GSM358455	1.83349	10.5487	2.86893	7.20726	6.38021	6.48539	5.05535	6.02601	5.66566
GSE14333_GSM358456	4.41979	10.647	3.52723	8.44097	6.22804	8.77407	4.02951	7.69332	4.50985
GSE14333_GSM358457	5.06294	8.9726	3.86424	6.6621	6.69821	8.31378	1.0606	7.62517	5.70415
GSE14333_GSM358458	6.2909	10.5465	3.06788	4.95661	6.45927	8.738	4.11502	8.16783	4.64401
GSE14333_GSM358459	3.67865	10.8057	2.17339	8.28876	6.36012	8.10393	4.72932	6.81831	3.37827
GSE14333_GSM358460	4.47721	11.3311	3.34095	7.65085	6.82437	7.91153	3.98233	6.69394	4.29545
GSE14333_GSM358461	4.59893	11.1161	3.4483	8.12151	3.95042	7.89515	3.90279	6.37436	3.64109
GSE14333_GSM358462	4.92373	10.232	3.28239	8.31488	8.75291	9.53655	3.6315	9.29776	5.65071
GSE14333_GSM358463	4.82391	10.6687	3.21746	6.85671	7.14013	8.29152	3.48285	7.23978	4.18854
GSE14333_GSM358464	3.10278	10.0265	3.56653	7.44178	7.69224	10.5152	4.19158	7.86282	4.32823
GSE14333_GSM358465	5.14338	11.0248	2.76974	7.76324	7.89569	8.69927	4.22793	8.15111	5.46343
GSE14333_GSM358466	3.39893	10.7662	3.52672	7.79567	8.08355	9.71377	3.83893	7.78073	3.25832
GSE14333_GSM358467	5.08929	10.4203	3.41224	7.83536	7.94211	10.1892	4.80335	8.36615	4.56727
GSE14333_GSM358468	7.67545	11.0214	3.39193	7.37207	7.95842	8.13561	4.12582	7.2292	5.59166
GSE14333_GSM358469	5.09753	10.5725	4.19101	7.38245	6.88167	7.78816	3.78141	6.96864	7.80067
GSE14333_GSM358470	5.53424	10.8057	3.39088	7.59949	8.1983	9.91089	3.1146	8.79066	6.74782
GSE14333_GSM358471	4.84015	11.2442	3.38451	6.94752	6.62034	9.12461	3.55146	6.79686	4.3576
GSE14333_GSM358472	5.15917	10.3539	3.48402	7.41798	8.81412	9.62189	4.23387	8.29508	4.75054
GSE14333_GSM358473	3.12594	11.1927	2.84726	6.77153	6.11552	7.705	4.33577	7.66704	4.51311
GSE14333_GSM358474	3.96477	11.3022	3.11831	7.84602	7.94665	8.54446	3.78819	7.22133	3.83208
GSE14333_GSM358475	4.57326	10.9608	4.25982	7.44913	9.17988	9.58315	4.58649	8.22204	5.20416
GSE14333_GSM358476	4.62084	10.9111	3.3557	7.46044	7.27632	9.25169	4.1644	7.87866	3.86981
GSE14333_GSM358477	5.76872	9.32475	3.23022	7.19257	7.43933	10.2632	3.76602	8.75189	4.89492
GSE14333_GSM358478	6.20421	11.0281	3.40779	7.78471	8.8376	10.4429	4.70251	10.2587	5.19024
GSE14333_GSM358479	5.18729	9.64967	4.88393	8.53579	7.46226	9.18415	4.90367	7.89687	3.78882
GSE14333_GSM358480	4.20689	9.96132	3.92042	7.31129	7.50936	9.73447	2.91546	7.25484	4.92449
GSE14333_GSM358481	6.68948	9.30406	3.85306	6.38564	7.3797	9.90699	4.46966	7.93388	3.47
GSE14333_GSM358482	3.76703	9.82695	3.79473	7.87963	7.76853	8.38293	3.5465	7.16992	5.54129
GSE14333_GSM358483	3.1853	10.4541	3.20158	7.58007	7.76719	7.83776	4.08158	7.17721	3.7882
GSE14333_GSM358484	4.53243	8.28702	3.55124	6.7214	7.76511	8.6652	4.71504	7.88531	3.83917
GSE14333_GSM358485	4.18035	9.64689	3.54487	7.67311	7.50676	9.8455	5.29327	8.12093	3.51196
GSE14333_GSM358486	4.78627	10.5995	3.40779	7.93774	7.6093	8.87235	4.7457	7.45184	4.24041
GSE14333_GSM358487	4.84733	9.68537	4.12173	7.15168	7.71183	9.58634	3.96608	7.94796	4.69395
GSE14333_GSM358488	5.85528	10.4664	3.80431	7.49521	7.51251	9.4177	5.12883	7.60041	4.05827
GSE14333_GSM358489	6.46069	9.76181	3.70444	7.08187	8.53866	9.80244	4.4773	8.44914	3.96438
GSE14333_GSM358490	5.38351	11.0665	4.06687	7.40672	7.94738	10.0012	3.24291	7.60149	4.86383
GSE14333_GSM358491	6.58197	10.317	4.31065	7.93468	7.78393	10.0929	2.64814	9.02188	3.97838
GSE14333_GSM358492	5.07156	8.96135	3.60171	7.36129	8.81959	9.57668	3.53536	7.85861	4.86593
GSE14333_GSM358493	5.70109	9.67491	3.80015	8.48183	8.24639	10.1798	4.88691	8.51791	5.39488
GSE14333_GSM358494	3.89467	11.4352	4.07347	6.58999	7.40313	9.14603	4.00756	7.3838	3.28344
GSE14333_GSM358495	3.7704	10.2033	3.48402	7.13559	7.8391	9.67359	4.14355	7.18606	5.59812
GSE14333_GSM358496	5.93808	9.59899	3.28323	7.73897	7.29565	9.09214	4.29233	8.25953	4.42366
GSE14333_GSM358497	5.66108	10.3882	4.05544	7.74077	7.70441	10.7051	3.47848	8.42761	5.9852
GSE14333_GSM358498	4.50978	9.83359	3.94159	8.10582	6.69618	9.77062	4.57798	7.72626	4.28196
GSE14333_GSM358499	5.79692	10.4017	3.68325	7.39199	8.51077	9.73803	4.49539	8.11407	3.70006
GSE14333_GSM358500	6.97175	8.61335	4.31737	7.44289	7.89434	9.68324	5.16913	7.94096	4.17821
GSE14333_GSM358501	5.5523	9.97177	5.06716	8.93646	7.86812	10.2779	4.6908	7.85861	4.99327
GSE14333_GSM358502	4.32455	8.66566	4.14225	6.76587	7.63338	9.14826	4.27976	7.46959	4.42908
GSE14333_GSM358503	5.41959	9.99545	3.84137	6.98659	7.75441	10.1448	3.84424	7.74831	4.02478
GSE14333_GSM358504	6.01203	10.937	3.42557	7.19009	7.8306	9.30455	3.43479	8.20495	4.67787
GSE14333_GSM358505	4.91227	10.9785	3.80184	7.31164	7.88131	10.3308	3.79709	8.38649	3.98021
GSE14333_GSM358506	5.90418	11.1403	4.32582	8.58366	8.05196	10.0842	3.44535	8.03259	3.4337
GSE14333_GSM358507	4.48671	10.1953	3.80533	8.46562	8.07091	9.329	4.40115	7.71398	3.81778
GSE14333_GSM358508	4.81867	10.3098	3.72097	7.90109	6.89828	7.89827	4.55038	7.50412	4.1729
GSE14333_GSM358509	5.41929	9.28265	4.16421	7.74395	7.87837	10.4325	3.96225	8.15039	4.69764
GSE14333_GSM358510	7.30998	8.5406	4.26613	8.2894	8.24317	10.2873	4.86273	8.75842	4.01902
GSE14333_GSM358511	2.59172	10.1449	3.52272	7.54297	7.64738	8.87235	3.3177	7.68191	5.83759
GSE14333_GSM358512	4.79285	9.65052	3.63748	8.10119	7.9363	9.02978	4.17211	7.53707	2.60183
GSE14333_GSM358513	6.41459	10.4682	3.16615	7.19009	8.70508	8.36912	4.08068	7.66041	4.15415
GSE14333_GSM358514	6.22492	9.7372	4.18178	7.99116	8.11971	9.95776	4.10804	8.06275	4.38824
GSE14333_GSM358515	6.31848	10.7902	3.47973	6.60926	7.8092	8.96689	3.96225	7.22784	4.22659
GSE14333_GSM358516	4.53243	9.62977	3.59244	7.48384	7.35162	9.50271	3.4779	7.63453	5.22488
GSE14333_GSM358517	5.72031	9.16064	3.57068	7.62071	7.65541	8.45695	3.63119	7.72053	3.834
GSE14333_GSM358518	2.99622	10.6063	3.41297	8.5189	7.36724	8.10393	3.87755	6.9264	3.30624
GSE14333_GSM358519	5.44848	10.9283	3.52852	7.90509	7.62003	9.4147	3.73778	8.00281	4.34759
GSE14333_GSM358520	5.2013	9.4728	3.45272	6.66855	7.39257	8.94295	3.68827	7.09565	3.1185
GSE14333_GSM358521	4.55906	10.5817	3.6865	6.7394	6.52686	8.77757	3.22372	6.90727	3.88777
GSE14333_GSM358522	5.50841	9.80216	3.78944	7.8534	7.71242	9.31506	3.25985	6.98294	5.49188
GSE14333_GSM358523	4.47749	9.68633	3.97546	7.87067	7.95547	9.45802	3.63862	6.96372	4.06976
GSE14333_GSM358524	5.61862	10.3882	4.22108	7.01651	7.76576	9.34794	5.42187	8.31618	5.14111
GSE14333_GSM358525	5.7825	8.97085	4.14722	7.27552	6.69869	9.38378	4.70794	7.92757	3.82148
GSE14333_GSM358526	6.35168	9.73615	3.77857	7.85293	7.59346	9.80244	3.05392	7.3909	4.87879
GSE14333_GSM358527	5.52922	9.82153	3.72447	8.0435	5.52284	8.60297	3.15062	7.78594	4.59238
GSE14333_GSM358528	5.64798	10.6131	3.27075	7.8024	5.68955	8.97536	3.34474	7.97931	4.80053
GSE14333_GSM358529	6.03627	10.1374	3.75422	7.73192	7.53832	9.36983	3.99361	8.39376	4.5283
GSE14333_GSM358530	6.74059	9.49116	3.79571	6.70145	8.26204	9.35624	3.99217	7.29721	3.88712
GSE14333_GSM358531	3.48789	10.4986	3.85254	7.82163	7.88202	8.94069	3.56862	7.19991	5.02456
GSE14333_GSM358532	5.80583	9.403	3.88655	7.72921	8.38743	10.3308	4.14171	8.9875	4.49863
GSE14333_GSM358533	5.14102	10.4924	4.01578	7.57836	8.00354	9.33154	4.51721	8.19555	4.49261
GSE14333_GSM358534	5.20456	10.4966	3.53926	7.43503	7.93999	9.5959	4.06804	7.54507	3.88646
GSE14333_GSM358535	6.24661	10.2697	3.51487	7.53851	8.2306	10.2968	3.81155	8.04744	4.60886
GSE14333_GSM358536	4.10182	9.62977	4.20169	7.68801	8.6673	9.88075	3.62229	7.90356	4.54948
GSE14333_GSM358537	4.02094	10.8348	3.63059	8.31923	7.87178	9.31238	3.26244	6.57386	5.17954
GSE14333_GSM358538	6.31116	8.99881	4.54387	7.7595	7.90457	10.6209	3.71606	8.40557	4.97365
GSE14333_GSM358539	4.63061	10.1056	3.87242	7.27402	8.66327	9.40886	3.32853	7.50094	4.27744
GSE14333_GSM358540	3.23614	10.5927	2.29152	6.55969	7.39452	8.71494	3.99576	5.79488	4.07642
GSE14333_GSM358541	6.3513	8.05019	3.15789	8.52686	8.48152	11.3122	4.18388	10.5072	4.012
GSE14333_GSM358542	3.94107	10.6805	3.01487	7.25362	7.8269	8.75976	3.90814	6.52303	3.58998
GSE14333_GSM358543	1.56948	10.7608	3.30775	7.21929	6.72315	8.611	4.54419	6.49497	6.05829
GSE14333_GSM358544	2.79433	11.1059	3.54815	6.82179	7.66168	8.46122	4.36101	7.3948	6.15177
GSE14333_GSM358545	3.77788	11.1507	2.62495	7.08902	6.76929	7.25509	3.39622	7.67668	6.04022
GSE14333_GSM358546	5.47192	9.7127	3.69141	6.81003	8.17632	8.83342	4.08645	8.52473	3.73766
GSE14333_GSM358547	5.21683	10.6543	3.13924	7.3555	7.17268	8.36508	4.00217	6.79535	3.5943
GSE14333_GSM358548	3.35838	10.048	2.85111	7.73752	8.07884	8.74884	4.97515	7.03116	3.84621
GSE14333_GSM358549	4.39516	11.2785	2.44794	6.63635	7.28225	8.44231	3.22458	7.05626	4.08753
GSE14333_GSM358550	5.02215	10.8693	3.02962	7.09075	6.15034	8.06555	3.89579	7.55428	4.64453
GSE14333_GSM358551	4.84843	10.2715	2.95032	6.28159	6.73407	8.38022	4.3367	8.39295	3.19625
GSE14333_GSM358552	4.04861	11.4173	2.94367	7.35864	6.30628	6.96258	4.14231	8.14471	4.22659
GSE14333_GSM358553	5.59169	10.7406	4.41553	7.24994	7.86812	9.87727	3.95512	8.57883	4.1897
GSE14333_GSM358554	4.53568	7.53783	3.13924	7.81251	4.69434	9.22327	4.78053	8.01087	2.82059
GSE14333_GSM358555	5.13918	11.2071	3.58536	7.84792	7.87985	8.51848	4.2099	7.95439	5.01248
GSE14333_GSM358556	3.86426	11.2442	3.28348	7.56257	6.63087	8.57837	4.64839	6.53069	6.31143
GSE14333_GSM358557	4.74233	10.5069	3.50173	5.30419	7.74603	9.18415	3.96079	8.17421	4.41073
GSE14333_GSM358558	6.41295	9.9904	3.46286	6.60562	8.31187	9.93449	3.76246	8.9475	4.41923
GSE14333_GSM358559	3.26114	9.59533	2.55574	5.16728	6.57187	7.74497	3.15863	7.02505	4.70053
GSE14333_GSM358560	2.7635	11.2861	3.48729	7.10044	6.81066	7.06375	3.82461	3.70848	3.76082
GSE14333_GSM358561	4.54498	10.9753	3.07668	7.68847	7.33879	9.38092	3.72864	7.81932	6.05223
GSE14333_GSM358562	3.484	11.0598	2.83868	6.84558	5.75059	8.00913	4.06774	6.79574	4.63516
GSE14333_GSM358563	5.04508	10.6153	2.62771	7.35902	8.1031	8.51702	3.68554	8.58224	4.8481
GSE14333_GSM358564	3.44586	10.5319	2.25426	6.9382	6.5403	9.46692	3.91765	7.63342	6.37328
GSE14333_GSM358565	5.25361	10.9966	2.81629	5.98581	7.75724	7.99091	3.81064	7.05451	3.45226
GSE14333_GSM358566	3.8501	11.1786	3.63109	8.07349	5.96896	8.23688	3.67443	6.15299	4.39512
GSE14333_GSM358567	5.64668	10.6336	3.32275	6.94053	7.86885	9.31773	4.0536	8.34466	4.70285
GSE14333_GSM358568	3.03658	11.0633	2.71693	6.69695	8.14132	7.66102	3.70346	7.77183	5.85135
GSE14333_GSM358569	3.7084	10.509	3.42378	7.03918	7.61194	8.93862	4.45258	7.21389	4.03003
GSE14333_GSM358570	7.00716	9.86129	3.4295	7.11361	8.3953	10.0052	3.88745	9.38163	4.54975
GSE14333_GSM358571	4.08672	10.0162	4.25343	7.48384	7.88846	8.99672	4.01346	6.71868	4.80162
GSE14333_GSM358572	4.56912	10.7608	3.60621	7.14435	7.984	9.22557	3.54536	7.63286	5.10822
GSE14333_GSM358573	5.85919	9.99303	3.65935	7.9016	8.03502	9.72398	3.60379	8.41927	4.39895
GSE14333_GSM358574	4.25295	9.23097	3.97849	7.29185	7.90085	9.53042	3.80743	7.71583	5.9814
GSE14333_GSM358575	5.63073	9.33348	3.89791	7.16586	7.48481	9.91852	5.62207	8.60566	3.73125
GSE14333_GSM358576	4.83385	9.98534	3.69978	7.41417	8.18526	9.68324	3.38035	7.4592	4.88759
GSE14333_GSM358577	5.17434	9.97551	3.77188	7.54458	8.41648	10.5215	4.04691	8.14819	4.5945
GSE14333_GSM358578	5.2019	10.5705	3.89366	8.04737	8.6673	10.1057	4.06961	8.50299	4.26856
GSE14333_GSM358579	5.92388	10.1777	3.69952	8.05461	7.76232	9.28486	4.58782	7.6202	4.49808
GSE14333_GSM358580	5.5795	9.68537	3.74402	7.62746	7.45528	10.0094	3.38829	7.94796	3.72187
GSE14333_GSM358581	5.43685	10.2876	3.47767	7.69706	7.60669	9.71721	4.28884	7.54564	4.15884
GSE14333_GSM358582	5.18158	10.0468	3.72349	7.69432	7.98618	9.53042	3.14266	8.39209	4.24608
GSE14333_GSM358583	4.9146	9.60073	4.02179	7.64722	7.84788	9.49691	4.20551	7.77656	3.19124
GSE14333_GSM358584	3.50563	10.8797	3.84161	6.86665	8.00655	8.92614	4.09658	6.48428	6.22643
GSE14333_GSM358585	3.20811	9.99677	3.61541	8.23312	7.43388	8.79256	4.39418	6.34216	4.30306
GSE14333_GSM358586	5.6614	10.3065	3.41486	7.9917	7.92595	9.49376	4.39765	7.26719	3.64457
GSE14333_GSM358587	5.6084	2.67163	4.72825	8.79674	9.81284	11.0382	4.79663	9.88904	5.94655
GSE14333_GSM358588	4.28979	10.6781	3.54049	7.17287	6.95495	8.48695	4.12993	6.99793	3.95653
GSE14333_GSM358589	4.16812	10.2928	4.90779	7.82851	7.68548	9.50271	3.33816	7.26005	4.60941
GSE14333_GSM358590	5.35486	8.79956	4.55307	7.5151	8.01389	10.4017	3.13029	7.34016	6.88033
GSE14333_GSM358591	4.24347	9.55135	3.99248	7.88203	8.44786	9.94198	4.69148	8.85768	4.76161
GSE14333_GSM358592	3.59671	10.4905	3.32703	7.33578	7.71183	8.78527	3.86595	7.39896	4.51091
GSE14333_GSM358593	4.60248	10.7359	3.25735	7.4871	6.25977	8.3084	4.39169	6.79839	4.90545
GSE14333_GSM358594	4.66184	7.62988	4.21604	7.51881	7.53638	10.5384	3.8476	7.21661	4.10322
GSE14333_GSM358595	2.46837	10.2827	3.15511	8.17222	8.1845	7.45137	4.82651	7.45596	5.21708
GSE14333_GSM358596	5.00248	9.42059	3.75968	8.17904	8.77884	9.98182	4.14669	8.48623	7.96663
GSE14333_GSM358597	4.85495	10.1071	3.67181	6.60472	7.88409	7.91261	3.73338	6.71592	4.65631
GSE14333_GSM358598	4.13705	9.75659	3.99442	7.91817	8.57167	10.5152	4.94081	9.09772	4.6747
GSE14333_GSM358599	4.76443	11.3606	2.99775	8.18566	6.71966	9.14139	4.73732	6.90192	3.27526
GSE14333_GSM358600	4.03206	10.3503	3.90787	7.95369	7.63271	8.82351	4.14048	6.86466	4.97937
GSE14333_GSM358601	3.32818	9.35483	4.20599	6.97011	7.60542	8.45397	3.50599	7.77775	4.30421
GSE14333_GSM358602	4.56456	11.3689	4.02598	7.74629	7.78259	8.29672	4.26197	6.60914	4.19957
GSE14333_GSM358603	4.69398	10.2697	2.81536	6.67996	8.13315	9.31773	4.21568	6.36486	4.47101
GSE14333_GSM358604	6.02692	9.92464	3.84063	7.62473	8.18684	9.96142	3.59705	7.92109	4.25782
GSE14333_GSM358605	4.50978	10.7483	3.02391	7.21929	7.40065	8.58665	3.66251	7.28578	4.81145
GSE14333_GSM358606	5.15462	9.56972	4.27152	7.87563	7.85498	9.90699	3.2069	7.98832	4.21577
GSE14333_GSM358607	3.36541	9.85153	3.4209	7.22519	8.22665	8.75232	4.30112	7.56448	5.46792
GSE14333_GSM358608	4.38861	7.81249	3.54694	5.75689	7.39513	9.57992	3.56917	6.88302	5.39808
GSE14333_GSM358609	3.92566	10.8111	3.48755	7.04456	7.4765	8.66013	3.72626	6.55703	4.39512
GSE14333_GSM358610	3.59263	11.5855	3.1588	8.17103	7.17617	9.31506	3.42181	8.2264	3.71152
GSE14333_GSM358611	5.90563	9.67866	4.00206	7.87168	8.19085	10.4647	4.23479	8.81715	4.42337
GSE14333_GSM358612	2.95923	11.0439	3.26187	5.08599	6.88987	7.16499	4.4866	6.72145	7.59611
GSE14333_GSM358613	4.34022	11.0214	3.21802	7.32601	6.9534	8.09486	4.07853	6.87214	4.02843
GSE14333_GSM358614	5.04477	10.6637	3.06436	7.07127	7.93558	8.44972	3.91736	7.87266	4.48727
GSE14333_GSM358615	2.83595	11.641	2.94847	7.20006	5.66339	6.87588	3.323	6.24884	3.76326
GSE14333_GSM358616	4.88716	10.8937	3.06966	7.60596	7.53185	9.34516	3.73123	7.66154	5.74077
GSE14333_GSM358617	5.00895	10.9845	3.794	7.8746	7.67924	10.0797	3.86651	7.59537	4.60002
GSE14333_GSM358618	4.62578	11.1539	3.68627	7.73848	6.84995	8.57515	4.17835	7.07137	4.24041
GSE14333_GSM358619	6.64427	11.558	3.00101	7.95698	6.77391	6.96966	4.55883	6.78842	5.25604
GSE14333_GSM358620	4.68505	10.7635	3.75547	6.66179	7.34055	7.61702	3.22025	6.27118	6.27236
GSE14333_GSM358621	5.04388	5.00862	3.90065	8.50527	9.89309	10.5557	4.81277	9.16059	5.99248
GSE14333_GSM358622	2.65741	10.8668	2.80234	7.28113	7.03391	6.797	4.37239	4.80347	6.63874
GSE14333_GSM358623	3.51233	10.7874	3.28323	6.7093	6.68717	7.90139	3.98321	4.78028	5.43314
GSE14333_GSM358624	2.91193	9.88505	2.72979	6.48007	6.8505	8.10744	3.65101	6.75322	5.18728
GSE14333_GSM358625	6.66433	10.6588	3.27319	8.01305	8.32565	10.9176	4.07605	9.32285	3.83528
GSE14333_GSM358626	4.47124	10.69	4.09577	7.34833	6.82644	7.61702	3.59033	6.50257	7.35828
GSE14333_GSM358627	5.37638	10.7064	3.26492	7.42878	7.31362	9.19395	4.35026	6.7505	4.29374
GSE14333_GSM358628	7.0012	9.4585	2.85866	6.4192	6.76413	9.8957	5.38868	8.53166	4.38325
GSE14333_GSM358629	3.59953	10.9283	2.65545	8.1921	7.57822	8.52763	4.99896	7.58022	3.54354
GSE14333_GSM358630	4.66623	10.6711	3.97693	8.05632	8.42979	9.49065	4.5458	8.10112	4.63385
GSE37892_GSM929494	3.69655	10.8483	3.24878	6.61793	6.13356	7.62926	3.58608	6.36822	4.53831
GSE37892_GSM929495	3.96112	10.0478	3.39351	7.54355	7.08464	8.08642	4.20122	7.14861	4.93212
GSE37892_GSM929496	4.85713	9.73464	3.25684	6.47106	6.65965	8.62212	4.35976	7.47189	3.07449
GSE37892_GSM929497	3.71651	11.0082	3.37015	6.31013	6.87885	9.32433	3.47881	7.61717	4.3434
GSE37892_GSM929498	4.54749	10.7558	3.7138	6.4607	7.55391	9.47892	3.46474	7.34705	4.57093
GSE37892_GSM929499	5.32445	10.4838	3.39314	7.18026	7.97315	9.52933	3.8365	7.80802	4.08348
GSE37892_GSM929500	4.69791	9.43417	4.53277	7.59958	7.29983	9.13542	5.32006	7.53518	4.14247
GSE37892_GSM929501	6.95579	7.28109	3.7269	8.63349	8.41402	11.0082	4.61721	9.4349	4.26334
GSE37892_GSM929502	3.434	9.7713	3.42894	7.47444	6.73147	8.48956	4.65932	7.16869	3.34261
GSE37892_GSM929503	5.75353	9.17232	4.10804	7.11666	8.93099	10.2748	3.61998	9.12429	5.22901
GSE37892_GSM929504	6.33389	10.9241	3.4115	7.15869	8.66433	9.91526	4.80424	8.06956	5.36424
GSE37892_GSM929505	4.68155	10.9323	3.18972	6.95823	8.07253	8.27642	3.78836	8.37403	4.90809
GSE37892_GSM929506	3.57755	10.2159	3.34968	7.63851	6.01359	8.0524	3.65211	6.77949	3.3353
GSE37892_GSM929507	5.66765	10.0076	3.40784	6.7606	8.55463	9.74124	3.79111	7.78727	5.03891
GSE37892_GSM929508	5.63945	9.56513	3.69859	7.82768	8.70199	10.1477	3.45321	8.38715	5.2959
GSE37892_GSM929509	4.09744	10.6979	3.39558	9.19344	7.95159	8.76189	3.69088	7.74029	5.03354
GSE37892_GSM929510	5.47405	9.78744	3.29009	7.09366	7.02494	8.24904	3.74512	7.83035	4.43295
GSE37892_GSM929511	5.92543	9.93936	3.50149	8.45068	7.74896	9.51191	3.7257	7.76128	4.75614
GSE37892_GSM929512	6.04927	10.1326	3.1791	5.81919	8.70523	9.47892	3.84354	7.594	2.82881
GSE37892_GSM929513	6.72412	9.59894	4.30543	8.57934	8.76103	10.6062	5.47229	9.68748	5.68155
GSE37892_GSM929514	4.38923	10.22	3.33308	6.77416	7.214	8.98477	3.68846	7.15252	5.60625
GSE37892_GSM929515	4.2388	10.2453	3.2281	6.51876	6.91945	8.27569	3.8222	6.56035	4.01959
GSE37892_GSM929516	4.41946	10.6927	3.12377	7.19091	6.65503	8.31323	3.86539	6.69841	5.76491
GSE37892_GSM929517	2.37899	10.8719	3.40897	7.91274	5.72349	6.48865	4.20162	6.28494	5.30605
GSE37892_GSM929518	2.48936	11.1747	3.24769	6.5996	7.03099	7.64218	6.30232	6.56119	5.07462
GSE37892_GSM929519	5.92496	10.5773	3.63357	6.9973	8.13841	9.6201	3.84123	7.64548	4.40779
GSE37892_GSM929520	5.39451	10.6635	3.5106	7.98078	6.70758	8.81306	3.68656	7.78007	6.01032
GSE37892_GSM929521	5.52074	10.6228	3.56436	7.89371	7.90073	9.71589	3.78036	8.13175	4.33929
GSE37892_GSM929522	4.23728	9.70466	3.43014	6.41726	7.87209	9.80156	4.31537	7.56393	5.97376
GSE37892_GSM929523	5.36414	9.6984	3.74522	7.54355	7.77439	9.01776	3.95704	7.36142	4.32619
GSE37892_GSM929524	3.92482	10.4426	3.41297	7.33408	7.48334	9.22515	3.73324	7.03148	3.19089
GSE37892_GSM929525	3.53365	10.0478	3.43942	6.65596	7.47527	6.87111	3.72029	6.30654	5.9524
GSE37892_GSM929526	3.44317	11.2386	3.46062	6.99315	7.73554	9.07377	3.65372	6.92636	4.01984
GSE37892_GSM929527	4.2388	10.0946	3.29865	7.071	7.32365	9.1457	3.80852	7.31321	3.15959
GSE37892_GSM929528	4.43104	10.3338	3.6239	7.42714	6.68619	8.6326	3.81048	7.03326	3.19089
GSE37892_GSM929529	4.735	10.5313	3.30655	6.5023	6.89516	9.35801	3.78956	7.16272	5.02753
GSE37892_GSM929530	3.87736	11.0462	3.1816	6.76408	7.76584	7.22951	3.90258	7.25056	4.96481
GSE37892_GSM929531	5.18557	9.8524	3.38915	8.69141	7.53621	9.8704	3.74725	7.88025	4.85778
GSE37892_GSM929532	4.14872	10.6283	3.39943	7.1562	7.26403	8.41641	3.66016	7.33946	4.67842
GSE37892_GSM929533	4.37794	9.49205	3.49666	8.23179	6.89682	9.35066	3.57562	7.1929	3.36575
GSE37892_GSM929534	4.39478	9.59894	3.55586	7.96767	7.40108	9.50329	3.6335	7.74419	3.56619
GSE37892_GSM929535	3.35668	9.64602	4.29243	8.27932	6.7196	7.56364	3.76375	6.7344	6.40378
GSE37892_GSM929536	3.17853	10.1543	3.24203	6.07792	6.20693	7.45945	3.70137	6.36283	6.36544
GSE37892_GSM929537	3.82971	11.5572	3.46062	8.31904	6.57293	8.83404	3.58733	7.32459	4.89851
GSE37892_GSM929538	3.94673	9.64923	3.68862	8.53802	6.63254	9.09253	6.13438	7.01368	4.58428
GSE37892_GSM929539	4.43208	9.60752	3.64592	8.76162	8.79679	9.20184	4.35126	8.67885	5.91684
GSE37892_GSM929540	4.06133	10.2327	3.74083	7.00144	7.47137	9.33169	3.75078	7.13827	5.8313
GSE37892_GSM929541	5.3604	10.7325	3.42493	7.49425	7.78425	9.41367	3.80751	7.71217	4.65243
GSE37892_GSM929542	3.11756	9.8939	3.23108	7.44675	6.15564	8.26407	3.53702	6.84445	6.2064
GSE37892_GSM929543	3.57384	9.5911	3.42975	6.9678	5.0732	6.99313	4.20507	6.22896	6.1753
GSE37892_GSM929544	3.88096	9.39982	4.24963	7.64306	8.02401	9.73919	3.64141	7.48799	4.78666
GSE37892_GSM929545	4.09384	10.1842	3.38001	7.17955	7.43377	8.88309	3.72257	7.09425	4.14422
GSE37892_GSM929546	4.18319	10.3156	3.20203	6.63469	6.5947	8.66046	4.05758	6.85846	5.19641
GSE37892_GSM929547	3.03312	10.4838	3.24628	7.23163	5.8865	7.57616	3.58446	6.07756	4.52385
GSE37892_GSM929548	4.79777	10.0511	3.85886	7.41851	8.81475	9.35494	3.86654	8.59053	5.75912
GSE37892_GSM929549	4.82978	7.49141	3.98273	8.2725	9.16181	10.0729	4.12694	8.87748	6.14351
GSE37892_GSM929550	3.97446	10.1714	3.18632	7.01621	6.30877	7.19764	4.69965	6.27606	5.7601
GSE37892_GSM929551	3.61574	10.1326	3.15344	7.58161	6.2496	7.03838	3.59501	6.39623	3.97075
GSE37892_GSM929552	5.947	9.87285	4.80192	7.46356	8.35994	10.1655	3.95236	8.54284	4.50066
GSE37892_GSM929553	6.69367	9.41673	3.6239	7.33214	8.41637	10.5197	3.84627	8.45597	5.7201
GSE37892_GSM929554	6.58208	9.44502	4.26149	6.69847	8.05728	9.71394	3.68966	8.31383	5.1815
GSE37892_GSM929555	5.96769	10.1284	3.7305	7.28059	8.08622	9.93017	3.7287	8.2764	4.6057
GSE37892_GSM929556	4.93451	10.2656	3.5416	7.78178	7.82921	9.71133	3.72692	7.84706	4.50214
GSE37892_GSM929557	4.35304	10.7442	3.43185	6.81906	6.67781	7.80745	3.91788	6.32809	3.96825
GSE37892_GSM929558	4.42547	10.1202	3.39558	7.03166	6.77822	8.6417	4.20473	6.95525	3.5261
GSE37892_GSM929559	5.828	6.5879	5.94229	8.63547	8.22186	11.1592	3.67381	10.0375	4.20815
GSE37892_GSM929560	3.99316	9.9038	3.3425	7.1943	6.34533	8.11201	3.86926	6.73575	3.97325
GSE37892_GSM929561	3.87117	11.1747	3.34495	7.1205	7.05253	9.12409	2.60959	6.9937	5.08119
GSE37892_GSM929562	5.81439	9.97238	4.53525	7.92042	8.76627	10.2588	4.13368	8.25599	5.33903
GSE37892_GSM929563	5.35765	10.5976	3.39193	6.31958	6.22919	8.57558	3.72296	6.54312	5.0629
GSE37892_GSM929564	3.25489	11.0177	3.25841	7.96129	7.41865	7.48928	4.35379	7.68022	6.43747
GSE37892_GSM929565	6.21434	10.4946	3.40584	7.08065	7.75725	9.69441	3.34223	9.61284	4.07081
GSE37892_GSM929566	4.9371	10.5257	3.45473	6.99315	7.61344	9.22515	3.84814	8.28297	4.14543
GSE37892_GSM929567	3.52863	10.5371	3.13453	7.14506	6.43747	7.71373	3.82262	6.18149	3.29785
GSE37892_GSM929568	3.74821	10.2948	3.34736	6.54153	6.62526	8.81157	3.92702	6.44956	2.57994
GSE37892_GSM929569	1.86518	8.39331	3.36098	6.94937	6.89844	7.87857	4.6074	6.79908	2.67024
GSE37892_GSM929570	3.39459	10.4895	3.48735	8.26214	6.76457	9.1181	3.74597	6.72473	3.97026
GSE37892_GSM929571	4.3649	10.3113	3.34702	6.27365	7.44339	8.95982	3.582	7.09719	3.75126
GSE37892_GSM929572	7.48012	8.53999	5.32997	7.90817	9.0698	9.85372	5.05788	9.39854	5.22382
GSE37892_GSM929573	4.45308	9.94609	3.21151	8.52991	8.11603	8.4286	3.04385	9.5602	5.1267
GSE37892_GSM929574	4.43989	10.258	3.09836	7.75605	7.80795	8.29477	3.57137	7.67358	4.92324
GSE37892_GSM929575	7.17893	8.21917	3.41672	7.7495	8.87398	10.0357	3.82262	9.34813	5.82633
GSE37892_GSM929576	3.92657	10.2159	3.10939	7.72187	7.01249	8.19542	3.71901	7.70482	4.37383
GSE37892_GSM929577	5.57048	10.8483	3.22641	7.13329	7.85819	8.6878	4.10478	7.84646	5.15128
GSE37892_GSM929578	6.54721	9.4736	4.62881	7.25359	8.65522	9.69223	3.96847	9.324	5.58813
GSE37892_GSM929579	4.04188	9.97921	3.33122	6.22059	6.86555	9.08772	3.5965	6.89215	5.28815
GSE37892_GSM929580	2.62758	9.95612	3.27451	6.93218	6.5947	8.06021	4.72768	6.7858	7.36607
GSE37892_GSM929581	4.41578	10.5096	3.46517	8.06696	7.56725	9.71782	3.62737	7.03374	3.25591
GSE37892_GSM929582	4.97169	10.1794	3.65489	8.23967	8.72969	9.83105	3.69368	8.09328	4.91415
GSE37892_GSM929583	3.68637	10.9095	3.66256	6.85656	7.6104	9.92528	3.7344	7.27667	4.4111
GSE37892_GSM929584	3.96211	10.5923	3.37925	6.93826	7.14905	8.78498	3.78019	7.21769	4.84724
GSE37892_GSM929585	5.04258	10.5257	3.54264	7.17582	8.16313	9.22944	3.99343	7.7679	4.13032
GSE37892_GSM929586	4.28669	10.5728	4.01123	7.50339	6.9353	8.94346	3.73112	6.94408	5.8189
GSE37892_GSM929587	4.38961	9.98984	3.9925	7.1429	7.42252	9.01776	3.5374	7.52642	5.73552
GSE37892_GSM929588	5.32087	10.7153	3.36873	6.77518	8.179	9.4232	3.81003	7.42404	4.24233
GSE37892_GSM929589	5.01219	10.1587	3.38449	6.48667	7.35712	9.29231	3.95124	7.32785	8.97696
GSE37892_GSM929590	7.80259	10.3709	3.5306	8.17918	7.92868	11.0729	3.68574	8.46901	4.41439
GSE37892_GSM929591	6.08322	10.8144	3.71855	7.47711	8.17614	9.89364	3.74359	7.76067	4.78838
GSE37892_GSM929592	6.18475	8.29199	3.62642	8.13723	8.26242	9.46365	4.72351	8.06038	4.50165
GSE37892_GSM929593	5.70836	10.0076	3.32569	7.57681	8.17191	9.48217	3.76025	7.98938	4.82389
GSE37892_GSM929594	6.82178	10.6813	3.40897	7.92837	8.91932	10.1739	4.885	8.35387	5.33499
GSE37892_GSM929595	4.42081	10.6228	3.48735	8.37555	7.59665	9.27024	3.71616	7.34606	4.61013
GSE37892_GSM929596	3.98546	11.2386	3.46412	7.81031	7.10023	8.70762	5.79223	7.07065	4.36757
GSE37892_GSM929597	3.43527	10.7499	3.23311	7.15931	6.88263	8.74637	3.80135	7.10771	4.60859
GSE37892_GSM929598	4.53659	11.2386	3.41893	7.60995	7.25048	8.86889	3.71039	7.416	3.34954
GSE37892_GSM929599	3.6681	10.6875	3.53633	7.81097	7.94728	10.0588	3.72534	7.61505	4.73801
GSE37892_GSM929600	4.9685	11.123	3.53973	7.55513	8.36078	9.84543	3.70909	7.69125	4.76094
GSE37892_GSM929601	5.57142	10.9478	3.55528	7.54906	7.69312	9.53106	5.33497	7.78899	4.24649
GSE37892_GSM929602	4.60371	10.4946	3.30986	7.95357	6.65773	8.50653	3.6656	7.11942	4.87952
GSE37892_GSM929603	5.57189	10.9095	3.35946	7.01802	8.16129	10.342	4.25722	8.21895	2.86657
GSE37892_GSM929604	4.8751	10.0866	3.65489	7.81403	7.75725	10.2683	3.63069	7.70532	3.80694
GSE37892_GSM929605	4.38627	10.1478	3.4054	7.92485	7.76651	9.54668	3.04418	7.52918	4.99635
GSE37892_GSM929606	5.43426	10.4683	3.80071	7.96363	8.23416	10.3614	3.66605	7.97905	4.75894
GSE37892_GSM929607	4.62784	11.1434	3.17381	7.87056	7.27675	8.83983	4.00781	7.44402	3.3465
GSE37892_GSM929608	4.47621	10.6635	3.36391	6.70636	7.71086	9.05419	3.76583	7.36987	4.22299
GSE37892_GSM929609	5.19631	10.887	3.34893	7.5564	8.42426	10.1867	4.31459	8.63421	4.62979
GSE37892_GSM929610	4.20975	10.9323	3.36834	6.52099	7.53034	8.90323	3.72744	7.0186	4.52192
GSE37892_GSM929611	5.4764	11.5133	3.48211	7.51042	8.00252	9.55327	3.57175	8.06867	4.16427
GSE37892_GSM929612	4.91824	10.8944	3.46387	7.89182	7.81054	9.36099	3.84434	7.53361	4.47891
GSE37892_GSM929613	3.43887	10.5146	3.37163	6.97517	6.51037	8.43105	3.79274	6.46395	4.67561
GSE37892_GSM929614	5.39706	3.09274	7.67479	7.80859	8.0142	9.92528	6.14145	10.1131	4.43848
GSE37892_GSM929615	3.49801	10.7618	3.16851	6.41403	6.10246	8.18191	3.49919	6.76739	3.42309
GSE37892_GSM929616	6.54361	10.4036	3.41852	7.59361	8.05693	10.1139	3.88849	8.05412	3.97528
GSE37892_GSM929617	4.87571	10.0038	3.50327	6.95493	7.70703	9.4362	3.7287	8.09389	5.16924
GSE37892_GSM929618	3.69381	9.5433	3.18586	7.02436	7.06724	9.12036	4.18445	6.82357	4.1167
GSE37892_GSM929619	5.08758	10.6979	3.52863	7.70823	8.20148	9.8517	3.58242	7.66927	5.8194
GSE37892_GSM929620	7.33547	10.3338	3.34495	7.07817	8.51277	10.5197	3.57543	8.20787	4.24006
GSE37892_GSM929621	5.98989	9.66035	3.73153	7.74732	8.30407	10.5352	3.57601	7.91991	4.89807
GSE37892_GSM929622	3.4031	10.1506	3.30785	6.79659	8.76724	8.51818	3.60711	7.53959	5.88106
GSE37892_GSM929623	4.7469	10.9869	3.25157	7.07233	7.89285	9.73203	3.38953	7.5629	4.58803
GSE39582_GSM971957	4.94846	9.84828	4.79938	7.67713	8.04208	9.77086	3.75145	7.65256	4.02692
GSE39582_GSM971958	6.71475	8.87664	4.05031	7.77583	8.63511	9.9532	4.05114	8.45764	4.48262
GSE39582_GSM971959	6.05324	11.1723	3.8268	7.71891	6.56809	9.66978	3.07364	7.23792	2.90834
GSE39582_GSM971960	2.77029	11.5285	3.21235	7.89036	6.54455	7.7248	3.49958	6.64123	5.57584
GSE39582_GSM971961	7.10012	9.25883	3.28793	7.4824	8.86187	9.539	4.42937	9.50441	4.08389
GSE39582_GSM971962	6.90885	8.46476	4.64449	8.08705	9.03764	10.7032	4.21112	9.28504	5.6313
GSE39582_GSM971963	4.40127	7.04564	3.1238	7.84727	7.85115	9.15221	4.91211	8.12832	3.48798
GSE39582_GSM971964	4.00771	10.9548	3.49849	6.89502	6.92836	9.45551	3.96682	7.72936	3.77937
GSE39582_GSM971965	4.93562	11.0303	3.91144	7.97781	7.93665	9.48537	3.82921	7.58991	5.46278
GSE39582_GSM971966	5.20476	9.20799	3.08832	7.78047	7.4827	9.37826	4.35296	7.54142	4.63776
GSE39582_GSM971967	4.49599	9.95335	2.99481	7.41369	6.72209	9.33368	4.05729	6.56049	6.60586
GSE39582_GSM971968	5.27071	10.2467	3.94045	7.21641	8.19723	8.69836	5.66921	7.8904	4.88685
GSE39582_GSM971969	4.05076	8.82305	2.95605	6.34245	7.19261	8.39209	3.51507	7.19679	3.49409
GSE39582_GSM971970	4.57389	10.1562	3.17816	6.04671	7.07899	8.65425	3.11818	7.18972	6.07162
GSE39582_GSM971971	3.74158	8.64359	3.2663	6.90815	7.13147	8.60051	3.15399	7.2393	5.59377
GSE39582_GSM971972	4.93712	11.217	3.60743	6.17301	7.34459	9.46552	3.34573	7.47668	5.77078
GSE39582_GSM971973	4.42278	7.43506	2.65566	9.05644	5.84068	8.70598	5.17066	7.02984	3.72181
GSE39582_GSM971974	5.38599	10.6975	3.52569	7.64917	8.22208	9.25488	3.59807	8.00674	4.81057
GSE39582_GSM971975	4.88841	10.5101	3.10911	6.03959	5.90598	8.61118	3.21074	6.59349	5.23631
GSE39582_GSM971976	4.14516	9.51304	3.59208	6.75722	7.29233	9.61106	3.71964	6.74008	5.90328
GSE39582_GSM971977	5.12192	7.50553	4.48929	7.05371	8.34736	10.0144	4.24559	8.39566	6.71179
GSE39582_GSM971978	4.37982	9.92102	3.44445	6.68668	6.32655	8.32444	3.67889	7.34376	3.23175
GSE39582_GSM971979	4.92461	9.52753	3.44256	6.05731	7.48885	10.6715	3.83091	8.91893	4.14404
GSE39582_GSM971980	5.34665	9.12882	3.88221	6.82051	6.61472	9.16501	4.49567	7.4522	3.78472
GSE39582_GSM971981	4.19513	9.749	3.55012	6.49871	8.27951	9.46798	4.55679	7.96264	3.37501
GSE39582_GSM971982	6.16873	8.38205	3.66822	6.89179	7.67377	9.70456	4.72741	8.41064	4.08913
GSE39582_GSM971983	6.05969	9.63045	3.3386	6.72978	7.59718	9.98863	4.49789	9.07963	3.78499
GSE39582_GSM971984	5.06699	7.75277	3.41761	7.49119	7.14159	8.51202	3.48231	7.52494	3.27453
GSE39582_GSM971985	2.66792	9.57258	2.97104	7.86427	6.84692	7.89944	4.25036	6.18632	5.87569
GSE39582_GSM971986	4.24199	11.089	3.63203	8.19894	9.06927	10.1718	3.09674	8.57749	3.23124
GSE39582_GSM971987	4.79432	10.1233	3.68715	8.49903	8.28469	9.07993	4.29999	8.47514	6.24756
GSE39582_GSM971988	4.59219	9.54967	3.69643	7.74868	7.05387	8.36463	4.36508	6.88976	4.24664
GSE39582_GSM971989	2.75333	10.0346	3.30923	8.23084	6.46656	7.90597	4.47772	5.79491	4.07606
GSE39582_GSM971990	3.55772	8.47922	3.28367	7.22106	6.66866	8.44217	5.16221	6.85357	3.66493
GSE39582_GSM971991	6.85305	10.4782	3.94005	7.01004	8.33811	9.22472	3.6048	7.48479	3.17382
GSE39582_GSM971992	3.22214	10.4255	3.41447	6.56853	6.58709	9.02118	3.38458	6.59673	4.21082
GSE39582_GSM971993	4.22584	10.3524	3.64285	7.41484	6.79402	8.74414	3.40681	7.29331	5.35564
GSE39582_GSM971994	4.60457	10.4827	4.97745	7.67647	7.84103	9.07834	3.54925	6.95656	4.57701
GSE39582_GSM971995	3.72036	10.8681	3.06101	6.95817	7.4746	8.6492	3.7434	7.25274	5.49151
GSE39582_GSM971996	7.32355	8.19643	4.10148	7.5169	8.91937	10.2893	4.35409	9.48358	4.59191
GSE39582_GSM971997	3.76888	9.82641	3.327	7.70929	7.43523	8.51748	4.38248	8.06343	3.66682
GSE39582_GSM971998	3.38384	11.3984	3.15895	7.92225	7.62597	9.6057	3.83652	7.72779	5.11193
GSE39582_GSM971999	4.84176	11.3715	3.36944	7.94762	7.61177	9.86148	3.52361	8.86655	4.30116
GSE39582_GSM972000	4.92287	11.2019	3.25251	6.91934	7.8165	9.22472	3.19444	7.08557	4.98162
GSE39582_GSM972001	3.39309	11.3895	3.1544	7.38278	6.6293	8.70722	3.98592	6.72537	5.61575
GSE39582_GSM972002	5.48555	9.7992	3.09808	7.09105	6.43554	9.73462	3.55088	7.37822	7.37414
GSE39582_GSM972003	3.46278	10.7538	2.92858	6.21936	7.0226	8.55676	3.33979	6.36887	4.64843
GSE39582_GSM972004	5.6868	10.6778	3.48711	7.2486	7.35524	8.95185	3.96141	7.04987	4.50262
GSE39582_GSM972005	2.59735	10.9614	3.14559	7.77713	4.87749	7.05277	4.67467	5.16823	7.54684
GSE39582_GSM972006	5.52082	8.81243	5.21181	6.52135	7.98624	9.53407	3.89082	8.03971	4.93013
GSE39582_GSM972007	4.60939	9.55475	4.91547	8.25837	9.19295	10.1678	4.36755	8.40564	4.58565
GSE39582_GSM972008	7.05622	8.53392	3.89502	8.20136	7.69066	10.1596	4.59221	8.3674	3.87436
GSE39582_GSM972009	5.05422	11.6714	3.27988	7.56671	7.39629	9.55728	4.30418	8.24679	4.25743
GSE39582_GSM972010	5.40482	10.4472	4.01769	7.67087	8.07954	9.96377	4.58637	8.86155	4.25908
GSE39582_GSM972011	6.35362	9.77839	4.62179	8.11159	9.80425	10.366	5.59478	9.5721	4.93634
GSE39582_GSM972012	3.29056	10.4962	3.45771	7.17229	6.78892	9.72825	4.51724	7.02573	5.61245
GSE39582_GSM972013	4.5231	10.2631	3.72765	7.31609	8.31144	10.3517	3.81908	8.03357	5.41865
GSE39582_GSM972014	5.32237	10.3524	3.44146	6.99127	7.01265	9.59743	3.9516	7.46596	5.21761
GSE39582_GSM972015	4.66718	8.82305	3.48751	6.44529	7.55029	9.23875	4.67082	7.11938	3.09678
GSE39582_GSM972016	4.64048	10.78	3.36671	6.35891	7.49326	10.0774	3.55213	8.55844	4.0847
GSE39582_GSM972017	4.43015	10.5943	3.31502	6.74437	7.46482	8.62087	3.87584	6.78749	3.12189
GSE39582_GSM972018	5.32724	10.0102	3.77402	7.60598	7.53751	9.6002	3.8145	8.01581	4.11146
GSE39582_GSM972019	6.19783	10.127	4.19093	8.32044	8.15246	9.16326	4.9732	9.45897	5.40741
GSE39582_GSM972020	4.77309	10.4874	3.63474	7.82869	7.58955	9.19141	3.80543	7.27333	4.87751
GSE39582_GSM972021	4.55519	9.97348	3.62972	7.54185	5.90858	7.77062	4.42891	6.9658	3.33779
GSE39582_GSM972022	3.71752	10.5333	3.90092	7.70807	7.84512	8.98417	3.49499	7.1614	4.79031
GSE39582_GSM972023	5.19427	10.9548	3.35018	7.02303	7.84237	9.44117	3.67972	7.36603	4.84262
GSE39582_GSM972024	3.42335	11.1436	3.57667	7.0173	7.12409	9.61106	3.39601	7.11297	4.05951
GSE39582_GSM972025	3.97511	10.7436	3.22766	7.0756	7.2283	8.69966	4.94518	7.18227	5.71204
GSE39582_GSM972026	6.47389	6.84264	3.80876	7.7959	8.20626	9.04715	3.9766	7.77933	5.37017
GSE39582_GSM972027	3.5404	10.7692	3.19593	7.7455	7.75637	8.96953	3.17735	7.21572	4.57223
GSE39582_GSM972028	3.63933	11.2782	3.17172	7.97563	7.45629	9.11002	3.6271	7.69211	4.85083
GSE39582_GSM972029	5.65072	10.8398	3.55635	7.24235	8.477	10.4089	3.80106	8.33968	5.32525
GSE39582_GSM972030	5.31501	9.99369	3.71973	7.83256	8.64963	10.559	4.20808	8.41359	5.94709
GSE39582_GSM972031	5.62167	10.7332	3.23447	7.31552	7.27188	9.57864	3.79911	9.35494	3.84163
GSE39582_GSM972032	5.12687	10.7592	3.16084	7.10674	7.15519	9.08164	4.207	7.96264	4.13337
GSE39582_GSM972033	3.24198	10.7592	2.93043	7.21641	6.1342	7.62152	3.40319	5.89688	3.5769
GSE39582_GSM972034	3.17491	10.5375	3.27289	6.97865	6.38054	8.5265	3.79954	6.14947	2.82324
GSE39582_GSM972035	3.04769	10.7592	2.9684	8.03921	6.58709	9.0076	3.74636	6.50944	3.88784
GSE39582_GSM972036	4.11225	10.4562	3.29255	6.42661	7.09927	8.81026	3.25251	6.89921	3.96953
GSE39582_GSM972037	3.20458	10.0274	3.21738	7.21641	5.81498	8.0155	3.71193	6.53846	3.82022
GSE39582_GSM972038	3.89387	11.3895	3.30923	7.20354	6.84259	8.90779	3.20777	6.78216	4.92838
GSE39582_GSM972039	8.40386	5.89736	4.86083	7.81457	9.72418	10.3756	3.99588	10.3144	5.68618
GSE39582_GSM972040	3.96545	10.5309	3.56418	7.20557	7.35232	9.18953	3.95766	6.91951	5.9171
GSE39582_GSM972041	5.14904	10.9736	3.2185	7.46188	7.64079	9.25283	3.89451	7.50441	4.41793
GSE39582_GSM972042	2.85644	10.1419	2.89574	7.44781	5.82498	8.20345	3.54697	6.51369	6.17658
GSE39582_GSM972043	4.8955	10.5375	3.25635	6.93497	6.9886	8.99603	4.41302	6.82246	3.69599
GSE39582_GSM972044	3.46556	9.79623	3.20892	7.0619	5.01631	6.99615	4.64004	6.1749	5.95897
GSE39582_GSM972045	4.31739	10.1233	3.14673	7.43219	6.47931	9.34698	3.87393	7.26972	4.86733
GSE39582_GSM972046	6.1834	8.20365	4.36844	7.64364	7.86581	9.51827	4.25403	8.65519	5.27064
GSE39582_GSM972047	3.80559	9.62258	4.06203	7.54066	8.02935	9.52094	3.84199	7.18755	4.64815
GSE39582_GSM972048	4.14992	10.6925	3.18508	7.40986	7.36963	9.15398	3.87069	7.01871	5.46443
GSE39582_GSM972049	5.14433	10.9254	3.1238	6.57099	5.852	8.42839	3.61758	6.46983	4.97041
GSE39582_GSM972050	2.91873	11.2314	2.9673	7.91808	7.2417	7.37089	4.27418	7.61794	6.10226
GSE39582_GSM972051	5.62829	8.78114	4.4126	8.52351	9.28589	10.3338	4.62842	8.60136	5.7568
GSE39582_GSM972052	4.91866	10.5193	3.38819	7.70315	7.45811	9.46798	4.01251	7.29601	4.4637
GSE39582_GSM972053	4.34999	11.0237	3.10192	7.00812	6.49184	7.77599	4.05686	6.30721	3.84273
GSE39582_GSM972054	5.65658	10.1708	4.52102	7.88761	8.49965	10.0774	4.53184	8.19111	5.25333
GSE39582_GSM972055	4.61294	10.2551	4.22844	6.60078	8.18681	9.36017	3.66453	7.36222	4.52519
GSE39582_GSM972056	4.60023	10.127	3.98754	6.29419	7.18108	8.86426	2.84777	7.11424	4.16876
GSE39582_GSM972057	2.8652	10.9076	3.48946	7.19358	7.72827	9.55204	3.54531	7.42297	2.94037
GSE39582_GSM972058	5.199	10.6231	3.83927	6.80883	7.4085	9.98863	4.03043	7.93752	4.99877
GSE39582_GSM972059	5.12586	9.20387	3.43174	7.42327	8.47617	9.57023	3.44627	8.19506	2.70923
GSE39582_GSM972060	4.76158	9.97348	3.59639	8.02601	7.68868	9.24895	3.90937	7.40453	3.94615
GSE39582_GSM972061	4.29551	10.9254	3.57355	6.92458	7.9544	8.59572	3.78753	7.11424	2.97304
GSE39582_GSM972062	4.28457	10.5421	3.56261	7.91529	7.58498	8.93612	3.32216	7.26296	5.12518
GSE39582_GSM972063	5.74602	10.5991	4.10107	7.78047	7.79224	9.50002	3.7745	7.37303	4.62747
GSE39582_GSM972064	5.65391	9.7547	4.9008	7.29881	7.77963	9.4104	3.63178	7.83516	3.76416
GSE39582_GSM972065	5.01097	10.8681	3.6828	7.94476	7.46781	10.2132	3.50672	7.54646	4.60436
GSE39582_GSM972066	4.57193	10.6383	3.49226	7.53708	7.43217	9.42467	3.22916	7.26796	5.01238
GSE39582_GSM972067	5.99657	10.7538	4.23002	7.93492	7.93873	9.92172	3.73998	7.77613	4.56448
GSE39582_GSM972068	7.015	8.57524	4.72955	8.15616	8.57252	10.4132	4.212	8.20661	4.62174
GSE39582_GSM972069	5.30888	10.0038	3.66707	7.68537	7.40048	9.41759	3.33111	7.42682	6.13783
GSE39582_GSM972070	3.54467	10.3233	3.33085	7.77319	7.71248	9.96377	3.72996	7.44075	5.55623
GSE39582_GSM972071	5.38988	10.2861	3.94591	7.82403	7.31068	9.29658	4.02767	7.31294	4.81576
GSE39582_GSM972072	4.81924	9.06622	3.61493	7.54949	7.95648	9.539	3.93958	8.15022	4.6169
GSE39582_GSM972073	5.74391	10.4383	4.34378	7.89662	8.04003	9.72825	4.01987	7.87657	4.85689
GSE39582_GSM972074	4.22151	11.0111	3.29566	7.52806	7.35638	8.99942	3.47705	7.12911	5.22931
GSE39582_GSM972075	4.59926	10.3276	2.98916	7.82205	7.01934	8.62931	3.54925	7.17965	5.2775
GSE39582_GSM972076	5.44082	7.97523	4.00016	6.85978	8.10722	9.6613	4.37699	7.42682	7.75088
GSE39582_GSM972077	5.7026	11.5285	3.59908	6.95866	8.34962	9.16857	3.47789	7.87932	4.07978
GSE39582_GSM972078	6.0335	10.3524	4.19368	7.78788	7.90685	10.2047	3.27891	7.55982	6.10939
GSE39582_GSM972079	4.49381	10.5943	3.47966	6.54075	8.25909	9.51827	3.16214	7.68332	4.15145
GSE39582_GSM972080	5.49212	7.72935	3.47227	6.59026	7.47833	9.59743	5.2168	7.65256	5.30182
GSE39582_GSM972081	3.84283	10.8511	3.50475	7.86015	7.82541	9.46798	3.46392	7.14287	4.37266
GSE39582_GSM972082	6.17858	9.845	3.70946	8.24059	8.43579	10.4891	3.43341	8.10207	6.26108
GSE39582_GSM972083	4.8825	11.3627	3.31881	7.67147	7.99056	9.0127	4.51855	7.45885	3.65849
GSE39582_GSM972084	3.99373	10.2467	3.59563	8.20931	8.52518	8.84815	3.91433	7.87101	5.79822
GSE39582_GSM972085	4.82483	10.4383	3.58821	7.4767	7.65421	9.96018	3.48143	7.43983	4.30561
GSE39582_GSM972086	3.9863	10.4518	3.30459	7.38223	7.215	8.74286	4.14898	6.77186	4.13365
GSE39582_GSM972087	3.93361	10.6038	3.17058	6.83694	6.59927	8.54855	4.34526	6.7956	5.23296
GSE39582_GSM972088	4.51628	10.3065	3.97151	7.65658	8.7164	9.19141	4.42008	8.49674	5.54197
GSE39582_GSM972089	4.66646	7.81717	3.92008	8.24377	9.27533	9.97799	4.25252	8.51958	6.29921
GSE39582_GSM972090	3.75208	10.4919	2.98721	7.2882	6.01571	7.09803	4.77855	6.22909	5.80672
GSE39582_GSM972091	3.23518	10.4383	2.81355	7.40932	5.90114	7.0873	3.75585	6.14622	3.56652
GSE39582_GSM972092	5.91932	10.1528	4.68957	7.50159	8.13634	9.97079	4.33588	8.00674	4.61466
GSE39582_GSM972093	6.49072	9.61726	3.79166	7.475	8.01728	10.3991	4.52032	8.4441	5.58977
GSE39582_GSM972094	6.6073	9.65168	4.33157	6.86756	7.84169	9.47048	3.83805	7.8088	5.18777
GSE39582_GSM972095	5.85174	10.3819	3.72927	7.37105	7.93873	9.68721	3.87827	8.08805	4.58123
GSE39582_GSM972096	3.5842	10.2593	3.14369	6.82869	7.0818	7.07845	3.31724	6.13112	5.7414
GSE39582_GSM972097	6.77038	8.65303	4.92724	8.0333	8.9558	9.69013	4.76729	8.93281	5.21985
GSE39582_GSM972098	3.19366	11.5176	3.15821	6.82051	6.82343	7.41685	5.80018	6.31122	4.5882
GSE39582_GSM972099	3.41838	11.5502	3.48159	7.06049	7.46975	8.97109	3.61841	7.06496	3.9044
GSE39582_GSM972100	3.53403	10.3145	3.21006	7.23818	7.28481	9.01949	3.82622	7.34469	3.40736
GSE39582_GSM972101	3.82231	10.6185	3.18919	7.82064	8.30761	8.1567	3.32109	7.70609	4.67881
GSE39582_GSM972102	4.00674	10.1672	3.0782	8.21969	8.09538	8.40555	3.32023	9.26078	4.80851
GSE39582_GSM972103	5.68286	10.1974	3.67619	8.33129	7.35287	9.30295	3.56039	7.70923	4.78217
GSE39582_GSM972104	6.54726	9.92744	4.54171	8.23411	8.64017	10.4732	5.47737	9.4565	5.7296
GSE39582_GSM972105	5.42253	10.3946	3.17779	5.70416	8.83828	9.38969	3.35356	7.43646	3.00062
GSE39582_GSM972106	5.11247	9.91785	3.73628	7.57634	7.56797	8.87299	4.04054	7.22146	4.37567
GSE39582_GSM972107	4.99574	11.2863	3.59331	7.52101	7.46241	9.35134	4.91482	7.62295	3.46526
GSE39582_GSM972108	3.76561	11.7258	3.28521	7.63569	6.59415	8.55792	5.91567	6.8862	4.37181
GSE39582_GSM972109	5.24665	10.9614	3.23868	7.86084	6.67686	8.67544	3.78753	7.38797	5.83895
GSE39582_GSM972110	3.73806	10.4605	3.02004	7.68151	6.69207	8.09476	3.40402	7.57186	4.07248
GSE39582_GSM972111	4.91285	11.1365	3.06966	7.40315	7.55342	8.50872	4.3913	7.85942	5.09751
GSE39582_GSM972112	6.18637	9.69537	4.50113	7.23866	8.86996	9.58956	4.48445	9.35614	5.66414
GSE39582_GSM972113	7.1479	8.62636	3.48788	7.73962	8.95483	9.87193	4.03619	9.51744	5.29146
GSE39582_GSM972114	4.0919	10.3566	3.18732	7.81389	7.71978	9.34265	3.48753	7.36177	5.0308
GSE39582_GSM972115	4.29723	11.3025	3.28214	7.14756	7.61048	9.57023	3.41818	7.48479	4.35336
GSE39582_GSM972116	3.12148	10.3907	3.29838	7.0309	8.68579	8.39005	4.00342	7.43983	5.76201
GSE39582_GSM972117	4.62428	10.2551	3.45025	7.08099	7.81063	9.30728	4.31152	7.72197	5.09933
GSE39582_GSM972118	3.61095	9.73722	3.19067	7.2066	7.21106	8.92819	4.7799	6.79522	4.03737
GSE39582_GSM972119	5.54737	10.7855	3.69767	7.18646	8.19648	9.47288	4.15659	7.67563	4.32068
GSE39582_GSM972120	5.39782	10.9855	3.4141	7.75056	7.72623	9.58956	3.84308	7.81381	4.46147
GSE39582_GSM972121	3.91992	9.88836	3.38465	6.84518	7.82668	9.56504	4.76614	7.56083	5.8935
GSE39582_GSM972122	3.7166	10.7125	3.07784	7.46691	7.23476	9.11915	3.60272	6.93346	3.1832
GSE39582_GSM972123	3.79201	10.5007	3.61258	7.17839	6.67284	8.83269	3.37355	6.98006	5.50814
GSE39582_GSM972124	4.0613	10.9614	3.54223	8.80847	7.90619	8.6124	3.71001	7.70452	5.15241
GSE39582_GSM972125	5.46556	9.84198	3.66165	7.96269	8.73573	10.0252	3.83869	8.33486	5.45921
GSE39582_GSM972126	4.09902	10.5421	3.15283	6.7528	6.37068	8.21774	4.05621	6.59673	3.89585
GSE39582_GSM972127	5.40196	10.2203	3.5316	7.17641	8.43173	9.58956	4.36734	7.78097	4.93042
GSE39582_GSM972128	5.78339	9.93708	3.64404	7.64549	8.00612	10.3707	3.84938	7.94458	4.9449
GSE39582_GSM972129	5.03592	9.96664	3.15555	7.19204	6.5096	8.12125	4.05465	7.82152	4.87635
GSE39582_GSM972130	4.002	10.8963	3.16453	7.31609	6.12084	8.27063	3.89537	6.56085	5.63708
GSE39582_GSM972131	7.29456	10.5751	3.3096	7.3788	8.54084	10.3383	4.1356	8.36805	4.19462
GSE39582_GSM972132	4.97198	10.9614	3.78582	7.68853	7.88756	9.6002	3.72112	7.53937	6.08404
GSE39582_GSM972133	5.47048	9.79623	4.06163	7.84391	8.21672	9.92172	3.96837	9.5349	5.53641
GSE39582_GSM972134	4.23437	9.63841	4.83401	7.35726	8.20554	10.1275	4.21133	9.03919	5.97533
GSE39582_GSM972135	3.34951	8.90682	3.09583	7.47216	6.34065	8.42227	4.14075	6.23664	6.84683
GSE39582_GSM972136	4.25016	9.92744	3.39121	7.73251	7.6744	9.19141	3.30736	7.16228	5.15576
GSE39582_GSM972137	3.29594	10.5101	4.02354	9.97902	7.23821	8.93772	3.53379	7.05324	3.57212
GSE39582_GSM972138	3.51817	11.2472	3.29141	7.69105	6.42586	8.75362	4.9828	6.7902	4.40089
GSE39582_GSM972139	3.92495	10.2551	3.04815	7.61889	6.82022	8.80606	3.24159	6.99653	4.46792
GSE39582_GSM972140	7.03345	8.28751	3.57783	8.29137	9.10022	9.9532	3.85004	9.85341	4.86706
GSE39582_GSM972141	6.91944	10.2467	3.60743	8.04522	7.07954	10.979	4.49274	8.34384	4.83084
GSE39582_GSM972142	2.79027	10.2551	3.45771	6.39856	7.47583	8.67794	4.73878	7.96264	6.41835
GSE39582_GSM972143	5.62643	10.4605	3.59486	7.6873	7.69194	9.91487	3.9107	7.51611	5.222
GSE39582_GSM972144	2.94173	10.6925	2.96952	7.84996	7.41576	8.84258	3.60354	7.23341	3.76013
GSE39582_GSM972145	3.80061	10.2052	3.17591	7.36495	7.60299	8.67293	4.03446	7.40074	5.37683
GSE39582_GSM972146	4.74358	7.83483	3.74098	6.95048	8.26207	9.88159	4.26251	7.97084	7.09508
GSE39582_GSM972147	4.44119	10.0274	3.71302	7.62433	6.76715	9.29464	3.79628	7.80054	4.11858
GSE39582_GSM972148	3.73714	10.3907	3.42664	7.70994	7.5459	8.79059	3.73461	7.45022	3.87046
GSE39582_GSM972149	3.56676	11.2863	3.09021	7.2486	6.94196	9.29021	3.36158	7.02406	6.4179
GSE39582_GSM972150	3.94184	9.13263	3.10536	7.97928	7.94146	9.28174	3.2881	7.46124	5.2576
GSE39582_GSM972151	3.72592	11.18	3.44561	7.30369	6.82611	8.8242	3.90051	6.66828	6.17416
GSE39582_GSM972152	3.81673	10.2277	3.35521	7.45456	6.93708	8.54149	2.83056	6.77717	4.72002
GSE39582_GSM972153	4.75375	10.7125	3.48261	7.65479	7.09009	9.61937	3.68675	8.4477	4.41154
GSE39582_GSM972154	4.00318	10.1233	3.37814	7.40315	7.2597	9.15398	3.44243	7.11895	5.71437
GSE39582_GSM972155	5.2722	9.68442	3.56933	6.80342	7.14667	9.03507	4.37609	7.04154	6.79913
GSE39582_GSM972156	4.70728	10.3735	3.42232	7.14602	7.36547	8.96953	3.3424	7.6952	5.77115
GSE39582_GSM972157	4.40127	9.96344	3.49812	7.79783	8.27802	9.93893	3.78125	8.21237	4.83611
GSE39582_GSM972158	5.26418	9.72896	3.48359	7.57634	8.3572	9.21878	3.76056	8.44699	3.98377
GSE39582_GSM972159	5.31424	10.2238	3.41996	7.08504	7.11167	8.8242	3.75416	7.1198	6.1609
GSE39582_GSM972160	4.61766	10.2744	3.42505	7.8227	7.72558	9.54683	3.24952	8.00206	4.12161
GSE39582_GSM972161	4.62801	10.8179	3.14408	7.75252	7.45318	9.11915	4.31238	7.33816	4.16299
GSE39582_GSM972162	4.77729	10.0802	3.57355	7.31179	8.1188	10.0662	3.83305	8.39709	3.68464
GSE39582_GSM972163	5.24233	11.18	2.86719	7.72468	7.16555	8.69337	3.89754	7.86658	4.84082
GSE39582_GSM972164	5.81588	11.2019	3.84243	7.33215	8.45527	10.4891	3.96859	8.32946	4.49613
GSE39582_GSM972165	5.76325	10.0038	3.33204	7.85546	8.16045	9.1952	4.28093	8.46923	5.33576
GSE39582_GSM972166	4.64025	10.1492	3.98404	7.99397	7.8093	9.4828	3.65037	7.84777	5.91783
GSE39582_GSM972167	4.54571	11.2099	3.57631	7.26683	7.61629	8.72687	5.43589	7.44881	4.33365
GSE39582_GSM972168	5.472	9.53517	3.34785	7.88826	8.11156	10.1434	3.875	7.78801	5.42796
GSE39582_GSM972169	3.68544	11.7535	3.47772	7.79716	7.02147	9.31385	3.90333	7.17483	4.90816
GSE39582_GSM972170	6.08298	9.89469	3.86748	7.12326	7.34759	9.6057	3.77149	9.21846	4.39555
GSE39582_GSM972171	4.32214	7.65002	3.5249	7.76291	7.73407	9.37597	4.54399	9.17116	4.36438
GSE39582_GSM972172	2.70301	10.5421	3.65888	7.92428	6.54704	8.79202	4.75431	6.55548	5.48435
GSE39582_GSM972173	4.57899	10.992	3.30613	6.85566	7.67377	7.97537	2.97442	6.72648	3.5881
GSE39582_GSM972174	3.99752	11.4269	3.10987	8.48516	7.66921	9.37826	2.86623	6.98666	4.77005
GSE39582_GSM972175	5.01629	11.0823	3.3235	7.57696	7.12806	8.56854	4.01987	6.94175	3.64745
GSE39582_GSM972176	4.37206	10.9076	3.37699	7.02303	8.47868	9.74055	3.72755	7.85834	3.41293
GSE39582_GSM972177	3.69923	11.255	3.58207	7.5228	7.93873	9.55472	2.99128	7.39171	4.96892
GSE39582_GSM972178	2.92742	10.7486	3.22955	8.16068	7.08623	7.26861	3.91916	7.0332	6.27559
GSE39582_GSM972179	5.79857	10.9134	3.58017	7.64733	7.58241	10.0813	3.50131	8.16754	3.39022
GSE39582_GSM972180	3.71267	11.0046	3.32079	7.05954	5.94821	8.53099	5.27857	7.052	3.38913
GSE39582_GSM972181	6.2281	8.92316	3.90754	7.93356	8.97003	11.6554	4.34201	9.01676	4.74115
GSE39582_GSM972182	2.99959	11.0695	3.76219	7.5483	7.58433	9.42922	3.50988	7.06198	4.55543
GSE39582_GSM972183	2.59765	10.673	3.21315	6.49747	6.66814	8.66788	3.67209	6.24893	5.94785
GSE39582_GSM972184	5.93862	7.34277	4.14467	8.03623	8.29241	8.69076	4.21637	8.19572	4.04981
GSE39582_GSM972185	3.62193	11.5736	3.47579	7.72088	8.32518	9.07993	3.36137	7.02036	3.08271
GSE39582_GSM972186	5.84096	10.3946	3.79445	7.66965	9.10919	10.0436	3.81323	8.18919	5.41734
GSE39582_GSM972187	5.93211	10.5797	3.46912	7.31666	8.52434	9.12285	3.8128	7.57941	5.27097
GSE39582_GSM972188	4.17947	10.5797	3.39739	6.9869	7.69194	9.1952	3.49601	6.94175	3.90247
GSE39582_GSM972189	4.85345	11.1872	3.12113	6.88441	6.3137	8.3607	4.31749	7.12022	3.37261
GSE39582_GSM972190	4.41634	10.949	3.10038	6.57977	7.28773	8.01232	3.49249	6.6307	4.98073
GSE39582_GSM972191	4.7911	8.40456	3.3471	7.28714	7.60985	8.87905	3.52112	7.01052	4.91585
GSE39582_GSM972192	4.85684	10.8793	3.27876	6.69795	8.03515	9.39203	3.90484	7.46845	3.99845
GSE39582_GSM972193	4.1778	10.9134	3.37909	7.77713	7.62725	7.74577	4.4287	6.56295	3.63001
GSE39582_GSM972194	4.24199	11.0237	3.04928	6.79295	7.4605	8.74684	3.55745	6.87047	5.42159
GSE39582_GSM972195	4.55711	10.6631	3.05382	7.30045	6.7733	8.17743	3.42589	6.88578	5.22567
GSE39582_GSM972196	4.19628	9.37909	3.32391	6.42223	6.3137	8.41807	4.42098	6.62669	3.22059
GSE39582_GSM972197	4.42232	11.0695	3.18548	5.87686	6.6293	8.90168	3.71065	6.93543	5.16476
GSE39582_GSM972198	3.92613	10.4782	3.5063	8.43374	7.05165	8.25122	3.68015	6.66159	4.77495
GSE39582_GSM972199	3.44258	11.0431	3.464	8.23818	7.24754	8.95345	3.22079	6.79288	3.26957
GSE39582_GSM972200	4.57239	10.8287	3.63593	7.42883	7.5692	9.52094	3.38521	7.07916	4.65816
GSE39582_GSM972201	5.3474	10.4168	3.72727	7.31609	8.68579	10.18	4.06896	8.21175	3.99233
GSE39582_GSM972202	4.35427	11.1652	3.71653	7.79518	6.95486	8.51748	3.68398	6.75444	4.18345
GSE39582_GSM972203	5.26917	10.0872	3.39276	7.16868	7.11957	8.05765	3.78919	7.1468	4.09192
GSE39582_GSM972204	6.04398	9.99716	3.72844	7.63873	7.34339	10.7293	4.80273	7.79892	4.85141
GSE39582_GSM972205	3.72896	10.5054	3.7721	7.21487	7.5927	9.70456	3.88804	7.24025	3.66439
GSE39582_GSM972206	5.58924	10.2823	3.3706	7.77979	7.91386	9.39203	3.70208	7.56532	4.6544
GSE39582_GSM972207	5.42101	10.5468	3.98007	7.64855	7.87324	9.49513	3.57669	7.64437	4.67852
GSE39582_GSM972208	5.69402	10.5333	3.89699	7.77843	8.12452	9.63886	4.45258	8.25289	3.92388
GSE39582_GSM972209	4.19397	9.93377	3.16907	9.36618	7.90756	9.03338	5.23328	7.60882	3.98906
GSE39582_GSM972210	4.51796	9.73182	3.69767	8.17825	8.43256	9.29239	4.09045	7.72358	5.37869
GSE39582_GSM972211	4.5318	10.4605	3.78303	7.77843	8.54257	9.51827	3.91698	7.93067	4.69876
GSE39582_GSM972212	4.12288	9.58031	3.34093	7.49234	6.37118	7.94646	5.41338	6.52705	4.64037
GSE39582_GSM972213	5.2803	6.4328	3.7764	6.53126	7.32903	10.0363	5.60788	7.64077	5.40771
GSE39582_GSM972214	3.77466	9.50327	3.15086	6.78577	5.72369	6.58352	4.76253	6.61607	4.74985
GSE39582_GSM972215	5.3819	10.8567	3.78814	7.70129	7.24698	9.44355	4.70178	7.24603	3.27217
GSE39582_GSM972216	3.74509	11.0237	3.51329	7.86223	6.55799	7.89231	3.97944	6.66638	4.13774
GSE39582_GSM972217	5.21249	11.27	3.27569	7.28119	7.50697	8.51202	3.51549	6.9871	3.7927
GSE39582_GSM972218	3.36149	10.1897	3.39198	6.70621	5.92205	7.32015	3.70594	6.16593	6.06359
GSE39582_GSM972219	4.80242	9.8327	3.42465	7.57027	7.65097	8.96319	4.31152	7.18485	6.17044
GSE39582_GSM972220	4.22655	8.83048	3.49226	6.39584	7.70654	9.10292	4.53902	7.95856	4.04814
GSE39582_GSM972221	3.78273	10.0837	3.50121	5.68949	6.07691	8.33227	5.25099	6.78749	5.13545
GSE39582_GSM972222	4.56344	10.6231	3.44635	5.78674	7.01434	9.48786	4.30884	7.50254	3.63942
GSE39582_GSM972223	5.67838	7.39965	3.50475	6.65883	7.10551	10.5429	3.70766	8.03668	5.04724
GSE39582_GSM972224	4.04201	9.88836	3.29723	6.66229	7.33616	9.70756	4.20655	8.13021	3.62791
GSE39582_GSM972225	5.472	10.1457	3.66629	8.37411	7.52749	9.30295	5.03346	7.52894	4.33172
GSE39582_GSM972226	4.73107	8.88767	3.46481	6.45047	7.18392	9.85183	3.46036	7.51511	6.58845
GSE39582_GSM972227	3.7009	9.78127	3.08116	7.57086	6.78587	7.53635	3.76162	6.36642	5.45493
GSE39582_GSM972228	4.00867	10.0837	3.19558	8.09229	6.71713	8.54625	3.68675	6.87478	5.40384
GSE39582_GSM972229	5.16114	8.85507	3.69527	6.63366	7.10715	9.78001	3.09349	8.56379	5.76663
GSE39582_GSM972230	4.9189	11.0431	3.30729	6.71187	7.2527	9.3117	4.38512	7.37541	4.25358
GSE39582_GSM972231	6.03992	11.0695	6.51665	8.86583	8.66257	10.1235	3.65182	8.12713	4.10487
GSE39582_GSM972232	5.45471	10.0449	3.5611	7.66775	8.71995	10.0252	4.0158	8.42301	4.01244
GSE39582_GSM972233	4.18662	9.76936	3.62192	7.78449	7.3679	9.61937	3.92974	7.75593	3.43135
GSE39582_GSM972234	5.10901	9.73455	4.73797	8.17026	9.52922	10.7637	3.83718	9.32076	5.45064
GSE39582_GSM972235	6.13673	9.54737	3.88485	7.94404	9.03466	10.5048	3.93979	8.22696	4.27537
GSE39582_GSM972236	4.37039	10.5054	3.39046	7.5051	7.65872	9.32052	3.61125	7.35992	3.82187
GSE39582_GSM972237	4.42396	10.9076	3.24747	7.89931	7.44955	9.81721	3.48294	7.89823	3.81747
GSE39582_GSM972238	6.74432	10.1307	3.57355	7.84061	7.72558	9.65863	3.66175	7.93578	3.91022
GSE39582_GSM972239	4.50451	9.66228	3.52375	7.60235	8.09252	9.0076	3.7449	7.7708	5.08698
GSE39582_GSM972240	6.80528	8.89724	4.2384	7.65903	8.60051	9.6057	5.34062	8.02943	3.9701
GSE39582_GSM972241	3.8648	9.91785	3.30769	6.4473	7.00838	9.06794	3.55745	6.97891	2.92401
GSE39582_GSM972242	4.90969	9.78127	4.16223	8.02817	7.74987	9.27954	3.56853	7.94402	5.51181
GSE39582_GSM972243	4.50718	11.224	3.57823	8.06848	8.18976	9.59217	5.3871	7.97682	5.93568
GSE39582_GSM972244	4.18565	10.2708	3.32778	7.86848	8.38303	9.08687	3.4091	7.75705	3.39835
GSE39582_GSM972245	4.24522	10.1344	3.32117	8.02671	7.83276	9.55728	4.69999	7.13687	4.90704
GSE39582_GSM972246	4.40724	10.1937	3.83221	6.60205	8.29852	9.4104	3.70978	7.19017	6.5604
GSE39582_GSM972247	4.36376	10.0948	3.02042	7.28449	6.6625	8.48657	3.69417	6.85713	3.36541
GSE39582_GSM972248	4.10206	11.0174	3.08642	7.93284	7.99545	9.17411	4.04032	7.19722	4.60321
GSE39582_GSM972249	4.61039	10.6527	3.51636	7.96131	7.80671	9.44846	4.38055	7.6823	5.60881
GSE39582_GSM972250	4.63511	9.9836	3.47383	7.86848	7.94611	9.07993	3.12601	7.08341	5.19086
GSE39582_GSM972251	5.51923	10.4518	4.47809	8.30712	8.32058	10.1477	4.67715	8.72628	4.387
GSE39582_GSM972252	5.03763	10.3438	3.68123	8.53299	8.62911	9.83936	4.28093	8.39709	4.10655
GSE39582_GSM972253	2.78037	11.4369	3.36558	7.55065	7.96281	8.81026	4.25167	7.11339	5.15966
GSE39582_GSM972254	4.49358	10.8681	4.15521	7.25688	9.18381	9.99979	3.67786	8.24224	4.60181
GSE39582_GSM972255	7.1346	10.8567	3.90986	7.18293	8.99296	10.433	3.98289	9.52811	4.54143
GSE39582_GSM972256	4.72595	11.3363	3.38007	7.95843	7.83348	8.65301	3.43884	7.18755	5.32431
GSE39582_GSM972257	4.28337	11.224	3.38122	7.03142	7.23703	8.55219	3.50152	6.96379	3.05527
GSE39582_GSM972258	4.0663	10.1636	3.51906	7.67585	7.95225	10.5101	3.40446	7.96666	5.51833
GSE39582_GSM972259	4.40346	9.9836	3.68005	7.82339	7.55029	8.62814	4.28508	7.51807	6.63392
GSE39582_GSM972260	5.79558	11.4558	3.70319	7.19673	7.75246	9.97079	3.37908	7.74098	4.54535
GSE39582_GSM972261	4.60287	9.45335	3.4388	7.00235	6.71049	9.23678	5.08072	7.15018	5.75613
GSE39582_GSM972262	8.18261	8.23585	3.71221	7.20196	9.46679	9.47534	4.98187	9.31037	4.18123
GSE39582_GSM972263	4.82072	9.67327	3.46519	6.31097	7.4538	9.72535	3.39245	7.82699	3.69994
GSE39582_GSM972264	3.81435	10.8737	3.38972	6.46327	6.27487	8.88055	4.47593	7.34469	3.21453
GSE39582_GSM972265	4.24315	9.29829	3.4852	6.20279	7.54523	9.98165	4.97549	7.82478	5.08252
GSE39582_GSM972266	2.87269	10.8737	3.69965	6.27701	6.53561	7.96939	3.60144	6.31087	3.36222
GSE39582_GSM972267	4.47314	9.81694	3.4483	7.85131	7.62274	10.5318	3.54192	7.53937	4.40309
GSE39582_GSM972268	3.93247	10.182	3.37134	7.66028	7.93104	8.32355	3.50465	7.20901	5.5911
GSE39582_GSM972269	4.15424	9.30648	2.98761	7.92706	7.1765	8.32155	3.6201	7.49825	4.37486
GSE39582_GSM972270	4.54218	7.27581	3.44256	6.09574	6.76975	8.77135	4.0158	7.28373	5.10647
GSE39582_GSM972271	4.01224	10.0346	5.15988	6.30482	7.0226	7.8774	3.78408	6.6409	5.05471
GSE39582_GSM972272	3.49424	10.8567	3.17779	8.20056	7.20815	8.19837	3.78104	6.65841	3.48316
GSE39582_GSM972273	4.10277	10.5607	3.20777	7.84061	6.02978	7.24565	3.60377	6.43077	5.90688
GSE39582_GSM972274	4.75916	8.25861	3.40012	6.28539	7.39989	9.65581	5.24202	9.23954	3.93133
GSE39582_GSM972275	5.53669	6.2361	3.73315	5.74817	7.46358	8.6124	4.2866	9.17857	4.51449
GSE39582_GSM972276	4.18113	9.05407	4.38485	8.34318	6.32981	8.65675	3.97791	6.90468	3.02652
GSE39582_GSM972277	4.02004	8.95741	3.35209	5.77575	5.68327	7.88951	4.25511	6.50027	6.09567
GSE39582_GSM972278	4.59366	8.76203	3.53551	6.12245	7.03137	9.16501	3.75482	6.99694	5.07704
GSE39582_GSM972279	5.84336	6.37667	3.85189	6.8881	8.32816	10.3473	3.89901	8.71399	4.81087
GSE39582_GSM972280	5.25759	9.23216	3.63049	6.25647	7.30771	8.8569	4.30107	7.54091	6.32687
GSE39582_GSM972281	5.48187	10.127	3.75442	7.81795	7.10441	9.72825	3.40993	7.58043	3.97839
GSE39582_GSM972282	5.13914	9.95674	3.31075	6.11915	7.06825	8.81721	3.25572	6.90388	4.38859
GSE39582_GSM972283	5.33903	9.50806	3.60222	5.49836	6.6789	8.73624	3.92241	7.70763	3.12662
GSE39582_GSM972284	4.07765	9.96007	3.66783	7.43275	6.53808	8.25588	4.14248	6.51579	5.60182
GSE39582_GSM972285	4.00747	7.8855	3.36443	6.55776	7.04291	9.41997	4.17405	7.18012	4.85311
GSE39582_GSM972286	5.23044	8.24738	3.55516	6.50391	7.42554	9.32052	3.96904	7.91121	5.18627
GSE39582_GSM972287	7.81957	9.50327	3.89069	6.5503	7.68211	10.7429	3.86021	9.48604	3.36515
GSE39582_GSM972288	3.80134	10.6085	3.54223	7.69741	8.09975	8.99603	3.39853	6.76613	6.64619
GSE39582_GSM972289	4.38149	10.0837	3.75045	7.91114	6.95486	9.13713	4.09855	7.47479	4.07333
GSE39582_GSM972290	6.36248	10.6925	4.41933	6.96575	7.48576	9.60297	3.91874	7.96729	4.43908
GSE39582_GSM972291	4.90969	8.61962	3.57276	6.68284	8.0633	9.15221	3.70957	7.60882	4.7322
GSE39582_GSM972292	4.56269	7.8727	3.07118	6.21413	7.13031	9.04715	3.33344	7.69054	4.93839
GSE39582_GSM972293	5.9135	9.59329	3.55553	8.13779	7.95022	9.48537	3.529	9.48226	4.04701
GSE39582_GSM972294	4.29408	9.28369	3.03946	6.20575	6.9995	8.79202	4.8115	7.5729	3.12797
GSE39582_GSM972295	3.87606	10.949	3.4141	7.44001	6.48515	8.36167	3.43072	6.09037	5.65976
GSE39582_GSM972296	3.07139	10.8179	3.18974	6.14572	5.54962	7.7531	3.64362	6.57079	6.19345
GSE39582_GSM972297	6.79074	9.78127	3.23141	7.475	7.46664	9.66978	3.87693	9.3058	5.20573
GSE39582_GSM972298	4.08748	9.65437	4.19606	6.32045	6.46218	8.30667	4.50145	6.94297	4.46958
GSE39582_GSM972299	5.40836	10.4428	3.44906	7.09396	8.71382	9.79809	3.62626	7.70871	3.89612
GSE39582_GSM972300	4.32544	8.66697	3.409	7.5199	6.33071	7.52002	4.16338	6.55692	5.84826
GSE39582_GSM972301	4.95822	10.6185	3.33403	7.43836	8.56343	9.86472	3.61022	8.16945	4.97164
GSE39582_GSM972302	3.91657	10.8234	3.20208	7.45008	6.95817	8.59689	3.81605	7.02736	4.95552
GSE39582_GSM972303	4.1009	9.69537	3.3706	7.38496	6.91224	8.79059	2.82854	6.58552	6.2591
GSE39582_GSM972304	3.25542	10.2631	3.20697	6.75722	5.98677	7.46527	3.54384	6.1533	5.74667
GSE39582_GSM972305	5.00068	10.2672	3.24183	6.70407	7.86227	9.36906	3.20992	8.57749	4.54899
GSE39582_GSM972306	4.16228	10.9794	3.08266	6.62694	6.76765	8.37381	3.29279	6.6008	4.44923
GSE39582_GSM972307	3.3424	10.0206	3.28713	6.06444	6.55454	8.19233	3.59683	6.73181	6.18257
GSE39582_GSM972308	3.42428	11.3627	3.35328	6.82233	6.27857	8.76585	5.11391	7.42633	8.10157
GSE39582_GSM972309	3.45291	10.5895	3.3955	7.14602	6.28136	8.28576	3.4471	6.19387	4.31516
GSE39582_GSM972310	4.31952	8.96399	3.77795	7.48297	7.86785	9.74055	4.10223	7.82587	5.01149
GSE39582_GSM972311	3.22962	7.80975	3.45811	6.91471	7.44018	8.47782	4.18133	7.19324	2.95481
GSE39582_GSM972312	3.11155	10.2708	3.26823	8.30955	6.7593	9.00429	4.00709	7.05909	4.85052
GSE39582_GSM972313	4.08237	11.1872	3.12913	7.46188	6.69573	7.84515	5.10111	6.02472	2.79176
GSE39582_GSM972314	3.6785	11.2626	3.18583	5.93358	6.86358	8.07121	4.2185	7.19633	3.25218
GSE39582_GSM972315	3.30131	10.2672	3.40164	8.38714	6.88657	8.18882	4.04424	6.65257	5.98932
GSE39582_GSM972316	4.58975	7.56953	3.54491	7.17992	7.29351	8.72164	3.34763	7.67111	4.8088
GSE39582_GSM972317	5.11993	10.3524	3.30809	6.23406	7.8539	9.28803	5.68934	7.52292	3.37421
GSE39582_GSM972318	5.48949	10.5054	3.42038	7.66647	7.07676	9.34041	3.69372	7.53333	4.78798
GSE39582_GSM972319	3.69898	10.4649	3.21738	7.01873	7.38723	9.18759	3.87436	6.54339	4.66593
GSE39582_GSM972320	3.6741	11.8801	3.35057	7.85888	8.0448	9.76154	3.59786	7.57186	5.12247
GSE39582_GSM972321	4.40653	10.9371	3.35057	7.13538	7.69128	9.68436	4.01358	7.25893	4.63095
GSE39582_GSM972322	4.09119	9.94358	3.22159	7.35889	7.83758	8.86717	4.28441	7.68481	4.82362
GSE39582_GSM972323	3.48535	10.4962	2.97714	6.86166	7.03027	8.57913	4.06807	6.95056	4.57872
GSE39582_GSM972324	4.24079	10.2126	3.28484	7.46862	6.42826	8.7824	3.55464	6.98165	3.3046
GSE39582_GSM972325	6.07783	10.5421	3.51367	6.10224	7.18224	9.62497	3.52194	7.50919	4.61662
GSE39582_GSM972326	3.18178	11.1221	3.0685	7.85821	5.89719	7.26499	4.26946	6.38783	5.12668
GSE39582_GSM972327	6.25754	9.56776	3.31692	8.26249	8.16475	10.4996	3.79673	8.60846	4.78334
GSE39582_GSM972328	5.31349	10.9794	5.27978	8.9527	7.83617	10.0735	3.75166	7.88594	4.82272
GSE39582_GSM972329	4.92681	10.6975	3.62851	7.18445	8.01593	9.06794	3.70359	7.89604	4.44839
GSE39582_GSM972330	5.92316	9.4675	3.37364	6.14427	7.50443	9.51582	3.37843	7.87431	3.25774
GSE39582_GSM972331	5.19427	9.02793	3.41563	8.27146	7.75708	10.0363	3.21588	7.89547	3.67679
GSE39582_GSM972332	5.5929	8.24945	3.79405	6.09472	8.14072	9.46046	4.91117	7.84998	4.05174
GSE39582_GSM972333	4.07741	9.34661	4.26109	8.06997	7.16963	8.19664	3.96422	7.06706	6.21196
GSE39582_GSM972334	6.96316	9.42338	3.86241	7.35671	8.08462	10.5982	4.71216	8.97985	3.26092
GSE39582_GSM972335	3.83858	10.5193	3.30769	7.60598	7.34218	8.93931	4.03662	7.11044	3.74603
GSE39582_GSM972336	4.50064	10.2013	3.0681	7.5228	7.80414	8.50083	3.83478	7.21794	4.00174
GSE39582_GSM972337	4.71027	9.4864	3.17329	7.28874	6.81918	8.22046	3.96009	8.12018	4.35336
GSE39582_GSM972338	3.71245	10.5468	3.11927	6.81417	7.05933	8.29329	3.97944	6.9732	3.99954
GSE39582_GSM972339	4.00722	9.4864	3.40548	7.53651	7.83617	9.31822	4.16971	7.4546	5.80039
GSE39582_GSM972340	4.74651	11.9875	3.46559	8.163	7.04073	9.57586	3.33111	7.84887	4.7169
GSE39582_GSM972341	5.02831	10.7436	3.47617	7.17332	6.80459	8.25494	4.7868	7.44121	3.34746
GSE39582_GSM972342	5.69296	9.596	3.62034	8.1926	7.74987	9.539	3.66027	7.98269	3.70889
GSE39582_GSM972343	4.28767	9.29005	3.82058	8.17976	7.22535	9.78302	5.75835	7.52292	4.47016
GSE39582_GSM972344	4.70705	7.76959	3.53672	6.48943	6.7468	9.16326	2.90952	6.7594	3.66223
GSE39582_GSM972345	5.15723	9.62258	5.97423	8.11232	9.30451	9.98863	4.01273	8.33013	5.05471
GSE39582_GSM972346	4.8469	10.1233	3.42389	6.06085	6.66099	9.31822	3.93522	7.36269	5.99631
GSE39582_GSM972347	4.55184	11.0237	3.54261	8.16459	6.85984	8.65425	4.71309	6.89761	3.31492
GSE39582_GSM972348	3.82765	10.2672	3.35674	7.47846	7.49883	9.1668	3.73569	6.77568	4.86706
GSE39582_GSM972349	8.2354	7.52316	3.86279	7.73576	9.42333	10.559	4.49545	10.199	4.73366
GSE39582_GSM972350	2.7197	10.3863	3.15516	7.94404	5.68409	7.40251	4.9021	6.31396	6.07125
GSE39582_GSM972351	4.2542	11.3274	3.36868	8.44863	7.85811	8.36971	4.27289	6.76283	4.61921
GSE39582_GSM972352	6.72206	10.5797	4.26814	8.08705	8.3674	10.5263	3.76076	9.40369	4.68821
GSE39582_GSM972353	6.49976	8.89391	7.06603	7.05226	7.02864	8.89398	3.07236	7.33264	4.96624
GSE39582_GSM972354	4.25891	10.4962	3.47966	9.11062	7.09986	8.82979	5.79804	6.98454	3.77131
GSE39582_GSM972355	6.01037	10.673	3.6398	7.16467	8.11228	9.7677	3.84829	7.78472	4.84704
GSE39582_GSM972356	4.33846	10.2238	3.31387	7.20354	6.18524	8.54625	3.94174	6.7696	3.06794
GSE39582_GSM972357	3.62216	10.9076	2.91004	6.67597	7.50136	7.10598	3.61886	6.95332	4.96565
GSE39582_GSM972358	4.27981	9.47454	3.5489	7.82403	6.93378	9.43389	3.81974	7.64022	3.81498
GSE39582_GSM972359	3.98299	9.52753	3.56299	8.68145	9.04347	9.16857	4.08027	9.01584	6.34121
GSE39582_GSM972360	4.94919	10.0553	3.68556	7.65658	7.85741	10.2047	3.17928	7.8237	4.06006
GSE39582_GSM972361	5.71755	4.46221	6.70495	7.9342	7.9648	9.86842	6.06861	11.1372	4.47208
GSE39582_GSM972362	4.37743	10.5468	3.51367	8.01155	7.34939	9.18578	3.31637	7.51946	4.83551
GSE39582_GSM972363	4.73182	11.0561	3.1536	7.65293	6.97928	8.71502	3.97617	7.27196	3.36884
GSE39582_GSM972364	5.3742	10.0728	3.41721	6.45717	7.35176	9.15763	4.44353	7.13687	9.03111
GSE39582_GSM972365	6.57529	8.1453	3.71029	7.8973	8.26882	9.41997	4.54262	8.61231	4.74173
GSE39582_GSM972366	5.8148	9.92102	3.2941	7.49061	8.3768	9.38272	3.74276	8.25691	5.04994
GSE39582_GSM972367	7.36683	10.6383	3.64485	7.69485	9.08915	10.1356	4.25638	8.51072	4.7816
GSE39582_GSM972368	3.20296	10.7641	3.23408	6.54599	5.60955	8.11293	3.27103	6.30418	3.37662
GSE39582_GSM972369	8.85934	10.29	3.57475	8.01235	7.78686	11.1308	3.79259	8.83194	4.59868
GSE39582_GSM972370	4.59879	10.9134	3.48121	7.82936	7.8869	9.25283	3.84565	7.20336	4.31653
GSE39582_GSM972371	4.5187	10.6579	3.42353	6.73726	7.88967	9.01101	4.35586	6.98454	4.25606
GSE39582_GSM972372	3.74556	10.6481	3.41134	7.67713	7.87943	10.0252	3.82752	7.61085	5.0174
GSE39582_GSM972373	4.24639	10.9371	3.17742	6.58727	7.55778	8.81859	3.89168	6.7571	4.6616
GSE39582_GSM972374	4.50354	11.1436	3.27488	7.43166	6.83718	8.82698	3.83048	7.26476	3.32294
GSE39582_GSM972375	5.0207	11.037	3.5813	7.61706	8.38861	9.7951	4.16862	7.61346	4.9632
GSE39582_GSM972376	6.2704	11.4658	3.79089	7.3788	7.85531	9.44355	3.6422	8.23159	4.11832
GSE39582_GSM972377	5.49472	10.5147	3.73706	7.8079	8.3674	10.2977	3.40971	8.19306	5.05471
GSE39582_GSM972378	5.77289	10.8455	3.41563	7.12632	8.23348	10.3019	3.85565	8.07398	3.07289
GSE39582_GSM972379	3.07842	10.6925	3.47465	7.2679	6.94681	8.62322	3.677	6.8579	4.44261
GSE39582_GSM972380	5.58767	10.8963	3.48318	7.4037	8.167	10.1275	4.61112	8.55844	4.69846
GSE39582_GSM972381	5.37521	10.5797	3.43372	7.44502	8.22427	9.20514	4.46037	7.71389	4.19977
GSE39582_GSM972382	4.34999	9.92102	3.63514	7.06811	7.27658	8.98417	3.15854	7.35209	6.15164
GSE39582_GSM972383	3.69119	10.4605	3.24938	6.90863	6.88984	8.71113	3.84022	7.13773	4.76976
GSE39582_GSM972384	5.12611	10.6038	3.26898	6.87101	8.18536	9.30728	3.95419	7.39544	4.40596
GSE39582_GSM972385	4.61331	10.1092	3.69805	8.13081	8.93793	9.7951	3.38416	8.27593	5.1675
GSE39582_GSM972386	3.84564	10.9134	3.35483	6.85704	7.492	9.88458	3.33938	6.94583	4.65728
GSE39582_GSM972387	4.3292	10.4605	4.2454	7.31932	6.96848	8.85247	3.74426	6.50521	6.20632
GSE39582_GSM972388	4.51269	10.4124	3.60586	8.0253	7.57678	9.69296	3.50021	6.84076	3.30957
GSE39582_GSM972389	3.54696	9.96007	3.36944	7.54066	6.79508	8.88957	4.59244	7.19945	6.84882
GSE39582_GSM972390	3.25866	9.21007	3.0782	6.34869	7.73472	9.63335	3.15787	7.54341	4.66794
GSE39582_GSM972391	5.16586	10.7538	3.64948	6.06803	7.92691	9.76464	3.61187	7.50209	3.20047
GSE39582_GSM972392	4.4161	11.3806	3.43292	7.58897	7.7889	9.47288	3.49499	7.56787	3.99459
GSE39582_GSM972393	4.70531	10.3946	3.80449	7.56265	8.23348	10.1275	3.35669	7.51855	3.9849
GSE39582_GSM972394	4.73182	9.85765	3.74176	8.58949	8.3768	9.85483	3.49227	8.29141	4.82994
GSE39582_GSM972395	5.52264	10.4695	3.67181	6.97625	7.36547	8.55559	5.03573	7.59649	4.86836
GSE39582_GSM972396	2.90657	10.0102	3.43016	7.58959	6.803	7.18808	4.33565	5.88379	7.54824
GSE39582_GSM972397	4.16741	9.845	3.46519	7.51231	6.91658	7.60746	4.14445	6.62046	5.07132
GSE39582_GSM972398	4.20732	9.60145	3.41058	7.85204	7.39989	8.03998	3.39135	7.28239	3.73268
GSE39582_GSM972399	4.55927	9.41248	3.54971	6.84699	7.59082	9.67548	3.64272	7.22058	4.04509
GSE39582_GSM972400	3.87369	10.9195	4.23002	7.5561	8.15168	10.0144	3.90873	8.60768	5.00976
GSE39582_GSM972401	5.49779	6.94273	5.94266	8.21413	7.86445	10.9587	4.2172	10.1232	4.36713
GSE39582_GSM972402	5.1814	9.85121	3.67141	7.45008	8.37134	10.3203	3.56413	7.83733	3.78665
GSE39582_GSM972403	3.98916	9.96007	3.4141	8.68253	7.68535	9.25283	3.33238	7.11555	3.45414
GSE39582_GSM972404	4.4144	11.1292	3.67181	8.45686	7.74141	9.29021	4.03342	7.39878	5.76626
GSE39582_GSM972405	5.54946	10.6085	3.671	7.61211	7.61891	10.18	3.85502	7.77879	3.22515
GSE39582_GSM972406	4.37884	10.0449	3.56339	6.61006	7.51822	9.43861	3.81714	7.39351	4.17785
GSE39582_GSM972407	5.41225	10.8125	4.21609	7.66088	8.21156	9.91808	3.63425	7.66908	4.80821
GSE39582_GSM972408	3.68589	10.1092	3.35521	6.24754	7.45318	9.87193	4.78588	7.79565	3.5243
GSE39582_GSM972409	6.614	9.91785	3.53435	8.28805	8.30004	9.4903	4.30907	7.91405	4.07277
GSE39582_GSM972410	6.77816	10.7692	4.3182	7.6319	8.4429	10.3939	3.45628	8.12391	3.92829
GSE39582_GSM972411	3.98607	10.2203	3.31387	7.96131	7.0784	9.20514	3.8078	7.20377	4.43467
GSE39582_GSM972412	3.65401	10.365	7.08794	7.64613	7.48823	8.88801	5.41386	7.88872	5.18903
GSE39582_GSM972413	7.45224	8.95263	4.02979	8.26084	9.84218	10.0697	4.35387	10.2138	5.14731
GSE39582_GSM972414	4.91719	11.2314	3.59984	7.43776	7.33077	9.57586	3.79088	7.36837	4.08939
GSE39582_GSM972415	3.2992	10.9985	3.60859	7.01057	6.88712	9.48786	4.25058	7.59947	4.512
GSE39582_GSM972416	8.12346	10.8067	3.62192	7.14804	7.76917	8.06577	4.46257	7.59393	4.0296
GSE39582_GSM972417	4.17829	10.9855	3.4376	7.58599	8.23573	9.64463	3.33366	7.35629	4.73076
GSE39582_GSM972418	4.77531	10.5943	3.41563	7.33483	7.77047	8.73345	4.05093	6.71644	5.71338
GSE39582_GSM972419	5.48161	10.5943	3.82448	7.33917	8.3791	9.50002	3.35375	7.72197	6.28426
GSE39582_GSM972420	3.95359	9.56246	6.11846	6.74658	7.83476	9.00429	3.63363	7.44121	3.7672
GSE39582_GSM972421	4.71422	11.4658	3.69007	7.80319	8.65658	9.69013	3.7342	8.03971	5.06447
GSE39582_GSM972422	6.95265	10.5193	3.49342	7.99326	8.74281	9.8581	3.73164	8.44486	4.22376
GSE39582_GSM972423	4.66429	11.1436	3.64521	6.77727	7.80155	10.2004	3.5365	7.47859	4.96201
GSE39582_GSM972424	4.89262	11.1872	3.34942	7.51349	7.1765	9.12104	3.79279	6.9833	5.52616
GSE39582_GSM972425	6.51027	10.9794	3.27527	6.56731	8.3674	10.0214	3.49164	8.099	4.29237
GSE39582_GSM972426	4.87475	10.7382	3.74494	7.35171	8.34352	8.53099	3.59703	7.5564	3.90777
GSE39582_GSM972427	5.18416	10.0346	3.50514	7.14902	8.02366	10.1516	3.28148	7.62044	6.32099
GSE39582_GSM972428	6.32998	10.6481	3.36907	6.72108	8.38067	9.47288	4.08482	7.93637	4.44016
GSE39582_GSM972429	3.72083	10.8287	3.29218	7.91461	7.03685	8.75227	3.7795	6.99126	4.29599
GSE39582_GSM972430	5.88819	8.41961	3.35753	8.05047	6.85984	8.88184	3.58087	7.38797	4.00065
GSE39582_GSM972431	5.48792	10.0483	3.71302	7.57027	7.67819	8.46921	3.85609	7.54244	4.38859
GSE39582_GSM972432	5.78477	10.6778	3.82757	7.52981	8.30302	9.06457	4.17383	7.56281	4.80214
GSE39582_GSM972433	6.9744	8.83819	4.57377	8.59532	8.57507	10.4231	4.33741	9.66566	4.96082
GSE39582_GSM972434	3.50673	10.8015	3.45385	7.47846	6.28599	8.42124	3.93371	6.54901	4.41071
GSE39582_GSM972435	4.57239	10.127	3.63827	9.50407	7.84444	10.0399	3.62479	7.51996	4.39978
GSE39582_GSM972436	4.78692	9.82306	3.1612	7.21084	7.55842	9.17051	3.87393	7.68535	3.59408
GSE39582_GSM972437	5.20649	10.6038	3.49654	8.01735	8.58626	9.88458	3.9098	7.97743	5.36292
GSE39582_GSM972438	6.65983	7.13404	5.24377	7.45508	9.2082	11.1308	4.68777	10.7146	4.64383
GSE39582_GSM972439	3.83597	10.3316	3.92368	8.46487	8.78706	9.68721	4.51033	7.49107	6.2047
GSE39582_GSM972440	6.64285	9.5225	3.52023	7.55008	8.25238	9.408	4.58212	8.51223	3.63106
GSE39582_GSM972441	6.26454	10.007	3.38893	7.33535	8.37374	9.51582	3.74851	8.21304	4.49613
GSE39582_GSM972442	3.66403	10.7382	3.12076	7.70684	6.02168	7.01919	4.25881	7.68025	4.70162
GSE39582_GSM972443	4.21844	10.8511	3.50355	5.79513	6.7504	8.6124	4.14467	6.94175	3.05822
GSE39582_GSM972444	6.72462	9.65956	3.87525	5.95345	8.00045	10.2848	4.32517	10.1821	3.73575
GSE39582_GSM972445	5.40064	8.48918	3.49774	5.77823	6.6789	8.6505	4.35693	8.03235	3.17729
GSE39582_GSM972446	7.65568	10.6778	3.43955	7.11072	8.13781	10.0547	3.02627	7.98382	4.78277
GSE39582_GSM972447	4.994	10.4124	3.25402	6.50995	7.26553	9.22075	4.03705	7.19633	4.12105
GSE39582_GSM972448	4.28905	9.78127	3.96913	8.56057	7.83142	10.0968	3.91456	7.69878	4.98338
GSE39582_GSM972449	5.45317	11.3025	3.37325	7.75313	7.70589	9.17051	3.70937	7.90209	3.80464
GSE39582_GSM972450	3.67387	11.7535	3.19905	7.60535	6.87741	8.7124	3.81237	6.93143	2.87007
GSE39582_GSM972451	3.64165	9.63568	4.87852	7.31446	6.37678	8.90627	3.41409	6.70577	6.95748
GSE39582_GSM972452	5.60203	9.21215	3.47108	6.73151	7.30886	9.16501	3.97031	7.97448	3.9527
GSE39582_GSM972453	3.98228	10.7486	3.24482	7.10165	7.29529	8.03919	3.5365	6.91344	4.7787
GSE39582_GSM972454	4.15205	10.7436	3.409	7.67585	7.5082	8.19664	3.84022	7.08042	4.59302
GSE39582_GSM972455	7.33154	9.49612	3.6254	6.25798	8.86909	10.1844	4.30952	9.90285	3.23071
GSE39582_GSM972456	4.8106	9.86985	3.07635	7.26949	8.02448	9.47288	4.0738	7.65256	4.18561
GSE39582_GSM972457	3.35319	11.2099	3.1174	7.82466	6.78941	6.99926	4.1721	7.16363	5.1884
GSE39582_GSM972458	5.82521	8.35584	3.50162	6.62231	7.83758	10.0813	3.3759	8.47439	3.60329
GSE39582_GSM972459	5.05472	8.2972	4.86286	7.18599	7.29884	9.41514	3.67525	6.95415	5.27967
GSE39582_GSM972460	5.31041	9.94678	3.43565	6.95621	7.56484	9.47534	4.36442	7.48811	3.61872
GSE39582_GSM972461	4.60482	10.2352	3.36597	7.21333	7.55531	8.98417	3.30048	7.09104	5.06476
GSE39582_GSM972462	4.89214	10.6579	3.50669	7.76358	6.96627	9.18578	3.11839	6.90794	6.06204
GSE39582_GSM972463	3.73061	10.4695	3.31728	8.31707	7.04455	8.12537	4.86571	7.15878	5.56455
GSE39582_GSM972464	4.96684	10.9254	3.70122	7.25326	8.78167	9.48786	3.7676	8.73933	4.26984
GSE39582_GSM972465	4.07409	9.50081	3.64364	7.83392	7.59149	9.6002	4.39285	7.43836	4.68763
GSE39582_GSM972466	4.03117	11.0111	3.26517	6.63408	6.45487	8.70984	4.09855	6.95376	5.36008
GSE39582_GSM972467	5.91794	9.95335	3.87486	7.9577	10.0913	11.0079	4.04899	9.18164	5.44319
GSE39582_GSM972468	4.94255	10.7279	3.25366	6.98063	7.51007	9.02645	3.9057	7.27425	4.87115
GSE39582_GSM972469	5.1058	9.68442	3.58091	6.71271	7.62597	9.88159	3.76119	7.93127	4.25083
GSE39582_GSM972470	6.77001	8.61962	3.4286	6.61551	9.23967	10.3613	4.52758	10.2012	3.16772
GSE39582_GSM972471	4.1442	9.43044	3.26862	7.26048	7.44202	9.02306	3.81845	7.1168	4.01433
GSE39582_GSM972472	4.9727	9.44411	3.37775	7.54066	7.51755	9.52883	4.58505	7.78313	6.84834
GSE39582_GSM972473	4.55564	10.4562	3.3096	7.87051	6.95817	8.92051	4.0017	7.15578	4.25661
GSE39582_GSM972474	5.38397	9.73455	3.70634	8.06848	7.54718	9.4104	3.66557	7.60634	3.86881
GSE39582_GSM972475	3.88604	11.1652	3.26326	7.18953	6.40314	7.71115	4.20502	7.06706	7.16957
GSE39582_GSM972476	6.12404	9.68442	4.01226	8.09548	9.65149	10.7565	3.79002	9.7477	4.60629
GSE39582_GSM972477	4.03498	9.53768	3.24784	7.37158	6.43989	7.85913	3.65226	6.23865	3.29389
GSE39582_GSM972478	4.13195	11.3104	3.19483	6.85931	7.14956	8.8539	3.37823	7.49107	4.95169
GSE39582_GSM972479	8.5554	7.85745	4.58769	7.89246	9.27016	10.418	4.91732	11.509	4.43326
GSE39582_GSM972480	3.69805	10.7176	3.81233	7.99615	6.60924	8.1515	4.24711	6.59493	5.50485
GSE39582_GSM972481	7.03304	10.399	3.55989	7.63752	8.51861	10.4132	4.25167	8.52181	4.31024
GSE39582_GSM972482	5.34614	9.92102	5.08205	8.19488	8.57852	10.0968	4.23148	8.06157	6.54753
GSE39582_GSM972483	5.40351	11.7116	3.51063	7.44444	8.15323	9.24895	5.65397	7.64437	5.62793
GSE39582_GSM972484	6.67596	10.6231	3.51294	7.66337	7.72827	9.40576	3.8156	7.61038	7.18245
GSE39582_GSM972485	4.76255	9.71789	4.07134	6.71052	7.81063	9.91487	3.25144	7.59291	3.27876
GSE39582_GSM972486	5.8854	10.6185	7.30078	7.9195	7.91453	9.73145	4.03173	7.80276	3.82076
GSE39582_GSM972487	3.77584	10.3065	3.3955	7.53286	6.60022	8.20976	3.97269	6.95973	5.64783
GSE39582_GSM972488	3.60078	10.4649	3.64796	8.02317	7.0784	8.59094	4.66766	7.20163	6.02569
GSE39582_GSM972489	5.08313	10.6433	4.15402	7.64301	7.12409	8.31458	3.69372	7.34609	5.73697
GSE39582_GSM972490	4.48469	9.9836	3.78737	6.64055	7.344	9.93893	3.24889	7.27694	5.84289
GSE39582_GSM972491	5.28057	10.8793	3.62307	7.64301	7.64783	9.32492	3.94329	7.36554	3.14739
GSE39582_GSM972492	3.65788	10.1126	3.46481	7.09345	7.52072	9.27345	4.13385	7.29331	3.84461
GSE39582_GSM972493	4.62528	10.7382	3.47734	7.51749	9.12383	9.34474	3.5107	7.87207	4.25358
GSE39582_GSM972494	5.01923	10.1233	3.44753	5.72861	7.32373	9.53407	3.17671	7.35856	4.9467
GSE39582_GSM972495	2.79053	11.2391	2.91673	7.4037	7.05876	7.76726	3.60811	6.46909	3.57371
GSE39582_GSM972496	2.74327	10.4919	3.17816	7.67087	6.04472	6.94053	3.73272	6.73292	5.13487
GSE39582_GSM972497	4.18638	10.4299	3.15477	6.81018	7.15237	8.79337	4.05333	6.98876	4.86266
GSE39582_GSM972498	5.65206	10.6579	3.19442	7.56792	6.56095	9.05244	4.08654	6.81939	4.88974
GSE39582_GSM972499	3.79271	7.43018	3.36363	6.32279	5.62264	8.0876	5.00651	6.64823	2.67231
GSE39582_GSM972500	6.25936	10.7382	4.00648	7.81318	9.89443	10.559	3.28659	9.05596	3.9915
GSE39582_GSM972501	3.90862	10.6383	3.22459	6.52549	7.21614	9.43861	3.33874	7.22372	4.06891
GSE39582_GSM972502	3.37694	10.3276	3.09733	7.05757	6.45258	7.72543	3.70937	6.19517	5.98704
GSE39582_GSM972503	4.57948	11.2863	3.38234	7.35613	8.77112	9.30512	3.51197	8.09107	4.55345
GSE39582_GSM972504	6.36437	11.2782	3.44597	7.36324	7.77178	9.32052	3.29814	7.68954	3.71991
GSE39582_GSM972505	4.59294	11.6199	3.1038	6.4314	7.43582	9.35581	3.05266	7.12744	5.50585
GSE39582_GSM972506	4.35712	10.9371	3.08642	6.88854	7.98979	8.92193	3.50716	7.38005	4.03762
GSE39582_GSM972507	4.13172	11.158	3.33047	6.60751	6.93159	8.71372	4.136	7.3258	4.16313
GSE39582_GSM972508	4.38946	9.95335	3.4094	7.62998	7.05331	8.87444	3.56833	7.62998	4.80503
GSE39582_GSM972509	3.74855	9.86686	3.26021	7.89107	7.05331	8.66788	4.10587	7.31752	3.43696
GSE39582_GSM972510	3.41883	9.72896	3.17098	8.47215	6.61022	7.15177	4.54466	6.30825	5.96788
GSE39582_GSM972511	4.68871	10.4341	3.5505	7.85478	7.93247	9.29464	4.97004	7.69723	3.74332
GSE39582_GSM972512	3.8115	9.62003	3.38274	7.68408	6.74417	8.83963	4.78237	7.1723	4.64701
GSE39582_GSM972513	5.25165	9.21215	3.96031	7.60108	7.75916	9.69877	4.03858	8.21108	5.60147
GSE39582_GSM972514	3.79529	10.6826	3.2663	7.9236	7.47215	9.35134	4.10998	7.46987	3.83038
GSE39582_GSM972515	4.92337	9.26091	3.65849	7.61275	6.58308	8.81026	5.03346	6.7571	5.93268
GSE39582_GSM972516	4.12618	9.69261	3.81983	7.02068	6.13011	7.30189	3.50988	6.27162	5.51936
GSE39582_GSM972517	5.69969	9.97685	3.74456	7.34674	7.60611	9.07322	3.59203	8.1643	3.93356
GSE39582_GSM972518	4.15662	11.2863	3.76856	7.72532	8.20856	9.7677	3.57816	7.49687	4.01514
GSE39582_GSM972519	6.20993	10.7382	3.15555	7.83866	7.85599	9.95675	3.62202	8.18413	4.70162
GSE39582_GSM972520	5.45264	9.99369	3.73745	6.67687	6.91711	8.29519	5.01671	7.46643	4.6255
GSE39582_GSM972521	5.60459	10.1937	3.65026	7.66337	8.04281	9.45551	4.80498	8.84043	5.1732
GSE39582_GSM972522	5.32291	10.4962	3.64326	7.98667	7.03685	9.46294	3.97768	8.67181	4.34441
GSE39582_GSM1681353	2.97458	10.8681	2.96428	7.42495	7.44831	6.70802	3.42717	8.35484	5.09692
GSE39582_GSM1681354	3.11745	10.8511	3.22844	7.17789	8.74455	7.86608	3.18626	7.67012	5.43475
GSE39582_GSM1681355	2.9246	10.668	2.93876	6.14643	6.81241	5.87343	2.96017	6.77035	5.11739
GSE39582_GSM1681356	3.77748	9.7903	3.32974	8.00342	9.31437	8.69202	4.35143	8.20979	5.74983
GSE39582_GSM1681357	2.86948	10.5564	2.89459	6.86026	7.10497	6.55263	3.28403	7.13249	5.35658
GSE39582_GSM1681358	3.02007	10.7486	3.02395	7.5561	8.00045	7.07045	3.60377	8.40354	5.47064
GSE39582_GSM1681359	3.55429	10.7538	3.06626	8.00132	8.02653	7.43828	3.59683	8.27858	5.60812
GSE39582_GSM1681360	3.64396	10.8737	2.92019	6.97141	6.41772	7.10836	3.07557	8.23028	5.26851
GSE39582_GSM1681361	2.95933	10.6925	2.6009	6.32625	6.78692	5.90279	2.74372	7.34657	4.43578
GSE39582_GSM1681362	2.73275	10.949	2.92596	7.39377	6.51602	6.44106	3.5271	7.55783	5.35914
GSE39582_GSM1681363	3.21397	10.949	2.91483	6.81868	6.63432	6.41153	3.86897	6.89208	4.96624
GSE39582_GSM1681364	3.65859	10.6975	2.91559	7.05907	6.4822	5.96416	3.14125	6.9438	5.72512
GSE39582_GSM1681365	3.14661	10.7382	2.73423	6.71489	6.44625	5.80413	3.38119	6.62382	4.54647
GSE39582_GSM1681366	2.71765	11.1723	2.62666	7.0756	6.70587	6.64412	3.09113	7.26476	5.63467
GSE39582_GSM1681367	2.31559	10.8737	2.84392	7.08652	6.24129	6.409	2.56223	7.30232	4.65068
GSE39582_GSM1681368	2.89964	10.7176	2.7457	6.85253	6.50768	6.47978	3.20417	7.40168	5.05592
GSE39582_GSM1681369	3.24126	10.7963	2.68913	7.00956	7.42059	6.99108	3.20417	7.32027	5.18597
GSE39582_GSM1681370	2.58781	10.9429	2.97332	6.93022	6.3902	5.93878	3.57024	7.19233	4.409
GSE39582_GSM1681371	3.69713	10.7592	2.86035	6.93212	6.61371	6.53874	2.95884	7.39171	4.61892
GSE161158_GSM4890607	5.05988	10.9161	3.88257	7.47835	8.60705	9.45068	3.95496	7.52617	3.59171
GSE161158_GSM4890608	3.17587	10.53	3.03324	7.25879	8.33212	7.3608	4.11047	7.4986	5.54018
GSE161158_GSM4890609	6.59178	9.83435	5.09671	8.15682	8.181	10.5053	4.89758	7.72306	6.54095
GSE161158_GSM4890610	3.40008	10.9999	3.2546	7.24809	7.89525	8.62563	4.45267	7.09428	5.30736
GSE161158_GSM4890611	5.67344	9.11324	3.94842	7.34033	8.10881	10.2857	3.44277	8.0131	3.39231
GSE161158_GSM4890612	5.88548	11.3176	3.96025	7.83208	7.13142	10.7111	3.72871	8.66607	3.79919
GSE161158_GSM4890613	3.86077	10.8195	3.41461	7.12318	7.2228	9.67907	3.70302	7.15263	5.00784
GSE161158_GSM4890614	7.26928	10.3001	3.67349	7.74748	8.33674	11.1371	3.67433	10.7101	5.70954
GSE161158_GSM4890615	4.34867	10.6373	3.41102	7.50242	7.42993	8.55282	3.72308	7.51097	4.21689
GSE161158_GSM4890616	3.69505	10.6446	3.13814	7.81303	6.88442	8.55919	3.98307	6.89082	6.18132
GSE161158_GSM4890617	4.67056	10.0082	4.34469	6.67873	7.09989	8.40222	4.48359	7.51829	4.16718
GSE161158_GSM4890618	4.26396	10.6888	3.32951	8.03533	7.45789	8.78506	3.66199	7.51829	5.7697
GSE161158_GSM4890619	8.09507	9.89215	4.07977	8.16307	8.46097	10.3987	3.80537	10.1418	4.93657
GSE161158_GSM4890620	5.1242	7.03912	3.97017	7.4497	6.86006	8.55603	4.60081	7.85467	4.17408
GSE161158_GSM4890621	3.42335	11.0196	3.11547	7.04774	5.85092	7.6352	3.12309	6.26354	3.52026
GSE161158_GSM4890622	4.11113	9.84489	5.61157	6.41402	6.59716	8.27265	3.9202	6.54122	6.01461
GSE161158_GSM4890623	5.61566	9.66932	3.11462	6.71747	6.56477	8.35736	3.60873	6.99147	3.3775
GSE161158_GSM4890624	4.09839	10.701	3.14701	6.35263	7.04877	8.40519	3.44872	6.79971	3.69298
GSE161158_GSM4890625	3.99864	9.89936	3.23108	6.38904	7.87416	9.17458	3.72643	6.71618	5.68157
GSE161158_GSM4890626	3.87526	9.84135	3.78176	6.49826	5.82111	8.76316	4.48541	7.30259	3.59372
GSE161158_GSM4890627	3.41078	10.9136	3.18296	7.84377	6.62795	7.89763	3.44185	6.63553	5.37664
GSE161158_GSM4890628	3.54247	10.4451	3.23443	6.13247	7.45789	8.59508	4.08265	6.95813	6.13326
GSE161158_GSM4890629	6.46762	10.4918	3.3257	7.56519	7.46591	10.5839	3.96138	8.04845	4.71109
GSE161158_GSM4890630	3.53869	10.5199	3.48343	7.75217	7.65854	9.5061	3.44557	7.15302	4.45611
GSE161158_GSM4890631	4.34385	10.9792	4.26684	8.085	8.5773	10.9012	4.25974	8.1092	4.15857
GSE161158_GSM4890632	3.31765	10.0052	3.70602	7.93732	7.83686	9.38038	3.68126	7.12589	6.01166
GSE161158_GSM4890633	3.56686	10.5026	4.16122	7.1815	8.1781	10.241	4.6102	7.43966	3.69298
GSE161158_GSM4890634	7.45821	8.59879	4.85455	8.50534	9.48196	10.1901	4.00584	9.86152	4.60652
GSE161158_GSM4890635	4.69237	10.0178	3.48646	7.29432	7.48838	10.6227	3.90228	7.88744	3.78435
GSE161158_GSM4890636	4.85412	10.6491	3.18214	8.49127	7.06326	8.67789	3.86066	7.24135	4.05783
GSE161158_GSM4890637	3.96826	9.58637	3.19861	6.34611	7.05082	7.78065	3.64408	7.40369	3.5556
GSE161158_GSM4890638	4.31083	10.4735	3.63866	7.18001	6.80261	8.52746	3.51935	7.03932	6.35045
GSE161158_GSM4890639	3.82102	10.2758	3.25225	7.78067	6.62882	6.58096	3.96037	6.57338	5.645
GSE161158_GSM4890640	5.5011	10.7348	3.37623	6.22066	8.07429	8.9968	3.50313	7.71256	3.30128
GSE161158_GSM4890641	4.39564	11.2523	3.26329	6.97988	7.70103	8.26457	3.74936	6.8599	4.22598
GSE161158_GSM4890642	5.54196	9.17447	3.21844	5.7153	6.65107	8.19883	5.72647	7.40369	3.57665
GSE161158_GSM4890643	5.00233	9.35715	3.11289	6.8837	7.29674	9.12452	3.69643	7.13783	3.52874
GSE161158_GSM4890644	4.40116	10.6793	3.21676	7.48118	6.04106	8.48914	3.04206	6.79897	4.49358
GSE161158_GSM4890645	4.8469	9.67854	3.68877	7.08255	7.77381	9.89821	3.99437	8.05645	4.27134
GSE161158_GSM4890646	5.54866	10.4897	3.2629	8.13492	8.62648	10.0924	4.2151	8.20334	4.00737
GSE161158_GSM4890647	5.66213	9.11255	3.77803	6.68383	7.77381	9.30289	3.87016	7.9416	4.40271
GSE161158_GSM4890648	4.59293	10.3409	3.40977	8.19847	7.30557	9.10316	3.11698	7.71091	4.57136
GSE161158_GSM4890649	5.35012	10.3973	3.54232	7.6285	6.20081	8.07014	3.26352	7.04782	5.34513
GSE161158_GSM4890650	3.42061	10.8638	3.45617	7.79973	6.80939	8.30159	4.65616	7.41372	5.34226
GSE161158_GSM4890651	4.12944	10.0707	3.18339	8.55676	7.86114	9.4609	3.91329	7.91521	4.07822
GSE161158_GSM4890652	6.89357	10.6258	3.25542	8.2411	8.37491	10.6863	3.60412	9.08479	4.64677
GSE161158_GSM4890653	4.14551	10.9852	3.11462	7.57877	6.69866	8.56578	3.84585	7.33099	4.25272
GSE161158_GSM4890654	3.43234	11.0862	3.31084	8.07525	8.59619	8.47271	3.42857	8.21106	4.86631
GSE161158_GSM4890655	3.83944	10.9542	3.58509	8.25837	8.04362	10.0766	4.01518	8.84232	5.02972
GSE161158_GSM4890656	6.08069	5.05067	3.99891	7.34617	9.29254	9.62092	5.44754	8.67222	6.48293
GSE161158_GSM4890657	4.26131	9.76191	3.09175	6.46656	7.84869	8.86303	3.77075	6.98868	4.14883
GSE161158_GSM4890658	4.23373	10.6301	3.3241	6.88724	8.82686	9.22491	4.24155	7.82119	5.04024
GSE161158_GSM4890659	3.83259	8.49063	3.7291	7.07443	7.69366	10.2494	4.07581	7.48863	3.66974
GSE161158_GSM4890660	6.18874	10.39	3.37085	7.9125	6.18869	8.76316	3.56626	6.55093	6.39193
GSE161158_GSM4890661	4.00086	10.8429	3.20638	6.74748	6.85071	9.10316	3.85509	7.10348	4.57113
GSE161158_GSM4890662	5.02223	11.5139	3.08326	7.77548	7.02522	8.69202	3.40845	7.57627	3.61621
GSE161158_GSM4890663	3.03683	9.90961	3.04482	7.37739	7.74952	9.71978	3.77641	6.89125	8.04382
GSE161158_GSM4890664	6.20027	11.0404	3.70382	7.81953	8.33674	9.38542	4.56916	8.74009	3.96956
GSE161158_GSM4890665	7.21278	9.04446	4.03651	7.74933	8.88374	10.8221	4.11608	9.1117	5.16599
GSE161158_GSM4890666	3.55145	10.4104	3.24572	6.77764	7.23999	10.2672	3.49446	6.95732	6.68391
GSE161158_GSM4890667	4.22382	10.592	3.40544	7.4928	6.48972	9.36546	3.24854	7.14883	6.51604
GSE161158_GSM4890668	4.81194	10.6772	3.15422	7.51658	6.90345	9.2125	3.88615	7.19885	3.36618
GSE161158_GSM4890669	4.72894	10.583	3.37471	7.27553	7.84869	9.3899	3.38588	7.75792	3.91419
GSE161158_GSM4890670	3.25116	9.9906	3.0634	7.57767	5.57738	7.07826	3.82443	6.38924	5.26726
GSE161158_GSM4890671	4.7571	9.5142	3.393	7.06731	7.64502	10.8363	3.32855	8.02881	4.80255
GSE161158_GSM4890672	3.30661	9.9996	3.17673	7.35461	6.45768	7.64062	3.19132	6.21398	4.70056
GSE161158_GSM4890673	7.51036	8.89287	3.78944	7.51716	8.11929	9.35551	3.73629	8.23582	4.78448
GSE161158_GSM4890674	4.14151	11.3764	3.16185	7.6268	7.35892	8.64413	3.86737	7.23604	3.80715
GSE161158_GSM4890675	2.96316	9.79122	2.95734	6.47011	5.95997	7.96999	3.18615	7.14505	3.87127
GSE161158_GSM4890676	5.31287	11.095	3.55233	7.21657	7.3418	9.1998	3.74775	7.67323	3.74761
GSE161158_GSM4890677	3.66436	8.89709	3.08238	5.94336	6.11951	8.54966	3.65741	7.37576	5.11099
GSE161158_GSM4890678	6.32053	11.2487	3.31378	6.45786	8.61582	9.0835	3.49739	7.225	4.50308
GSE161158_GSM4890679	3.84309	9.85928	3.3406	6.35035	5.91635	8.15733	3.46602	7.31994	4.91992
GSE161158_GSM4890680	4.93001	10.0206	3.36052	7.69461	6.53195	9.0722	3.8097	7.20185	3.51276
GSE161158_GSM4890681	3.31116	10.3519	2.87325	7.52931	6.6549	8.54966	3.65079	6.72092	5.8353
GSE161158_GSM4890682	3.91504	10.0497	3.22465	6.15969	5.31694	8.9452	2.73469	6.61595	5.14036
GSE161158_GSM4890683	4.59074	10.7805	3.69397	7.11383	8.22414	9.52667	3.70993	7.6532	3.01804
GSE161158_GSM4890684	4.29874	10.0317	3.39931	7.21154	7.81991	8.33602	3.592	7.01163	6.26309
GSE161158_GSM4890685	5.57701	10.2303	4.1094	8.01652	8.60517	9.9392	3.2537	8.53392	3.72059
GSE161158_GSM4890686	4.043	10.9378	3.33118	7.45362	6.56477	8.99295	3.58799	7.09757	5.34304
GSE161158_GSM4890687	3.99923	11.67	3.36214	7.79575	7.83413	8.42694	3.73387	7.46703	4.65978
GSE161158_GSM4890688	3.85217	10.4755	3.56747	7.9674	6.80261	8.83106	3.26654	6.88781	3.43926
GSE161158_GSM4890689	2.77869	10.1468	3.4902	7.16354	7.32007	6.90129	3.49381	6.2314	6.34651
GSE161158_GSM4890690	4.7672	10.7422	2.96221	7.0542	7.24407	8.29249	3.92992	7.31483	4.19309
GSE161158_GSM4890691	5.04822	9.94534	3.74209	7.4259	7.88869	10.3497	3.56343	7.74074	4.89872
GSE161158_GSM4890692	6.30851	6.42227	3.92634	5.89105	6.78338	9.44596	4.22051	7.34554	2.65483
GSE161158_GSM4890693	7.47534	10.3371	3.889	8.06025	8.4119	11.2824	4.84909	9.68852	5.65613
GSE161158_GSM4890694	4.64674	10.1011	3.76602	8.35181	7.57081	9.7633	3.5476	9.08694	6.10444
GSE161158_GSM4890695	6.31465	8.28383	8.04769	7.6526	8.41494	10.4172	5.02217	8.83223	4.68547
GSE161158_GSM4890696	4.40071	10.4755	3.36851	7.39623	7.74952	9.16169	3.79895	7.56314	5.46383
GSE161158_GSM4890697	4.52682	10.3809	3.69593	7.26547	7.62882	9.9392	4.19242	7.5522	5.24521
GSE161158_GSM4890698	4.80671	9.66828	3.43319	7.55436	8.15407	9.05573	3.57699	7.77027	3.65686
GSE161158_GSM4890699	4.41847	9.97445	3.64973	8.02802	8.26281	9.66129	4.05018	8.2338	4.71769
GSE161158_GSM4890700	4.39818	10.2072	3.41657	6.33515	8.06326	8.87044	3.45643	7.10223	4.80662
GSE161158_GSM4890701	4.34571	9.85579	4.17166	8.10557	7.94999	9.51706	4.24681	7.66066	4.46657
GSE161158_GSM4890702	5.25844	8.18999	3.6331	7.11725	8.24326	9.41662	4.73815	8.05332	4.24325
GSE161158_GSM4890703	3.78152	9.95515	3.21514	6.1647	6.25404	7.50668	4.45723	6.67712	3.4513
GSE161158_GSM4890704	5.45347	9.80631	3.7559	7.56326	8.05756	9.317	3.34551	7.54856	4.81533
GSE161158_GSM4890705	4.21769	11.1225	3.40618	7.90553	7.47052	8.84154	3.78817	7.00158	5.90986
GSE161158_GSM4890706	3.30803	10.9215	2.97156	7.4187	6.56477	8.69541	3.78013	6.84252	5.9781
GSE161158_GSM4890707	6.08415	10.318	3.85162	6.46939	8.40247	9.98693	4.06104	8.5252	4.52764
GSE161158_GSM4890708	3.53937	10.1637	3.74322	7.46765	7.57302	9.40601	3.5833	7.22363	5.90595
GSE161158_GSM4890709	4.28492	10.4274	3.35624	7.02754	7.52109	9.18314	3.41071	6.93591	5.42429
GSE161158_GSM4890710	5.45408	6.99871	3.64285	6.76702	7.21195	8.50139	4.23062	7.45106	3.88703
GSE161158_GSM4890711	6.47932	10.8011	3.05203	6.66207	7.398	8.96916	3.93374	6.74398	4.57136
GSE161158_GSM4890712	6.27448	8.73454	6.39819	7.36648	8.63522	10.6863	4.15478	8.2591	4.83615
GSE161158_GSM4890713	3.66372	9.95912	3.56634	7.65617	7.89947	8.71327	3.9653	7.39944	4.86559
GSE161158_GSM4890714	5.04539	10.0524	3.41259	7.51183	7.1878	8.66076	3.84429	7.36479	5.08717
GSE161158_GSM4890715	5.1387	10.5654	3.17547	6.92146	7.40709	9.48214	4.58655	7.53695	5.84736
GSE161158_GSM4890716	5.19881	10.9792	3.11939	6.95222	7.45465	7.9177	4.02377	6.71115	3.40412
GSE161158_GSM4890717	3.97376	10.6559	3.20976	7.09819	7.78044	10.1901	3.5476	7.62194	5.6856
GSE161158_GSM4890718	3.24088	10.2434	3.97819	7.54849	6.13304	8.47589	3.29737	6.25663	4.08004
GSE161158_GSM4890719	4.06322	10.4897	3.4106	8.02379	6.85352	7.69192	3.54074	6.98019	4.08408
GSE161158_GSM4890720	4.17852	9.40376	3.23937	8.018	7.12626	9.10316	3.51817	7.12589	3.70618
GSE161158_GSM4890721	3.42266	9.88836	2.84755	6.03601	6.02234	7.56735	3.99339	6.28947	3.70277
GSE161158_GSM4890722	5.85421	10.6116	3.46251	7.60136	8.39144	10.0276	3.70241	7.93594	4.61878
GSE161158_GSM4890723	5.31258	8.5847	3.3105	6.93402	8.1899	9.32201	3.96796	7.60757	3.61038
GSE161158_GSM4890724	2.90796	9.61041	3.3163	6.69173	6.83829	8.44448	3.22844	6.46836	4.94205
GSE161158_GSM4890725	3.42501	9.03245	3.42211	6.23899	6.10512	8.23601	3.66175	6.93745	5.35498
GSE161158_GSM4890726	4.37627	9.05605	3.34388	5.64277	5.80378	7.20113	3.05316	7.13398	4.89447
GSE161158_GSM4890727	4.58241	10.9938	3.80825	6.80641	8.24018	9.77665	4.24263	8.16116	4.3923
GSE161158_GSM4890728	5.08894	10.2369	3.72684	7.3903	7.91856	8.94917	3.00269	7.53955	7.45093
GSE161158_GSM4890729	4.0594	11.4429	3.41421	6.94074	7.09043	8.54966	3.58067	7.01123	2.94056
GSE161158_GSM4890730	4.97617	10.1054	3.70382	7.79306	8.81904	9.3605	3.72166	7.78623	4.08578
GSE161158_GSM4890731	5.42329	11.2309	3.88656	7.9147	8.24477	8.28102	3.44248	6.99106	4.4943
GSE161158_GSM4890732	4.46816	10.4897	3.9956	7.47433	9.30188	9.22922	3.3472	7.37859	6.08437
GSE161158_GSM4890733	5.30253	9.95912	3.9332	6.8372	8.9125	9.78875	3.58442	7.7851	3.79412
GSE161158_GSM4890734	4.47797	9.91106	3.36297	6.20535	7.56465	8.80607	3.70105	7.55636	2.78845
GSE161158_GSM4890735	4.56162	10.5545	3.3651	7.97369	8.66216	9.62092	4.30658	9.9233	4.66768
GSE161158_GSM4890736	3.72721	10.817	3.22662	7.29484	6.12593	8.02707	3.08698	6.79784	6.00081
GSE161158_GSM4890737	5.38316	11.6554	3.48535	7.95887	7.68085	9.64349	4.05647	8.01804	4.49096
GSE161158_GSM4890738	3.82102	9.59115	3.27347	5.62606	5.51036	7.66549	4.1114	6.35032	5.35845
GSE161158_GSM4890739	5.58662	10.3371	3.6106	8.00181	7.35547	9.17458	4.52034	8.67301	4.26181
GSE161158_GSM4890740	3.81551	10.7295	3.19726	7.7308	7.94055	9.11571	4.1218	7.60809	5.96004
GSE161158_GSM4890741	4.53695	10.6095	3.31295	6.92501	8.56715	8.85233	3.3055	7.2041	4.86656
GSE161158_GSM4890742	3.56154	11.095	3.77258	8.15755	7.71641	8.60828	4.22698	7.0004	5.22849
GSE161158_GSM4890743	2.95117	10.8143	3.29769	7.37259	6.76174	8.64413	4.22027	6.64848	4.0352
GSE161158_GSM4890744	4.45476	10.1976	3.30527	7.07063	7.82642	9.31218	4.08962	7.38342	5.01715
GSE161158_GSM4890745	4.56719	10.1485	3.42711	7.4187	6.42397	8.60479	3.5058	7.45456	3.6119
GSE161158_GSM4890746	3.19754	10.1654	2.8844	7.38006	5.73991	8.37538	3.31358	6.69261	6.22906
GSE161158_GSM4890747	2.81594	9.75529	3.2385	7.17946	7.61626	9.89216	3.3862	7.08035	4.01438
GSE161158_GSM4890748	4.06302	10.9032	3.93115	7.76042	7.79883	9.34127	3.65794	7.18966	5.83437
GSE161158_GSM4890749	5.32975	8.95472	3.28822	7.16995	7.07381	9.28398	3.62903	7.89293	5.23992
GSE161158_GSM4890750	3.63849	10.9999	3.15215	8.13092	7.35892	8.4634	5.06344	7.12409	5.92242
GSE161158_GSM4890751	5.23611	11.0254	3.66101	7.63156	8.47229	9.27581	3.22335	8.10045	4.89472
GSE161158_GSM4890752	5.83084	9.98788	3.54351	6.57128	8.35426	9.67907	5.05461	8.18758	3.89115
GSE161158_GSM4890753	6.59558	9.16139	4.52375	7.86816	8.19252	10.724	3.95373	8.19793	4.99698
GSE161158_GSM4890754	3.86158	9.95912	3.21969	7.30795	7.59118	9.66709	5.15203	7.7225	3.46693
GSE161158_GSM4890755	4.79054	11.2523	4.3169	8.79966	7.68851	9.90457	3.55133	8.03342	3.82719
GSE161158_GSM4890756	4.27493	9.76071	3.90993	7.56862	8.5773	9.62092	3.52387	8.25626	4.89397
GSE161158_GSM4890757	4.05256	10.4649	3.51776	7.10786	8.03402	9.2125	3.46483	7.17054	3.97259
GSE161158_GSM4890758	5.48488	10.7348	3.69896	7.80635	8.10734	10.966	3.73387	8.52223	6.32405
GSE161158_GSM4890759	6.89357	10.5588	4.12798	7.61427	7.93772	10.0634	3.41323	9.25274	4.92189
GSE161158_GSM4890760	4.56187	11.16	3.47487	7.36098	8.51732	10.3987	4.24616	8.2962	4.04993
GSE161158_GSM4890761	4.54506	10.8117	3.14239	7.82743	7.92272	8.51396	4.92295	7.37244	5.20224
GSE161158_GSM4890762	5.41576	11.2805	3.79838	7.46191	7.37602	9.72626	3.60931	7.34646	5.30042
GSE161158_GSM4890763	4.0875	8.33441	3.51739	6.29016	7.06856	8.09285	4.90619	7.44272	3.16899
GSE161158_GSM4890764	3.98371	9.56485	3.66253	7.51478	6.60424	7.61035	4.43652	6.38542	3.49118
GSE161158_GSM4890765	3.84289	11.0346	3.45132	8.27332	7.29674	8.62246	3.5227	6.76779	5.21574
GSE161158_GSM4890766	3.62037	10.5177	3.20329	7.10362	7.60567	9.317	3.85179	7.01571	6.25989
GSE161158_GSM4890767	8.27885	7.58869	4.16122	8.13734	9.01737	9.77002	5.91337	9.69166	6.42695
GSE161158_GSM4890768	5.25898	11.4837	3.25301	6.83165	7.83019	8.83106	3.63354	7.90667	5.09769
GSE161158_GSM4890769	5.3461	10.8318	3.60089	7.20402	7.63741	9.17458	5.47805	7.28817	3.90867
GSE161158_GSM4890770	5.33424	10.745	3.13473	7.2802	8.24765	9.49132	4.36466	7.90546	3.73497
GSE161158_GSM4890771	6.33243	10.4472	3.36733	7.33585	8.48858	10.2763	3.93708	7.8268	4.94031
GSE161158_GSM4890772	4.76113	10.7885	3.58735	7.65852	7.63479	9.15757	4.59633	7.819	4.17679
GSE161158_GSM4890773	6.32525	10.1232	3.38902	7.92042	7.30897	9.49614	3.40816	7.68023	4.93859
GSE161158_GSM4890774	4.18451	10.1992	3.64861	7.96374	6.79606	9.57612	4.81407	7.60393	4.9249
GSE161158_GSM4890775	3.79934	10.7655	3.32448	7.59051	7.06624	8.48914	3.62714	6.90501	4.79556
GSE161158_GSM4890776	5.23497	10.7529	3.82132	6.71234	7.74055	9.02065	5.52909	8.16517	5.93505
GSE161158_GSM4890777	5.53045	9.50873	3.3241	7.32741	6.90046	7.90217	3.64029	7.42627	4.05303
GSE161158_GSM4890778	6.56237	9.55712	3.52836	6.07186	7.30124	9.78205	4.29189	7.40231	3.37683
GSE161158_GSM4890779	4.40093	9.18054	3.38706	7.39846	7.32123	9.24772	3.59813	7.73155	3.8753
GSE161158_GSM4890780	6.93532	9.58044	3.51699	6.7284	7.81052	9.02475	4.12365	7.37244	3.88455
GSE161158_GSM4890781	5.76436	10.4959	3.5332	7.50474	7.89947	9.13576	3.48721	7.99874	4.57404
GSE161158_GSM4890782	4.89008	9.83669	5.35204	9.1923	8.17522	10.0276	4.59816	7.94846	5.4957
GSE161158_GSM4890783	6.4509	9.935	4.01081	7.8792	8.21035	9.89821	3.946	8.16454	4.41948
GSE161158_GSM4890784	7.95947	8.80129	4.40471	8.15755	9.26604	10.3141	4.79818	8.84704	4.48225
GSE161158_GSM4890785	5.19659	10.1305	3.51699	8.02086	6.75608	8.05114	2.59065	7.77413	3.77073
GSE161158_GSM4890786	4.84573	9.80631	3.19082	6.50777	7.13142	8.46989	3.05428	7.1936	2.63881
GSE161158_GSM4890787	5.18782	5.53238	5.1906	9.50675	10.3518	11.2824	5.20737	11.0305	6.08541
GSE161158_GSM4890788	6.0679	10.8953	3.07687	6.70198	7.62882	8.02461	3.88022	7.33671	4.21811
GSE161158_GSM4890789	5.26304	10.2106	3.56971	7.72009	7.44287	9.04046	3.44463	6.92184	6.17457
GSE161158_GSM4890790	7.66068	5.25446	4.88221	7.60722	9.34912	11.8863	5.16299	11.725	5.42916
GSE161158_GSM4890791	5.26304	10.946	3.15809	7.73595	6.95693	8.57601	3.56142	7.58252	5.81955
GSE161158_GSM4890792	4.39963	9.98927	3.51857	7.72951	7.38451	8.98955	3.75728	6.78947	4.58555
GSE161158_GSM4890793	5.30546	9.05075	3.55383	7.11578	7.85984	9.09134	4.27647	7.68388	3.15232
GSE161158_GSM4890794	5.19607	10.3281	3.71123	6.43167	7.41045	10.1671	3.74591	7.56625	4.36165
GSE161158_GSM4890795	4.66918	9.8726	3.60089	6.89811	7.77381	9.33648	3.86299	7.8715	4.84079
GSE161158_GSM4890796	4.23677	8.69944	3.9346	6.4986	7.09989	8.72404	3.80482	7.13071	3.24431
GSE161158_GSM4890797	4.22689	10.9272	3.15892	7.06205	6.75978	8.1752	3.1637	6.89045	3.16623
GSE161158_GSM4890798	5.74863	9.78226	3.46434	7.57372	8.55197	8.68523	3.85386	7.92684	4.44502
GSE161158_GSM4890799	5.32829	10.965	2.84846	6.34754	7.14632	8.52421	3.7013	6.99871	4.4601
GSE161158_GSM4890800	2.83688	10.5364	2.99777	7.48063	6.62054	8.50463	3.5309	7.51783	5.14732
GSE161158_GSM4890801	5.30776	11.3799	3.48383	8.10309	6.94504	9.27581	3.66837	7.75317	4.44215
GSE161158_GSM4890802	3.36356	10.0611	3.1691	8.00181	6.61065	7.76644	3.76733	6.81753	4.93556
GSE161158_GSM4890803	3.12939	10.9852	3.14332	8.60909	6.16592	7.60337	4.02622	6.88084	3.89653
GSE161158_GSM4890804	4.14923	9.86291	3.33314	7.9511	7.57657	8.53054	3.9562	7.29052	3.2013
GSE161158_GSM4890805	4.06975	9.95515	3.42875	7.40835	7.2326	9.03628	3.0967	7.66285	4.97811
GSE161158_GSM4890806	5.22057	9.58731	3.79441	7.51891	7.73264	10.549	3.96747	8.34841	5.05521
GSE161158_GSM4890807	7.55015	8.77295	3.94556	7.04009	8.10734	9.5009	5.33662	8.13821	4.45869
GSE161158_GSM4890808	5.13629	9.79348	5.23175	8.55676	7.46135	8.96916	4.92495	7.91091	4.16321
GSE161158_GSM4890809	4.08012	10.5109	3.98692	8.69077	7.6961	8.80256	4.70009	7.77581	4.04746
GSE161158_GSM4890810	5.71945	9.91971	3.72795	8.67699	9.0275	10.0634	4.81227	8.70075	5.75382
GSE161158_GSM4890811	4.99826	10.7477	3.37748	7.43271	7.24755	9.32673	4.40239	7.9534	3.68164
GSE161158_GSM4890812	4.2031	10.7035	3.23028	7.85447	6.2024	7.16667	4.7552	7.18797	4.50356
GSE161158_GSM4890813	3.53156	11.8828	3.55987	6.432	7.38062	8.69911	4.40735	7.28544	3.33727
GSE161158_GSM4890814	2.91095	10.5545	3.13856	7.31485	7.56116	7.25572	4.41017	6.70694	4.6998
GSE161158_GSM4890815	4.76491	10.8064	3.61939	8.01721	8.63343	10.241	3.93679	7.93406	4.516
GSE161158_GSM4890816	3.26304	11.3062	3.32088	6.69927	7.60309	8.48251	4.21741	6.28378	6.74929
GSE161158_GSM4890817	4.72732	9.39517	3.80052	8.02233	8.05069	9.85884	4.39561	8.6236	7.59238
GSE161158_GSM4890818	5.90009	9.90462	3.69059	7.80104	8.34584	10.6863	4.4793	9.04895	4.48838
GSE161158_GSM4890819	7.49981	10.1278	3.43703	7.30795	7.37945	9.91137	4.40453	9.81879	5.12309
GSE161158_GSM4890820	3.72524	10.3281	3.8382	7.52346	7.81459	8.52421	3.79978	6.48998	5.12978
GSE161158_GSM4890821	4.17685	10.965	3.59514	7.01752	7.69854	8.91511	3.80405	7.1083	5.58478
GSE161158_GSM4890822	4.9795	10.2673	3.49773	7.75981	7.17508	9.48687	3.73546	8.70757	4.48786
GSE161158_GSM4890823	4.00407	9.31281	3.4675	7.0308	7.93915	9.32673	3.58594	7.38291	6.60126
GSE161158_GSM4890824	5.10926	9.55712	3.46251	7.42474	7.53189	9.9392	5.67144	8.73215	4.13772
GSE161158_GSM4890825	4.48563	10.2601	3.42091	7.09868	7.09475	9.48687	3.90127	7.0653	5.54803
GSE161158_GSM4890826	4.99307	10.1992	3.51656	7.41923	8.3101	10.5965	4.14235	7.87451	4.83881
GSE161158_GSM4890827	5.92618	10.5069	3.21094	7.77612	7.59941	8.90741	4.83276	7.66553	4.78993
GSE161158_GSM4890828	4.93601	10.0262	3.28085	7.35559	7.57895	9.91757	3.23402	7.9944	3.98615
GSE161158_GSM4890829	5.18998	10.6053	3.34711	7.62972	7.3235	9.52667	4.29388	7.19582	4.42528
GSE161158_GSM4890830	4.95401	10.3681	3.42471	7.54329	7.63238	9.23402	3.95249	8.5237	4.33528
GSE161158_GSM4890831	4.24173	9.92743	3.46588	7.47894	7.48959	9.28398	4.28259	7.51729	4.01844
GSE161158_GSM4890832	3.49373	10.4066	3.18339	8.08802	6.61698	8.2527	4.38749	6.56851	3.83236
GSE161158_GSM4890833	5.44768	10.6281	3.31358	7.98168	7.65854	9.1998	4.08215	7.16316	4.03803
GSE161158_GSM4890834	4.18902	11.0546	3.09263	6.74748	6.63989	7.87137	3.96845	6.44109	4.4357
GSE161158_GSM4890835	5.92932	10.2106	3.53894	7.07496	7.56241	8.77429	3.73387	7.47861	3.39456
GSE161158_GSM4890836	3.87241	10.5807	5.15825	7.79505	7.17508	9.24311	3.55733	7.05903	4.47512
GSE161158_GSM4890837	4.86319	8.46344	4.11042	7.43383	8.18712	10.38	3.51609	7.63624	6.67428
GSE161158_GSM4890838	4.12626	9.6941	3.88046	8.0458	8.70338	9.73266	5.01999	9.12147	5.12257
GSE161158_GSM4890839	4.4854	10.763	3.2629	7.24302	7.6647	8.3545	3.14702	7.26458	3.46297
GSE161158_GSM4890840	4.29347	10.9824	2.94588	7.07733	6.24262	7.61035	4.35885	6.50355	4.68426
GSE161158_GSM4890841	4.49785	7.96785	4.27065	7.40053	7.7612	10.7364	3.32528	7.6134	4.19309
GSE161158_GSM4890842	2.75825	10.443	3.09689	8.183	7.50709	6.90258	4.90287	6.96486	5.82269
GSE161158_GSM4890843	4.043	10.3535	3.22871	7.00535	6.72194	7.57409	4.08338	6.63377	4.74754
GSE161158_GSM4890844	4.06656	9.89574	4.08707	8.40402	8.77091	10.6084	5.10751	9.73264	4.64605
GSE161158_GSM4890845	4.09961	11.7802	3.29433	8.183	6.36991	8.64413	4.96406	6.88121	3.63373
GSE161158_GSM4890846	3.79729	10.4877	3.43509	7.64696	7.5553	8.56578	3.94551	7.12982	5.48741
GSE161158_GSM4890847	3.70818	9.59399	4.03514	6.53764	7.74444	8.07014	3.74454	7.35402	4.36212
GSE161158_GSM4890848	3.81698	11.8106	3.88656	7.90003	7.11354	7.74425	4.52789	6.77629	4.12195
GSE161158_GSM4890849	4.56229	10.53	3.0586	6.84223	8.25965	8.98955	3.56626	7.11634	5.13101
GSE161158_GSM4890850	5.87974	10.0791	3.62769	7.33747	8.55197	9.9392	4.21852	7.94787	4.43858
GSE161158_GSM4890851	3.92511	11.1042	3.26569	6.90029	6.76375	8.19099	3.44463	6.98752	5.29138
GSE161158_GSM4890852	4.78083	9.93752	3.91174	7.7528	7.56843	9.77002	3.34095	7.85842	4.10177
GSE161158_GSM4890853	2.86082	10.0905	3.42011	6.78017	8.19405	8.20386	4.45885	7.29191	5.86936
GSE161158_GSM4890854	3.95909	7.92348	3.35538	6.02917	7.17087	9.25218	3.78876	7.18434	6.53046
GSE161158_GSM4890855	3.24458	11.0663	3.24527	6.58554	6.96577	7.92452	3.86248	6.38608	5.23743
GSE161158_GSM4890856	3.16516	12.0123	3.49058	8.52648	7.27951	9.1448	3.53156	7.72421	4.0187

## Sheet: table S4
Table S4. The expression of the genes included in the immune activation process signature in the meta-CRC cohort.
ID	IFNG	TBX2	GZMB	CD8A	PRF1	GZMA	CXCL9	CXCL10
TCGA_TCGA-4N-A93T	2.61095	3.76725	3.0495	4.41186	3.90889	3.98972	3.99743	4.55028
TCGA_TCGA-AA-3511	2.86987	4.35737	5.12876	4.77437	4.87182	5.10075	5.43831	6.14554
TCGA_TCGA-AA-A00K	2.89304	4.80564	7.451	4.42594	5.03071	5.397	4.99765	5.80839
TCGA_TCGA-G4-6307	2.61095	4.05833	9.46846	3.72353	3.74087	3.56712	4.18884	4.82487
TCGA_TCGA-A6-2683	2.61095	4.00439	4.84079	3.48495	4.35726	2.21997	3.15142	3.20351
TCGA_TCGA-DM-A285	2.71233	4.18067	3.42708	3.54414	3.86525	2.95273	4.894	5.38984
TCGA_TCGA-CM-5864	3.09395	3.74832	7.71601	4.78473	5.85645	5.73168	6.11205	6.59828
TCGA_TCGA-G4-6320	2.77241	3.8445	5.04867	4.70385	4.73263	6.01776	5.24368	5.37096
TCGA_TCGA-A6-5666	2.61095	3.44363	8.16353	4.05596	5.26716	3.86031	6.14508	6.5753
TCGA_TCGA-AA-3662	2.91781	4.67888	7.56804	5.03018	7.71687	5.76796	7.186	7.37534
TCGA_TCGA-AA-3846	3.27742	3.94026	6.61439	5.13932	6.14732	6.32893	6.59667	7.25773
TCGA_TCGA-CK-5913	3.36645	3.99209	6.371	5.52796	6.1479	7.99306	7.80017	8.00015
TCGA_TCGA-NH-A6GB	3.88385	3.96331	6.48011	4.68482	7.3273	6.70476	6.45499	5.98024
TCGA_TCGA-AA-3492	2.91296	4.01809	6.39036	5.91396	6.06429	7.35346	7.59494	8.84731
TCGA_TCGA-A6-6648	2.83069	4.2083	9.3986	5.39623	5.01596	5.92963	7.10576	7.56962
TCGA_TCGA-F4-6854	3.99207	4.61332	8.86749	6.07603	5.91026	6.01411	8.262	8.08449
TCGA_TCGA-AA-3947	3.67263	3.16875	5.50832	4.82547	4.52974	7.28021	8.84751	11.0496
TCGA_TCGA-A6-2686	4.74662	3.86757	8.00319	7.493	6.96008	8.01878	9.82739	8.96788
TCGA_TCGA-AA-3525	3.10826	3.97428	5.00822	5.58352	5.3324	6.07909	7.11813	8.45426
TCGA_TCGA-A6-5656	3.405	3.98115	7.0798	4.50625	4.52884	4.45088	6.54274	6.85102
TCGA_TCGA-A6-6654	3.68806	4.52727	7.19533	6.50506	6.48314	6.64092	9.66617	9.60889
TCGA_TCGA-AA-3864	3.44096	4.22756	5.75713	5.89864	5.61724	5.8664	8.00798	8.26638
TCGA_TCGA-CM-6161	3.21736	5.69228	10.1735	6.04425	5.9587	6.709	6.46903	6.61549
TCGA_TCGA-AA-3675	2.84542	3.82575	5.73611	4.3775	4.37288	4.65396	6.83915	7.39325
TCGA_TCGA-CM-5863	2.73438	4.09436	4.37706	5.02422	4.86427	4.82813	7.11868	6.59026
TCGA_TCGA-AA-3506	3.51544	4.81153	5.77316	5.84151	5.82122	5.77195	6.34851	7.2057
TCGA_TCGA-AA-3861	3.05198	3.69264	3.92649	5.69306	4.93884	5.74175	6.85867	6.95039
TCGA_TCGA-CM-6170	3.18364	4.04911	5.46454	4.92519	4.9525	5.16137	7.55704	7.31506
TCGA_TCGA-NH-A50U	2.61095	4.57031	3.66615	3.63591	4.28893	3.94078	3.65451	5.21458
TCGA_TCGA-A6-2681	2.74561	4.62363	5.699	5.42583	5.61067	5.08615	6.34271	7.52375
TCGA_TCGA-AU-3779	3.50382	4.35111	4.79812	4.04461	5.12995	5.41854	6.29843	7.1485
TCGA_TCGA-DM-A28E	2.80465	3.8521	4.77993	3.36289	3.95949	4.15016	5.90581	6.38068
TCGA_TCGA-NH-A6GC	2.61095	4.34747	4.99677	4.18101	4.33095	5.15732	3.90189	3.90167
TCGA_TCGA-A6-2676	4.66263	3.91659	8.04488	6.46556	7.46399	8.6163	9.2911	10.5123
TCGA_TCGA-D5-6534	3.61178	5.02469	5.9787	6.60585	6.27785	6.83363	9.64525	9.22604
TCGA_TCGA-F4-6807	3.92195	4.16384	6.95306	7.28097	6.22122	7.20948	8.65905	9.04894
TCGA_TCGA-G4-6310	2.61095	3.69218	5.96379	3.48984	3.67456	2.94386	3.58122	5.19891
TCGA_TCGA-CM-4752	3.932	4.16405	8.13489	5.28911	5.52249	6.65335	8.59833	9.65273
TCGA_TCGA-AZ-6603	3.90253	4.73296	7.39233	5.1519	5.57793	5.72164	9.75752	9.48202
TCGA_TCGA-CM-6167	2.95244	4.89856	5.04693	5.66831	5.88606	5.83362	7.67026	7.42888
TCGA_TCGA-AA-3534	3.27377	4.33655	8.59614	4.80642	4.81641	5.03201	5.66514	6.29791
TCGA_TCGA-AA-3821	3.41723	4.40907	5.85256	5.38011	5.60769	6.82606	7.58722	8.1617
TCGA_TCGA-CM-6676	2.61095	4.50186	7.85397	4.53028	4.76266	4.352	5.76749	6.53373
TCGA_TCGA-AA-A02Y	3.50849	3.03717	6.25429	5.9262	5.35749	6.52325	7.05602	8.16506
TCGA_TCGA-CM-5860	2.98062	4.40001	5.57466	5.50888	5.25421	5.05604	8.07522	9.62541
TCGA_TCGA-AA-A024	2.61095	3.61931	4.34508	4.09699	4.6674	6.24953	4.43726	5.1717
TCGA_TCGA-AY-A71X	2.61095	3.44605	3.55947	4.03477	4.03961	3.93369	4.14327	5.49304
TCGA_TCGA-A6-3809	4.68891	3.55782	7.11271	5.88531	6.256	7.36428	9.65806	10.2281
TCGA_TCGA-AZ-6606	3.16767	4.13944	5.05411	3.78323	5.97552	4.83424	4.57514	5.54453
TCGA_TCGA-G4-6297	2.92325	4.68575	6.03162	5.74984	6.92996	5.26426	8.87728	8.84781
TCGA_TCGA-AA-3526	3.85714	3.98307	8.99455	6.3006	5.58567	6.80069	8.75973	9.92198
TCGA_TCGA-AA-3845	5.33072	4.06135	7.55066	6.69072	6.67685	8.60611	9.79912	9.19261
TCGA_TCGA-AA-3678	3.38564	4.52766	7.55232	5.23408	5.43289	6.24932	6.87026	7.24139
TCGA_TCGA-G4-6625	4.18971	4.53929	8.01942	6.85603	6.44125	7.14137	9.49811	9.33539
TCGA_TCGA-AD-A5EK	2.673	4.34304	5.28398	4.30613	5.46194	5.26567	4.39285	6.22005
TCGA_TCGA-AD-6899	3.63335	4.22974	6.53085	6.16504	5.87795	7.20658	9.66066	9.01708
TCGA_TCGA-CA-5256	3.38973	3.6472	8.93245	5.53648	4.64046	7.04403	6.24261	7.71444
TCGA_TCGA-F4-6808	2.76594	3.65628	8.44936	3.82027	4.23386	4.53562	4.02709	5.11513
TCGA_TCGA-A6-5659	2.81363	3.69412	8.35692	3.83218	4.32108	4.36358	6.1337	7.12276
TCGA_TCGA-AA-3554	3.25841	4.37654	6.33561	5.99293	6.17019	5.76483	6.90046	8.73312
TCGA_TCGA-AA-3667	3.01342	4.56567	8.28989	4.60438	5.20675	4.99821	5.53003	6.31481
TCGA_TCGA-CA-5797	2.92857	4.13157	5.77543	5.6859	5.78	5.21529	8.48987	9.16593
TCGA_TCGA-AZ-6601	4.67275	4.09683	7.31343	6.36491	6.76779	7.21799	9.40098	9.50249
TCGA_TCGA-A6-6780	5.84226	3.10958	7.79745	6.3246	6.67212	7.92323	10.1954	10.9507
TCGA_TCGA-G4-6626	3.05702	4.23238	9.38299	5.10833	5.08218	5.23124	6.30385	6.75775
TCGA_TCGA-AA-A02E	2.90297	4.43308	4.57501	4.49517	5.10605	5.99162	5.6229	5.88104
TCGA_TCGA-CK-4947	3.1458	3.94888	5.47125	6.62338	5.67844	6.64742	7.28437	8.0264
TCGA_TCGA-AA-3858	3.00862	4.56781	5.87498	5.25042	5.23037	4.73167	7.20488	7.66122
TCGA_TCGA-AA-3692	2.9171	4.30744	7.25084	5.21588	4.77334	5.43314	5.01579	5.93398
TCGA_TCGA-CM-5341	3.1418	3.11029	6.04905	5.11215	4.70655	7.07325	8.81767	9.83814
TCGA_TCGA-AD-6548	4.0971	4.36144	8.59712	6.22393	6.45215	6.78682	9.14188	9.48668
TCGA_TCGA-D5-6929	3.47732	4.20992	9.30453	5.47446	5.49083	5.91043	7.16941	7.16677
TCGA_TCGA-NH-A8F7	2.77892	3.87387	9.04073	3.31792	4.2523	2.71862	4.03249	3.60584
TCGA_TCGA-AA-3930	2.98613	3.86461	5.50964	5.55463	6.11681	7.17717	6.58918	8.63696
TCGA_TCGA-A6-6782	3.35296	4.40281	6.84316	5.86468	5.74818	6.22161	7.43671	7.45042
TCGA_TCGA-AM-5821	5.01869	3.50193	8.3993	7.05277	7.07491	7.78708	9.87717	10.9342
TCGA_TCGA-AA-3561	2.73917	3.99942	6.10587	3.91799	4.27044	5.34655	6.33945	8.10938
TCGA_TCGA-D5-6926	3.82212	4.40845	8.31642	5.51579	5.65026	5.52822	9.38551	9.33239
TCGA_TCGA-AA-3538	3.09408	4.19677	9.28174	3.83861	4.95613	4.95894	5.90063	6.25447
TCGA_TCGA-AA-3860	3.66582	4.58259	6.33633	5.92581	5.67813	6.0506	8.17349	8.76316
TCGA_TCGA-AA-A01I	3.51117	3.55415	5.63908	5.13948	4.69659	5.54707	7.28428	7.0949
TCGA_TCGA-AA-3544	3.4364	4.95696	7.8527	6.00372	6.51932	7.44958	8.41983	9.126
TCGA_TCGA-AA-A00R	6.22077	3.80343	9.31486	8.03165	7.72105	9.63526	9.6396	9.3268
TCGA_TCGA-AA-A00N	3.04656	4.9637	4.68954	5.11439	5.19122	5.49042	6.38369	7.59173
TCGA_TCGA-AA-3850	3.03862	5.08944	8.21529	5.31039	5.09916	5.20723	6.7416	6.95554
TCGA_TCGA-AA-3815	4.45502	3.71875	8.15667	7.44542	7.25215	8.47872	9.97557	9.96181
TCGA_TCGA-AA-3663	3.17337	4.03177	5.51711	4.94696	5.34517	5.41242	6.85503	7.75981
TCGA_TCGA-DM-A1HB	2.61095	3.15847	3.94202	3.70083	4.48366	3.59139	4.19106	4.70906
TCGA_TCGA-QG-A5Z2	3.74555	3.78089	6.05976	6.99876	5.88244	6.96342	7.25948	8.64913
TCGA_TCGA-AA-3986	4.39301	4.2322	8.48875	6.83527	6.10974	6.12137	8.93409	8.59083
TCGA_TCGA-CM-5868	2.66702	3.98261	5.6282	3.93674	4.40482	4.78495	5.84547	7.34645
TCGA_TCGA-AA-A00L	3.11521	4.34183	5.85391	4.04885	4.71197	5.11584	4.39598	6.0866
TCGA_TCGA-A6-6649	3.23295	4.94667	5.77653	5.97658	5.73957	5.53981	7.03386	7.14819
TCGA_TCGA-A6-A567	2.88758	3.64371	3.60462	4.53054	5.05471	3.7511	4.91026	5.83747
TCGA_TCGA-F4-6805	3.19289	4.29084	5.7933	5.4354	5.49032	5.86985	7.3762	8.61013
TCGA_TCGA-AA-3681	3.66234	4.5428	6.38507	6.0058	5.97526	6.85136	7.64996	8.29178
TCGA_TCGA-AA-3543	4.5386	4.15456	7.42778	7.80837	6.91272	7.49418	9.54472	9.2484
TCGA_TCGA-D5-6533	3.35374	4.72591	5.68201	4.63872	5.25172	4.96096	7.00866	8.11082
TCGA_TCGA-A6-2675	3.14376	4.21959	5.49363	5.13478	5.91969	5.97536	7.52495	8.31754
TCGA_TCGA-A6-2674	4.28786	4.49134	5.53738	5.19122	5.88265	5.9935	6.59994	7.56492
TCGA_TCGA-AA-3819	2.81886	4.28857	4.92668	4.19708	4.24625	4.65089	4.33706	4.81688
TCGA_TCGA-AA-3552	3.01347	5.4375	6.56727	5.86087	5.63402	5.53815	7.16426	8.32495
TCGA_TCGA-AA-A03J	3.95987	4.49668	7.78245	6.20221	6.28237	5.7156	6.67495	7.03035
TCGA_TCGA-CM-5861	3.05234	3.47123	5.85908	5.5325	5.36114	5.13036	7.47103	7.8347
TCGA_TCGA-5M-AATA	3.36096	4.90001	5.46312	5.24578	4.86315	6.14047	5.6306	6.6129
TCGA_TCGA-G4-6295	3.86357	3.81432	8.25795	7.27173	6.83302	7.62444	8.99934	8.63332
TCGA_TCGA-CI-6621	4.32177	4.8721	7.94365	5.41516	6.02174	6.07069	9.07143	8.24772
TCGA_TCGA-EF-5831	3.18367	3.90865	6.13261	4.7189	4.71133	4.99091	7.93591	7.69921
TCGA_TCGA-AG-3608	3.28154	4.20647	8.7565	5.78086	5.75501	6.64197	8.23211	8.78186
TCGA_TCGA-F5-6863	2.74267	3.6045	7.08764	3.71564	4.43416	3.58841	4.36892	4.80341
TCGA_TCGA-CI-6623	3.26836	4.11771	7.29838	4.74535	5.02182	4.63559	6.11995	5.6657
TCGA_TCGA-EI-6508	2.67725	4.43453	8.03743	4.66661	5.05272	6.0721	6.33999	6.33807
TCGA_TCGA-AG-3887	3.21778	4.62023	7.40111	6.16484	5.93655	6.42065	7.24743	7.52708
TCGA_TCGA-AG-A01J	2.75372	4.13129	7.94778	5.40389	4.67005	5.53955	4.65987	4.79253
TCGA_TCGA-AG-A002	2.61095	5.17885	3.89267	4.38946	4.63819	3.49606	5.13738	5.44009
TCGA_TCGA-AF-2690	3.6	4.46252	7.37241	6.82843	6.03061	6.82476	9.23492	9.09624
TCGA_TCGA-AF-3911	2.80925	4.27578	5.83321	5.1169	5.23958	4.84579	6.72734	7.74028
TCGA_TCGA-AG-A01N	2.61095	4.22159	5.96034	3.71809	4.45124	4.20141	3.72887	4.3559
TCGA_TCGA-CI-6622	2.85006	3.79295	5.88252	3.83022	4.39575	4.27785	4.65302	5.21839
TCGA_TCGA-AG-3574	2.82314	4.11805	9.28756	4.91246	5.07314	5.2317	5.77107	6.53702
TCGA_TCGA-AG-3898	3.20994	4.48304	5.93216	5.29403	5.07151	4.24264	8.73803	9.13086
TCGA_TCGA-AG-3894	2.76646	4.89114	10.4327	4.52225	5.42918	4.33913	5.62669	6.40524
TCGA_TCGA-CI-6619	3.61091	4.805	6.02202	5.22947	6.7072	5.7125	7.46377	8.05275
TCGA_TCGA-AG-A02G	2.75829	3.97945	5.34975	5.45662	5.62294	5.61455	6.89717	7.92084
TCGA_TCGA-AG-3742	3.07934	4.42978	6.92174	4.44316	8.34171	4.97512	5.98551	6.24101
TCGA_TCGA-EI-6884	3.46849	4.8233	5.3798	6.13093	5.78589	6.32822	7.62965	7.43808
TCGA_TCGA-AG-3892	3.83661	4.27283	7.19495	6.52622	6.24927	7.97251	8.19732	10.3903
TCGA_TCGA-AG-A008	3.38194	3.99099	4.95589	4.14462	4.67668	6.23338	4.53506	5.26599
TCGA_TCGA-EI-6509	2.66692	3.9329	4.37118	3.36588	4.43906	3.32398	4.44621	4.6475
TCGA_TCGA-AA-A017	2.61095	4.15569	4.95326	4.20562	4.52412	4.66918	5.01176	5.76959
TCGA_TCGA-CM-5349	2.76439	4.4666	9.10111	4.24167	4.93264	4.03722	5.9901	7.8897
TCGA_TCGA-D5-5538	3.42801	3.63414	5.1967	5.82055	5.35538	6.44251	8.14407	9.31323
TCGA_TCGA-CK-6747	3.26349	4.17683	5.43062	5.25054	5.05628	5.5978	8.24644	7.83262
TCGA_TCGA-D5-6530	4.68514	3.28671	7.38581	6.1516	6.67341	8.42794	9.19312	9.46402
TCGA_TCGA-A6-5664	2.94145	4.3399	5.55712	5.43624	5.74739	7.26644	6.15941	6.06698
TCGA_TCGA-AA-3872	3.03395	4.64978	5.37019	5.29426	5.58584	5.37715	7.3717	8.21013
TCGA_TCGA-AA-3518	4.46737	4.15445	6.9818	6.09453	6.47645	6.77882	8.6505	9.43339
TCGA_TCGA-AZ-5407	2.7822	3.91372	4.77448	5.76221	4.99805	6.85152	5.22351	5.57444
TCGA_TCGA-CA-5796	3.14309	3.91258	4.24837	5.10302	5.25069	6.55989	5.43268	5.75868
TCGA_TCGA-AD-6895	4.06251	4.3283	8.15476	6.84465	7.27031	8.05593	8.40612	9.28781
TCGA_TCGA-D5-6538	2.61095	4.01075	6.58421	4.5477	5.18636	2.44182	3.21688	3.74635
TCGA_TCGA-AU-6004	3.39733	3.92579	6.5699	5.67427	6.04738	6.24588	8.37785	9.60379
TCGA_TCGA-AA-A00E	4.54833	3.70745	7.44434	5.53116	6.3515	7.27102	9.12415	9.17299
TCGA_TCGA-AA-3684	2.61095	5.4868	5.19275	5.164	5.76576	5.49381	4.78578	5.89503
TCGA_TCGA-AA-A00D	4.95771	4.12853	7.53207	7.13261	7.10696	7.74065	9.80575	9.731
TCGA_TCGA-AA-3812	3.20599	4.76764	4.04672	5.52638	4.88252	3.86299	4.60741	5.64872
TCGA_TCGA-A6-2671	3.05	4.55609	5.82676	4.83775	5.46254	4.58788	6.09347	8.59966
TCGA_TCGA-AA-3713	3.79328	4.08682	7.17737	6.79099	6.65545	7.81024	8.25562	8.63895
TCGA_TCGA-D5-6531	4.21122	3.38626	6.61402	6.21575	6.15716	5.91549	7.93135	8.855
TCGA_TCGA-AA-3548	3.19933	4.38644	5.09974	5.74598	5.15709	5.78477	6.85009	6.85144
TCGA_TCGA-CK-6748	2.78606	4.20159	6.07004	4.3478	4.76533	5.85562	6.5123	6.78411
TCGA_TCGA-G4-6294	3.05181	3.80931	7.74488	4.07243	4.09723	5.07955	4.94939	4.75687
TCGA_TCGA-CM-6172	2.90808	4.44262	4.68189	4.02828	4.56607	5.0071	5.11543	5.1778
TCGA_TCGA-AA-3496	3.81122	4.60658	8.56221	5.95256	5.87664	6.40229	8.8641	8.24877
TCGA_TCGA-A6-6142	2.61095	4.65666	4.23665	3.73207	6.75263	5.52387	6.71745	7.57198
TCGA_TCGA-CM-4747	2.61095	4.31127	4.41882	3.91068	4.55518	3.42173	4.71041	5.5512
TCGA_TCGA-AA-A02W	2.86605	4.01535	7.68154	5.44774	4.96918	4.76311	6.86708	6.82859
TCGA_TCGA-A6-5661	3.11012	3.88096	5.23435	5.04697	4.91007	5.91621	7.07664	7.34491
TCGA_TCGA-AD-6901	3.86572	4.4505	6.86937	6.17765	6.00024	6.29833	8.87522	9.15769
TCGA_TCGA-DM-A28A	3.1842	3.93735	6.96634	4.98321	5.18847	5.16286	7.25973	8.2935
TCGA_TCGA-G4-6304	3.35677	3.29493	8.27006	4.95157	5.71884	5.9048	8.24	9.04032
TCGA_TCGA-AA-3870	2.61095	4.67286	5.99747	5.50882	7.46729	5.26699	7.14211	7.85251
TCGA_TCGA-AA-3710	6.03157	4.29213	8.21962	8.02264	7.23511	8.61961	9.52982	10.7014
TCGA_TCGA-CM-6677	3.54566	4.4446	8.42323	5.38993	5.62227	5.67161	8.00943	8.37932
TCGA_TCGA-AA-3966	4.34841	4.20657	7.78363	6.62455	6.66588	7.8256	8.91943	9.27096
TCGA_TCGA-G4-6299	3.40086	4.28564	6.95074	7.27475	7.63958	6.9683	8.84776	8.01033
TCGA_TCGA-CM-6162	3.75553	4.55826	6.95826	6.99349	6.5052	6.88685	9.05338	9.0626
TCGA_TCGA-A6-6137	3.16637	4.53905	6.21184	4.82433	5.33885	5.06857	6.77909	6.73947
TCGA_TCGA-AA-3697	3.09935	4.71707	6.81438	5.6621	5.5539	5.53927	6.88943	7.22148
TCGA_TCGA-CA-6716	2.6865	4.22667	8.95818	3.63127	4.16304	2.99677	4.3073	4.70036
TCGA_TCGA-DM-A1D0	2.61095	3.61993	2.85615	3.29617	4.81238	3.54339	3.10443	3.60774
TCGA_TCGA-AA-3856	3.61964	4.05972	6.63478	6.21011	5.68683	6.66395	8.14096	8.27461
TCGA_TCGA-DM-A0XD	2.65494	3.47519	3.40454	3.71402	6.17947	3.40668	4.90043	5.69643
TCGA_TCGA-AZ-6607	3.34565	4.62397	6.95447	6.53179	6.4263	7.13269	7.81557	8.32976
TCGA_TCGA-AD-6890	3.04651	4.67307	9.93688	5.31086	5.83177	5.69297	7.13866	7.49802
TCGA_TCGA-AA-3489	4.11588	4.76908	7.95398	6.9405	6.59927	7.20809	8.07985	7.78924
TCGA_TCGA-3L-AA1B	2.68511	4.50068	6.26859	4.62015	4.61062	4.52146	4.55662	4.74449
TCGA_TCGA-RU-A8FL	2.61095	3.7012	9.383	3.72369	3.84427	3.8764	3.74245	4.00622
TCGA_TCGA-CK-5912	2.87995	4.4308	8.06399	3.84287	4.69053	4.36076	5.47499	5.77446
TCGA_TCGA-A6-5667	3.36904	3.8175	4.98625	4.83545	4.89799	4.07733	6.73498	7.1323
TCGA_TCGA-AZ-6605	3.59966	5.03281	6.24057	5.62694	5.42805	6.14489	7.79081	8.36796
TCGA_TCGA-G4-6322	3.34265	4.7392	5.5509	4.74622	5.36101	5.58688	6.32908	7.01251
TCGA_TCGA-AA-3527	2.88376	4.45329	8.82719	5.3833	5.65505	4.36537	6.15265	7.31481
TCGA_TCGA-D5-6924	3.74515	4.72155	7.54368	6.23869	6.35638	6.05025	9.05255	9.12401
TCGA_TCGA-AA-A01C	3.11386	4.85188	7.8879	4.38423	4.73781	4.80661	6.34999	7.46353
TCGA_TCGA-A6-2678	3.37167	3.97746	6.64234	6.4505	5.99062	6.82184	8.80656	10.5422
TCGA_TCGA-G4-6323	2.68655	3.58513	4.06269	5.34227	4.76618	5.21237	5.18033	6.00816
TCGA_TCGA-A6-6650	3.94345	4.31417	5.00608	4.40098	4.42984	4.47044	7.23519	7.34794
TCGA_TCGA-DM-A28M	3.02238	3.49412	4.70121	3.42876	4.19022	4.76936	5.18242	5.46939
TCGA_TCGA-CM-5344	2.86977	4.53059	3.72094	4.321	4.50618	5.1592	5.74296	6.49031
TCGA_TCGA-AA-3852	3.25596	4.38713	5.16257	5.47422	5.35401	5.42722	6.14191	7.46234
TCGA_TCGA-AZ-4313	2.95994	4.3959	5.96487	4.88735	4.58301	4.20208	4.89511	6.91847
TCGA_TCGA-NH-A5IV	3.86488	4.23821	7.2692	6.64547	7.14331	8.0197	9.35284	7.60575
TCGA_TCGA-AA-3494	3.06371	4.39714	9.50856	4.5552	4.90325	5.53826	5.81583	6.93515
TCGA_TCGA-CM-6164	3.407	4.40258	8.47125	5.77752	5.74281	5.87367	8.76121	8.74203
TCGA_TCGA-CK-6751	3.30969	4.68641	5.53518	5.26974	5.36197	5.9274	6.68135	7.36977
TCGA_TCGA-CM-4743	3.04755	4.56567	7.06375	4.97311	6.44701	7.48307	8.30795	10.7537
TCGA_TCGA-QG-A5YX	2.85087	3.62456	3.12614	4.07665	4.10071	4.0049	4.1913	5.31979
TCGA_TCGA-AA-3664	3.81085	4.35831	5.72642	5.39303	4.99024	6.34703	6.94342	7.92642
TCGA_TCGA-A6-6653	3.23872	4.58714	5.87144	4.43283	6.28748	6.81783	7.02182	7.54963
TCGA_TCGA-AY-A54L	2.61095	3.19018	5.37105	4.09657	4.22429	5.16477	3.35671	4.67861
TCGA_TCGA-AA-A01R	4.61386	3.56534	7.43739	7.59002	6.63067	7.53759	8.19889	10.2678
TCGA_TCGA-CM-6680	3.57922	4.82158	5.73792	5.55365	5.59017	6.28032	8.22758	8.83614
TCGA_TCGA-AA-3685	4.23701	4.07729	10.4467	6.08345	5.65384	6.91907	9.60748	9.94589
TCGA_TCGA-CK-4952	2.61095	4.12213	4.48863	3.90522	4.89657	4.77686	5.52607	6.26389
TCGA_TCGA-AA-3530	3.59059	4.08797	5.04465	5.39551	4.88549	5.65462	5.87498	6.98284
TCGA_TCGA-D5-6928	6.28954	4.70833	9.40584	9.1906	8.33164	8.82332	11.0714	11.0804
TCGA_TCGA-5M-AAT4	2.80209	4.20179	4.20376	4.78253	4.38375	3.93352	4.89691	5.01364
TCGA_TCGA-AM-5820	2.61095	3.81323	4.33555	4.38555	4.32463	3.90066	5.06445	6.60268
TCGA_TCGA-F4-6459	3.01806	4.15545	7.31744	5.39515	5.18594	5.03968	6.58118	6.68799
TCGA_TCGA-AA-A00A	4.15463	3.91236	6.59745	5.93693	6.15012	7.62945	8.47407	8.88561
TCGA_TCGA-AA-3655	3.09821	4.31662	4.94519	5.51858	5.23613	5.09744	7.44368	8.08407
TCGA_TCGA-A6-5660	2.68452	4.1492	6.47386	4.42189	5.25084	4.3647	5.4864	5.81876
TCGA_TCGA-CM-6674	3.71064	3.51735	6.86964	5.94036	5.91667	6.87593	8.72557	9.35687
TCGA_TCGA-AA-A00J	3.29395	3.84761	5.32397	4.51824	5.45818	5.85759	7.09894	7.17547
TCGA_TCGA-CM-6166	2.61095	4.13037	8.87437	4.4671	4.54153	3.75714	4.86721	6.35754
TCGA_TCGA-DM-A1D8	2.9327	3.609	5.43544	5.40887	4.84147	5.38513	5.28433	7.20888
TCGA_TCGA-F4-6570	4.92735	4.33234	6.90532	7.57438	7.0476	8.169	9.37062	8.86919
TCGA_TCGA-AA-A01X	2.72822	4.04845	4.76739	4.17741	4.1931	4.01579	4.04333	4.02805
TCGA_TCGA-AD-6963	4.81961	3.99439	7.32033	6.7422	6.18504	6.49673	8.23228	7.84381
TCGA_TCGA-AA-3939	2.61095	4.08192	6.32763	5.36536	4.62737	5.43895	7.18638	8.49588
TCGA_TCGA-T9-A92H	3.26933	4.12518	4.66895	4.78199	4.65296	5.23417	5.64571	5.89003
TCGA_TCGA-A6-5662	2.76194	3.64859	8.36179	3.72681	5.05642	4.09615	5.40733	5.48766
TCGA_TCGA-DM-A0XF	3.37558	3.67483	7.76141	4.08815	5.08516	5.96564	8.3025	7.54771
TCGA_TCGA-A6-4105	4.29499	4.59569	7.7443	6.87412	6.76442	6.76337	9.24531	9.61459
TCGA_TCGA-A6-2672	4.44764	4.37738	7.74496	7.01176	6.7445	7.60358	9.31662	9.39377
TCGA_TCGA-A6-2684	3.60813	4.00723	5.60723	5.12182	5.2603	4.79672	8.37363	9.26341
TCGA_TCGA-AA-A01F	3.45638	3.40849	5.23117	3.53044	5.5774	4.88026	4.5696	5.04311
TCGA_TCGA-D5-6535	3.8067	3.92249	5.12878	5.30619	5.2732	5.44964	8.19012	8.01584
TCGA_TCGA-A6-A56B	2.61095	4.64858	6.00506	3.27741	4.46502	3.44734	4.81478	4.72605
TCGA_TCGA-AA-3977	4.72202	4.48568	6.53787	5.6742	6.10727	7.01874	9.18736	9.47862
TCGA_TCGA-D5-6536	2.68525	3.7822	3.7564	3.79536	6.10648	3.2289	4.23807	4.76185
TCGA_TCGA-D5-6529	3.75118	4.04801	6.09185	5.82583	5.64104	6.0051	7.99851	7.75449
TCGA_TCGA-D5-6931	3.60691	4.29781	5.67677	5.87705	5.92254	6.48243	7.40277	7.75993
TCGA_TCGA-DM-A1HA	3.85264	4.62869	5.41085	5.53659	5.25382	5.36063	7.1972	6.68733
TCGA_TCGA-AG-4007	3.00551	4.99512	5.46449	5.96789	5.47085	5.78731	6.82776	6.864
TCGA_TCGA-EI-6506	3.7626	4.6972	6.73156	5.38788	5.48783	6.4697	6.58859	6.70769
TCGA_TCGA-F5-6861	3.30589	4.20684	5.62442	5.00026	5.15882	4.80106	6.87022	7.46958
TCGA_TCGA-CL-4957	2.71911	4.44418	7.12759	3.95553	4.31913	5.02146	3.91606	4.80762
TCGA_TCGA-AG-A014	2.76883	4.21705	4.15754	3.55418	6.19438	3.5586	5.40281	6.12612
TCGA_TCGA-AG-A023	2.61095	4.98177	8.52071	5.06804	5.25472	4.7998	4.92786	5.3121
TCGA_TCGA-DT-5265	2.81342	3.9135	4.09453	4.54888	5.45026	5.33128	4.5468	5.3922
TCGA_TCGA-CI-6620	2.67793	4.67697	3.61525	4.85666	5.17473	4.57884	4.57697	4.68338
TCGA_TCGA-F5-6810	3.12155	5.01477	6.96516	4.7725	5.11653	5.49452	7.71035	8.33913
TCGA_TCGA-AH-6549	2.80889	4.85035	4.69155	4.21112	4.95567	3.98465	6.95576	6.83695
TCGA_TCGA-DY-A1DG	2.97939	3.8629	5.26748	4.19527	4.0665	4.53505	5.89571	6.77973
TCGA_TCGA-EI-6510	3.58362	3.33929	5.25986	5.07851	4.8441	5.13543	5.8067	5.70564
TCGA_TCGA-AG-A016	2.61095	4.52392	4.31792	3.52851	5.20882	3.78472	3.50677	3.88877
TCGA_TCGA-AG-A02N	3.73224	3.29696	6.71567	5.3895	5.88014	6.69594	7.27298	7.28817
TCGA_TCGA-AG-3582	3.36819	4.2395	7.30435	4.54818	4.98636	5.51918	7.38412	7.84874
TCGA_TCGA-AG-A00Y	3.06368	4.52535	6.3471	4.70441	5.13462	5.11469	6.84568	8.33237
TCGA_TCGA-EF-5830	2.95846	3.74227	8.69402	5.06377	6.1249	7.13818	6.00383	7.01265
TCGA_TCGA-EI-6507	5.03881	3.98764	7.55529	7.39411	7.12549	7.14237	8.90266	7.99055
TCGA_TCGA-AG-3883	2.96594	5.57372	8.33826	4.22538	5.46773	5.21284	5.64322	7.4816
TCGA_TCGA-AG-A025	2.61095	4.62629	8.40507	5.06149	5.03308	3.55488	5.45618	5.92375
TCGA_TCGA-EI-6513	3.26337	3.88867	5.61318	5.37012	5.42592	5.46503	7.89107	7.52571
TCGA_TCGA-AG-4022	3.42015	3.9939	8.71454	5.7048	6.06304	5.54109	8.40521	8.55731
TCGA_TCGA-F5-6864	3.4909	4.64296	5.83455	5.4353	5.21029	6.19878	8.12403	8.30578
TCGA_TCGA-AA-3837	2.61095	4.20563	6.78811	5.78772	5.29395	4.54821	5.63704	6.23375
TCGA_TCGA-AA-3955	2.81954	4.25266	6.63899	4.39073	6.15165	5.62608	5.76468	7.18624
TCGA_TCGA-G4-6314	2.89052	5.16553	5.49162	4.76378	5.14937	4.87048	7.06279	7.16138
TCGA_TCGA-D5-5540	3.97008	3.27351	8.42038	5.23155	5.06604	6.4589	8.283	9.21353
TCGA_TCGA-DM-A288	2.61095	3.32668	2.55726	3.18066	3.99279	2.44484	3.25289	3.7366
TCGA_TCGA-AA-3971	3.41359	4.25209	7.71066	6.27746	5.59479	6.35207	7.38241	7.98002
TCGA_TCGA-AD-5900	3.47476	3.39643	7.9703	6.91263	6.83792	6.89079	8.13082	8.61523
TCGA_TCGA-G4-6317	2.78598	4.05751	7.70181	4.69226	4.15289	4.18847	4.22235	4.34696
TCGA_TCGA-AA-3818	3.19849	3.85092	5.41768	6.18697	5.06767	5.67681	6.47497	7.23755
TCGA_TCGA-AA-A01V	3.76309	4.43898	7.85073	4.45556	5.10302	7.42744	5.38639	6.04182
TCGA_TCGA-CA-5255	2.97865	3.35231	3.5614	4.51303	3.98066	3.91495	5.8136	6.24874
TCGA_TCGA-G4-6627	3.10179	4.15226	7.00064	6.5788	6.12333	7.03021	7.57361	8.21047
TCGA_TCGA-AA-3521	2.92965	4.16859	4.82623	4.73976	4.93907	4.88378	6.42186	6.72345
TCGA_TCGA-AA-A00O	2.97612	5.32946	4.2892	4.80315	6.73519	5.04986	7.10879	7.45502
TCGA_TCGA-AZ-4323	3.5797	4.64357	5.29502	7.57488	6.34957	7.00176	8.05168	7.16592
TCGA_TCGA-AA-3524	2.61095	3.34947	9.14199	5.33644	5.56574	7.41675	6.77798	8.10557
TCGA_TCGA-AA-3989	3.36199	4.53818	6.98229	6.10074	6.0699	5.89238	8.14675	7.76545
TCGA_TCGA-AA-3542	2.61095	3.95547	9.44476	3.72017	4.58598	3.18653	4.26067	5.86566
TCGA_TCGA-D5-5541	3.81939	3.80447	5.8045	6.12537	5.6217	6.20493	9.0924	9.10118
TCGA_TCGA-AA-A022	4.96019	3.96454	8.16041	8.16328	7.18334	7.54895	8.0828	8.25743
TCGA_TCGA-AA-3666	3.90022	4.65407	5.9894	4.67699	5.61164	5.88737	7.88493	8.06776
TCGA_TCGA-DM-A0X9	3.72062	3.71856	5.67947	6.11592	5.50027	6.15308	7.202	7.13501
TCGA_TCGA-AA-A01Z	2.75796	4.30329	3.49781	3.4112	3.84677	3.48945	3.72827	4.40784
TCGA_TCGA-AA-3519	2.78098	4.30338	7.13104	4.08662	4.64837	5.01422	5.43064	6.20871
TCGA_TCGA-D5-6539	2.83044	4.59191	4.06427	5.33384	5.51636	6.06316	6.36189	6.56815
TCGA_TCGA-D5-6920	3.48665	4.7363	8.94098	5.24499	5.68034	6.78926	6.51479	6.5424
TCGA_TCGA-AA-3994	3.11309	4.01283	5.04162	5.00537	5.20125	5.15451	5.91352	6.49681
TCGA_TCGA-CM-6678	2.61095	3.69098	3.92774	3.77734	4.81441	3.92016	3.9917	4.70198
TCGA_TCGA-D5-6923	3.1327	5.47173	5.98941	4.47981	5.11174	4.21407	6.83971	7.59853
TCGA_TCGA-AA-3941	2.61095	3.78517	3.67103	4.39272	6.10254	4.26669	5.62105	6.60409
TCGA_TCGA-AD-6888	2.78736	3.39864	8.04272	4.0759	5.76008	4.54919	4.67287	5.43712
TCGA_TCGA-AA-3855	3.24882	4.68195	7.43918	5.3072	5.24906	6.59408	6.16091	6.37695
TCGA_TCGA-AY-5543	4.19282	3.69199	5.76898	5.534	4.91365	6.37711	7.07906	7.79054
TCGA_TCGA-D5-7000	3.46438	4.40036	5.70091	5.91351	5.30518	6.0962	6.90755	7.98416
TCGA_TCGA-AA-A00W	2.61095	4.12302	6.1842	4.78709	4.81761	5.19307	4.49311	5.64029
TCGA_TCGA-AA-3560	2.61095	3.77525	6.09552	4.44953	4.63188	6.20757	5.95933	7.18578
TCGA_TCGA-CK-4948	3.06472	4.65703	6.23655	4.20605	5.06135	4.49506	4.60449	5.45122
TCGA_TCGA-AZ-6598	3.12499	3.45891	7.19693	4.4337	6.85038	8.16061	9.00993	7.8775
TCGA_TCGA-CM-4746	3.15782	3.83192	5.58254	5.17648	5.025	6.75202	4.90087	7.08443
TCGA_TCGA-G4-6321	2.61095	3.25316	5.97019	6.47491	6.11583	7.55554	4.78857	4.70645
TCGA_TCGA-AA-3866	4.2182	4.16461	7.67081	6.16075	6.19982	6.4917	9.53026	9.5029
TCGA_TCGA-AY-6197	3.74065	4.37263	5.9561	5.09609	5.91299	6.03674	6.19932	6.04619
TCGA_TCGA-AA-A01T	2.75332	4.39953	5.04364	3.88378	4.49186	3.84601	5.42757	7.68956
TCGA_TCGA-AZ-6608	2.878	3.51805	8.18794	3.42032	4.01006	4.64942	4.86187	4.99349
TCGA_TCGA-AA-A00Z	3.82103	4.585	6.24479	4.85421	4.64492	5.10303	7.46505	7.36586
TCGA_TCGA-AA-A02J	2.61095	3.78701	8.57066	3.618	4.10222	3.82941	4.27565	5.04818
TCGA_TCGA-AA-3516	3.96272	3.66854	7.07143	6.35913	5.97232	6.56251	7.58021	9.39007
TCGA_TCGA-CK-5914	4.61426	4.3551	7.91232	6.28389	5.84878	6.98952	8.27077	9.36589
TCGA_TCGA-A6-6651	2.83984	4.39584	7.40788	6.26104	6.00364	6.32255	7.74157	7.37526
TCGA_TCGA-DM-A1DA	2.97082	3.57955	4.55736	5.17735	4.96227	4.62632	6.28762	8.58903
TCGA_TCGA-CK-5916	5.29899	3.43815	7.37706	6.90484	7.39877	9.5008	9.84874	9.77587
TCGA_TCGA-AD-A5EJ	3.37731	3.51543	6.17479	4.72046	6.29931	7.62151	6.43299	6.32878
TCGA_TCGA-AZ-6599	2.68868	3.51921	3.17499	4.8871	4.63907	5.79515	4.09928	4.57289
TCGA_TCGA-CA-5254	2.99671	3.49498	4.33767	5.25277	4.66624	5.23908	6.18523	6.4206
TCGA_TCGA-DM-A282	2.70606	4.17537	5.52793	3.73402	3.84687	3.67186	4.95866	5.83564
TCGA_TCGA-AA-3949	5.17269	3.53103	8.22607	7.28037	7.30896	10.0188	9.99318	10.9026
TCGA_TCGA-A6-4107	2.82359	4.5768	3.99959	4.33709	4.55109	4.65571	6.49855	7.11259
TCGA_TCGA-G4-6293	4.07285	4.74402	10.5988	6.11968	5.87666	6.89201	7.34345	7.90227
TCGA_TCGA-DM-A280	2.61095	3.52628	3.92742	3.32393	4.3062	4.12209	3.11994	4.29802
TCGA_TCGA-QG-A5YW	3.27317	4.7644	5.03306	4.64883	5.18001	5.68629	6.70824	7.26257
TCGA_TCGA-AA-3522	3.12727	3.44443	4.41514	5.85594	4.73414	5.47583	6.38855	7.48818
TCGA_TCGA-CM-4748	2.61095	4.63092	7.11318	5.43558	4.76876	5.48558	5.8807	7.08272
TCGA_TCGA-5M-AAT5	2.88275	4.40878	4.55737	4.02586	4.12008	4.26005	4.79437	5.39368
TCGA_TCGA-AA-A029	2.61095	4.0171	5.25775	4.37237	4.7309	5.45582	4.6082	5.69032
TCGA_TCGA-AA-3869	3.63453	4.34662	7.15426	5.79784	5.61051	6.36004	8.42647	8.59865
TCGA_TCGA-AY-6386	2.75713	4.17243	5.01783	5.41392	5.15785	5.45929	6.94234	6.62642
TCGA_TCGA-A6-2680	2.75242	4.9741	5.43327	4.93754	5.73469	4.18501	6.34347	6.47888
TCGA_TCGA-AA-3862	4.68134	3.70869	6.40022	6.61079	5.63215	6.62867	7.83174	8.50451
TCGA_TCGA-A6-3810	4.27745	4.14603	5.86138	5.54354	5.34746	5.67621	8.59054	8.82594
TCGA_TCGA-AA-3984	3.58908	4.59235	7.14783	6.10288	6.13531	6.94596	7.83595	10.1377
TCGA_TCGA-AA-3693	2.9852	3.61731	8.70465	4.99892	5.21809	5.53453	4.81969	5.51797
TCGA_TCGA-AA-3814	3.39829	4.1757	7.21674	5.88004	5.296	5.94981	8.55462	8.6553
TCGA_TCGA-AA-A00U	3.41589	4.68088	5.45907	4.89341	5.14799	5.71035	5.87349	6.86613
TCGA_TCGA-AA-A02H	3.76552	4.65096	5.29569	5.04336	4.66703	4.62658	5.38603	5.14463
TCGA_TCGA-AA-3679	3.10125	4.46644	6.75594	4.62451	6.97806	6.13285	6.43961	7.584
TCGA_TCGA-D5-5539	2.74954	4.35118	4.45279	4.58148	4.77634	4.4185	7.16607	6.81221
TCGA_TCGA-AA-3562	2.74368	4.8991	7.26275	4.79999	4.9632	5.39217	6.04536	6.26594
TCGA_TCGA-CM-4744	4.35465	3.36546	7.09248	7.10408	5.91005	7.55313	6.57658	9.19615
TCGA_TCGA-NH-A8F8	2.89195	4.16109	4.75451	4.38486	4.82446	4.19158	5.80612	7.19923
TCGA_TCGA-G4-6303	2.91702	4.12243	5.80131	5.11134	5.11255	4.64014	5.98534	6.05323
TCGA_TCGA-G4-6586	5.20417	3.2803	8.33127	7.46879	6.77814	8.59892	7.10428	7.70666
TCGA_TCGA-CA-6719	3.3769	3.99884	6.08105	5.73484	5.66457	5.31937	7.67803	7.97117
TCGA_TCGA-QG-A5YV	2.96886	3.88651	8.48106	5.03181	4.94692	5.24316	6.62768	6.99309
TCGA_TCGA-AA-3495	3.24207	4.09135	7.56049	5.67492	5.10693	6.28719	6.25522	7.81929
TCGA_TCGA-AA-3842	2.84911	3.97064	5.68096	6.18971	5.3917	5.66247	7.42073	8.04315
TCGA_TCGA-AA-3844	4.05784	4.25609	6.2858	4.55857	5.4592	6.5697	6.52584	7.45323
TCGA_TCGA-AA-3982	3.507	4.1693	4.83898	6.47118	5.53717	6.68724	8.14735	7.98384
TCGA_TCGA-A6-6140	3.7372	4.04244	7.04546	5.78277	5.77892	6.76027	6.25119	6.15586
TCGA_TCGA-CA-6718	5.05555	3.67338	8.58871	7.10526	7.8047	9.02107	10.9959	12.7973
TCGA_TCGA-AA-A01K	3.09583	4.69865	4.89145	4.9054	5.14692	5.75602	7.07066	7.34789
TCGA_TCGA-AA-3509	3.58415	4.28992	7.35173	5.23731	5.34775	5.8102	7.45455	8.14038
TCGA_TCGA-DM-A28K	2.74724	4.09666	4.02272	3.59707	4.18563	4.59907	5.70229	6.15747
TCGA_TCGA-QL-A97D	3.33482	3.98619	6.00205	6.46552	5.8838	6.30498	7.55024	7.78447
TCGA_TCGA-F4-6461	2.95402	4.29976	4.25713	4.7697	4.85098	4.71657	6.66742	6.64946
TCGA_TCGA-F4-6855	2.61095	4.2553	4.10069	4.57258	5.23957	5.4925	5.68502	6.16404
TCGA_TCGA-D5-6541	4.19357	3.48233	6.3174	6.28858	5.4356	5.67417	9.03164	9.2801
TCGA_TCGA-AA-3841	2.89413	4.80718	6.57667	5.52733	6.62027	5.00707	6.69797	6.90723
TCGA_TCGA-4T-AA8H	2.61095	3.32356	3.45315	4.04556	4.08684	3.37319	4.00272	3.53785
TCGA_TCGA-AA-3696	2.61095	4.43344	5.20449	4.50333	4.56109	3.52359	5.10024	5.99722
TCGA_TCGA-AZ-6600	2.74186	4.67027	5.51305	5.16703	5.28905	5.30418	6.38129	6.56156
TCGA_TCGA-AA-3520	3.23514	4.84208	5.07368	5.0256	4.98635	5.04359	8.22304	9.22126
TCGA_TCGA-AA-3854	2.82473	4.08398	4.64578	4.34172	4.66335	4.79946	5.1151	6.97098
TCGA_TCGA-G4-6588	3.33034	3.85198	6.21252	5.0055	5.82224	6.00414	7.61562	7.82605
TCGA_TCGA-CM-5348	2.87432	4.71227	4.34568	4.87728	5.21717	6.46992	7.03641	6.91067
TCGA_TCGA-AA-3875	2.94323	4.43141	7.90722	6.1435	5.39058	6.30491	6.69392	8.97407
TCGA_TCGA-AA-3549	3.16614	4.43566	6.35749	5.09288	5.44136	5.96196	5.87554	7.02017
TCGA_TCGA-A6-2685	2.61095	4.68616	5.63294	5.24101	5.08062	5.71284	4.70081	6.27157
TCGA_TCGA-AA-A02O	3.14649	4.10757	6.55162	4.28459	4.86211	4.39439	4.55967	5.21029
TCGA_TCGA-AA-3510	3.27707	4.0232	6.74378	5.35157	5.63212	6.26028	8.16368	8.07338
TCGA_TCGA-D5-6540	3.14636	4.44756	6.40135	6.08355	6.16992	6.37415	7.11935	8.24529
TCGA_TCGA-AA-3555	3.30717	4.3851	5.44452	4.76556	5.66129	5.66478	7.64743	9.09954
TCGA_TCGA-A6-6781	4.36371	4.59697	6.42094	6.0429	6.8085	6.92204	9.10972	8.21148
TCGA_TCGA-CA-6715	2.61095	4.16622	5.35998	4.13033	6.1835	3.50042	4.7114	5.31863
TCGA_TCGA-DM-A1D6	2.64987	3.25849	3.0444	3.79854	3.62739	3.42635	3.46098	4.14874
TCGA_TCGA-A6-6141	3.59801	3.94463	5.32737	6.61668	5.68312	6.39479	7.77379	8.12794
TCGA_TCGA-AA-A02R	5.04878	3.48241	8.4677	7.33501	7.15431	7.73668	10.019	10.8284
TCGA_TCGA-AY-A8YK	2.61095	4.24047	6.80765	3.93529	4.51572	4.57265	4.2159	4.37747
TCGA_TCGA-A6-6138	4.96253	4.66731	7.10904	7.26879	6.79292	7.38345	10.045	10.473
TCGA_TCGA-AA-3848	3.11699	4.8087	7.84162	4.67883	5.20341	3.66738	5.32653	5.94103
TCGA_TCGA-F4-6463	2.98102	4.87048	8.95723	5.4692	5.79575	6.38056	7.68775	7.59858
TCGA_TCGA-DM-A1D7	2.79753	4.40788	5.08737	4.59093	4.9072	5.20076	5.73273	6.23936
TCGA_TCGA-D5-6927	4.93672	4.12486	7.67992	6.97551	6.93852	6.77902	8.73522	9.39953
TCGA_TCGA-AA-3867	2.61095	4.48289	8.79154	4.54002	4.80722	4.81585	5.84344	6.39274
TCGA_TCGA-G4-6306	3.69832	3.70513	5.60297	5.98301	5.75739	6.28239	5.86236	6.60378
TCGA_TCGA-AA-A01S	2.61095	3.71613	6.74271	3.72032	3.96013	2.47744	4.70276	5.02299
TCGA_TCGA-AA-3514	2.61095	5.31495	4.70994	4.45431	4.92606	3.65393	4.46888	5.01513
TCGA_TCGA-AA-3556	3.03965	4.02455	6.05112	5.44689	6.44939	5.83967	6.97187	9.0001
TCGA_TCGA-AY-6196	4.27594	4.27654	6.24747	7.58449	6.81764	7.89164	9.74066	9.07462
TCGA_TCGA-AA-A01G	2.76817	4.37359	4.95956	5.06103	5.75204	5.73459	5.79434	6.24233
TCGA_TCGA-AA-A010	4.28598	4.37873	6.49296	5.6869	5.74709	6.5457	7.60314	7.66594
TCGA_TCGA-A6-6652	2.75082	3.8246	4.81542	4.34654	5.04502	4.0103	3.7722	4.56377
TCGA_TCGA-5M-AATE	2.61095	4.02188	4.42656	4.55015	4.49705	4.15929	5.21602	4.59396
TCGA_TCGA-A6-3808	2.78761	4.76396	6.62117	6.05257	5.53726	5.95725	7.61023	8.87686
TCGA_TCGA-AD-6964	5.33853	4.12114	7.03417	7.24744	6.79446	8.32892	9.8225	9.268
TCGA_TCGA-AA-3833	3.6429	4.32723	7.04528	6.37727	6.05765	6.01812	6.57529	6.97789
TCGA_TCGA-CM-6679	2.95694	4.40758	7.67864	5.1311	4.88419	5.31916	6.82551	7.00878
TCGA_TCGA-5M-AAT6	4.39055	4.67015	7.20415	6.90257	6.31152	7.35963	9.45973	8.9786
TCGA_TCGA-AA-3532	3.24611	4.24097	8.16161	5.7092	5.9857	6.52919	8.88242	9.75155
TCGA_TCGA-F4-6460	3.01237	4.74137	8.67148	4.84974	5.45744	5.37985	7.01685	6.59519
TCGA_TCGA-AA-3531	2.79683	4.16309	8.33087	4.81963	4.81039	4.20203	6.05585	6.47907
TCGA_TCGA-AZ-4616	3.52865	4.14166	7.96001	6.25696	5.97979	6.45084	7.66635	9.97789
TCGA_TCGA-DM-A28G	2.83636	3.71563	5.41261	4.61962	4.59783	4.8284	5.13026	4.79844
TCGA_TCGA-AA-3956	3.35297	4.56215	6.09636	5.28979	5.28771	5.63544	5.53368	6.98521
TCGA_TCGA-A6-3807	3.58694	4.35872	6.11736	5.54908	5.83938	5.38625	8.30122	8.64239
TCGA_TCGA-AA-3688	3.37881	4.41629	7.79339	5.07978	4.86195	5.43012	5.86065	6.72493
TCGA_TCGA-CM-6168	3.37569	4.60919	5.51112	5.61279	5.47695	5.09024	7.76698	8.63684
TCGA_TCGA-AZ-4614	2.9578	3.9891	5.99043	5.81456	5.71398	5.35614	6.08031	7.70473
TCGA_TCGA-DM-A28F	2.95691	3.9052	4.89072	4.48275	4.35813	5.56629	7.23624	7.28919
TCGA_TCGA-DM-A28C	2.61095	3.62782	3.06363	3.78955	3.76997	3.2095	4.73502	4.14847
TCGA_TCGA-AA-3673	2.83906	4.47184	8.23956	5.46943	5.27765	5.3611	7.41552	7.82234
TCGA_TCGA-AA-3973	2.61095	3.8896	5.78294	4.76054	4.69986	4.90852	5.93433	6.21657
TCGA_TCGA-DM-A1DB	3.34059	3.67334	6.86336	6.26986	5.21643	6.03142	8.40673	8.07655
TCGA_TCGA-CK-4951	3.96687	4.28354	6.86138	6.01943	6.27331	8.23175	8.19826	9.48653
TCGA_TCGA-AA-3979	2.99169	3.68114	5.62643	3.75987	4.60574	4.57871	4.17092	7.231
TCGA_TCGA-A6-5665	4.07215	3.37066	7.33217	6.02246	6.15685	6.71782	7.76417	7.6563
TCGA_TCGA-AY-4070	3.39812	4.99512	5.13558	5.44829	5.24435	5.14177	6.54829	6.83112
TCGA_TCGA-AD-6965	2.98716	4.44424	7.82986	5.54733	7.05328	5.29559	5.98266	5.53677
TCGA_TCGA-AA-3680	3.11218	4.24543	4.90966	6.25839	5.29577	5.92124	5.74522	6.11036
TCGA_TCGA-AZ-4615	5.27517	3.81806	7.93286	7.88609	6.82568	8.71889	9.00145	9.72218
TCGA_TCGA-AA-3952	2.97257	4.3902	4.22265	4.19835	4.63442	3.80495	6.09719	6.37815
TCGA_TCGA-AZ-5403	2.61095	4.11856	6.18985	3.98656	4.17748	4.71454	5.02841	7.28506
TCGA_TCGA-AZ-4315	3.34773	3.96539	6.41094	5.44367	5.5814	6.53474	8.17858	10.064
TCGA_TCGA-AA-3972	3.09507	4.43753	4.13208	3.9185	5.30376	3.75965	5.08367	5.80295
TCGA_TCGA-AA-3517	3.38192	4.66095	7.66159	4.77255	5.78981	5.57492	6.05746	6.06526
TCGA_TCGA-AA-3529	2.61095	5.21461	8.14454	4.25038	4.8028	5.16331	5.48982	5.94238
TCGA_TCGA-AA-3877	3.62391	4.62524	6.65236	6.44011	6.03597	6.61114	8.49288	10.2048
TCGA_TCGA-NH-A50T	2.67127	3.86219	5.07497	3.66095	4.07619	3.54145	4.56748	5.4668
TCGA_TCGA-NH-A50V	3.37598	4.1899	4.68327	4.7366	5.01707	5.441	7.52389	8.13337
TCGA_TCGA-AA-3502	2.61095	3.64643	3.54566	6.08626	4.74048	5.59901	5.57174	6.80565
TCGA_TCGA-SS-A7HO	2.61095	5.03404	9.05381	4.38368	5.73462	3.8274	4.16521	4.68853
TCGA_TCGA-AA-A01Q	3.51723	3.36145	5.26669	5.34514	5.21071	7.46254	6.99867	6.99684
TCGA_TCGA-F4-6809	2.8269	4.3745	4.78105	5.76138	5.28069	5.06081	7.3121	7.61741
TCGA_TCGA-AA-3553	3.49559	4.30804	7.99307	6.04402	6.87888	6.37225	8.77068	9.17944
TCGA_TCGA-CK-6746	5.13544	3.27714	7.66478	7.10825	6.95719	7.90062	10.5209	9.70014
TCGA_TCGA-G4-6309	3.42844	3.71408	5.41032	5.26187	5.48823	6.07553	6.04108	6.64963
TCGA_TCGA-CK-5915	2.61095	4.08636	9.70783	3.76538	3.74365	2.71683	3.86366	4.73277
TCGA_TCGA-AD-6889	2.87848	4.03096	4.74053	3.74966	4.97604	5.275	5.92709	6.68899
TCGA_TCGA-CA-6717	3.47405	4.16218	6.95242	6.40186	6.3591	6.32374	9.48096	8.66178
TCGA_TCGA-G4-6298	2.61095	3.97458	6.5999	3.80006	4.35202	2.87223	4.65819	5.0192
TCGA_TCGA-D5-6930	3.91333	3.96325	7.35175	6.54841	6.4218	7.71486	8.3683	9.2772
TCGA_TCGA-AA-3968	3.76531	4.75269	8.0425	5.69214	5.2221	5.82827	7.96665	7.973
TCGA_TCGA-CM-6675	2.98222	3.65344	5.40065	5.31002	5.48257	5.63457	6.55582	6.97562
TCGA_TCGA-AA-3660	2.8263	4.12305	6.58677	4.38174	6.45535	5.02956	5.32597	5.77078
TCGA_TCGA-A6-A565	3.14014	4.85714	5.42429	6.89765	5.97584	6.63795	7.16969	6.72224
TCGA_TCGA-CM-6165	3.28695	4.32931	6.33834	5.49009	5.11713	5.27693	8.25802	8.27739
TCGA_TCGA-AY-4071	3.34279	4.52184	6.10678	6.17202	5.86509	6.67379	7.29444	7.04132
TCGA_TCGA-AA-3672	4.82484	4.26478	8.22849	7.22534	7.39455	6.13221	8.66946	9.97355
TCGA_TCGA-AA-A03F	2.61095	4.47349	4.44031	4.30899	4.5811	3.77997	3.94599	3.06639
TCGA_TCGA-CM-6163	3.16454	3.69436	5.01695	6.52425	5.60565	5.99029	6.88456	6.77128
TCGA_TCGA-A6-2677	3.46863	4.1424	8.26831	4.61339	4.29635	4.32507	6.07878	5.92355
TCGA_TCGA-AA-3851	3.19505	4.25146	5.2269	5.5603	4.77287	5.55312	7.77305	8.68657
TCGA_TCGA-AA-3712	3.72962	4.38199	6.58653	5.17244	5.77241	5.95772	7.21379	7.41846
TCGA_TCGA-AZ-4308	2.87316	4.76245	5.70433	4.26654	4.87386	4.68601	5.12966	6.84313
TCGA_TCGA-G4-6311	2.78145	4.29282	5.92883	4.40732	4.84035	3.98396	5.4076	7.50868
TCGA_TCGA-A6-2682	3.07696	4.6	7.91614	4.65602	5.12398	5.52106	5.03509	5.58471
TCGA_TCGA-NH-A6GA	2.73492	4.49763	5.58399	5.28579	5.12231	5.52067	5.56731	5.73049
TCGA_TCGA-AY-A69D	2.86988	4.28254	6.08371	4.24818	4.39625	4.55947	5.4152	6.16489
TCGA_TCGA-AA-3975	2.75236	4.71877	8.0392	4.58489	5.79999	4.96418	6.62218	6.59089
TCGA_TCGA-A6-A5ZU	3.12594	3.83602	7.13028	4.96446	6.41799	5.67343	7.78823	7.0052
TCGA_TCGA-G4-6628	5.22559	3.89409	8.87623	8.16592	7.65444	8.87001	10.4242	10.3878
TCGA_TCGA-WS-AB45	3.30093	6.00283	7.18469	5.63668	7.40324	6.3873	8.38486	7.27304
TCGA_TCGA-CM-5862	2.61095	3.6215	8.23317	3.45269	5.09061	4.31668	4.92719	5.87373
TCGA_TCGA-D5-6898	3.08363	4.33333	7.22745	5.65373	5.09347	4.91521	8.9353	8.43871
TCGA_TCGA-AA-A00F	2.75511	4.61518	4.66104	4.41818	4.8539	5.51906	5.07288	5.04458
TCGA_TCGA-CK-4950	3.03177	4.42405	6.12524	6.28114	5.99211	7.00996	6.63839	7.30512
TCGA_TCGA-D5-6932	2.9607	4.40372	6.35167	4.79273	5.29033	5.25608	6.27867	7.20916
TCGA_TCGA-F4-6806	3.19294	3.95268	4.46825	5.01143	5.04121	5.29925	6.34634	6.46836
TCGA_TCGA-F4-6856	3.93425	3.90653	6.02735	6.08892	5.68481	6.08338	6.99844	8.10554
TCGA_TCGA-F4-6569	3.07407	4.57504	6.20511	6.13538	5.87459	6.48588	6.70183	7.21385
TCGA_TCGA-A6-2679	2.61095	4.37307	5.15596	6.28047	6.23714	6.35929	5.05945	6.69542
TCGA_TCGA-A6-5657	2.95228	5.31342	5.17484	6.01438	5.72998	5.48491	7.54163	8.81277
TCGA_TCGA-AA-A00Q	3.44303	3.86458	5.28839	5.27225	4.8713	4.82229	8.54119	7.92017
TCGA_TCGA-CM-6169	4.20527	4.6223	8.41704	6.81903	6.56003	7.19061	9.72083	9.37421
TCGA_TCGA-AA-3980	4.64727	4.2884	6.74751	7.08052	6.09038	8.23838	8.19748	9.2087
TCGA_TCGA-DM-A28H	2.87408	3.68345	5.47408	4.14808	3.81187	3.59639	5.15266	5.30483
TCGA_TCGA-G4-6302	3.17687	4.98721	5.87619	5.64227	5.69433	6.09166	6.80932	7.40791
TCGA_TCGA-F4-6703	5.47286	4.41625	8.35272	6.95939	7.43953	7.62413	11.0702	10.6867
TCGA_TCGA-D5-6922	3.35265	4.37488	6.06139	5.74955	5.7105	5.38934	8.35215	9.26272
TCGA_TCGA-D5-5537	2.96761	4.12534	5.19311	4.32134	4.26683	4.32979	5.28899	5.52278
TCGA_TCGA-DM-A1D4	3.2855	3.36061	6.09636	4.58174	4.25028	5.6885	6.82489	6.50643
TCGA_TCGA-AA-A004	2.90143	5.79888	6.02281	5.19082	6.82516	6.18718	4.00306	5.87413
TCGA_TCGA-AA-3950	4.33794	4.17841	7.22015	6.3853	6.89128	7.5392	9.07899	9.97194
TCGA_TCGA-BM-6198	3.75955	3.53188	6.96975	5.51602	5.68827	6.30912	8.43181	9.83282
TCGA_TCGA-G5-6233	2.87842	4.34945	4.65525	4.49838	5.0024	5.07395	4.10899	6.21444
TCGA_TCGA-AG-A015	2.9226	4.01236	4.32274	3.40225	4.26281	4.9453	4.46101	4.52452
TCGA_TCGA-AG-A032	2.85057	4.09839	4.92146	3.94821	4.661	4.78506	5.21543	5.40871
TCGA_TCGA-AG-3584	3.26372	5.03334	5.77454	5.29417	5.45215	5.63372	5.6767	6.67161
TCGA_TCGA-AG-3885	2.61095	4.98197	5.11229	5.21805	6.26815	4.94158	4.89949	5.34304
TCGA_TCGA-EI-6885	3.72046	4.56902	8.74402	5.63257	5.9773	5.97177	8.58073	8.65977
TCGA_TCGA-AG-A00C	2.75353	3.84509	7.32774	4.35348	4.76714	5.41702	5.11678	5.37311
TCGA_TCGA-AA-A01P	5.5683	4.12977	8.05435	7.71941	6.66231	7.91463	9.86115	10.622
TCGA_TCGA-D5-6537	3.52687	3.67034	8.12994	5.35592	5.10214	5.78898	6.3344	7.37466
TCGA_TCGA-D5-6532	3.06834	3.65333	8.60665	4.3727	4.64286	4.49314	6.12388	5.85406
TCGA_TCGA-AA-3831	2.83221	4.59947	7.19348	5.38679	4.89983	5.25626	6.51572	6.53918
TCGA_TCGA-CM-6171	3.31912	4.28452	5.70033	5.2398	5.69878	5.6143	7.91372	7.81817
TCGA_TCGA-A6-A566	3.17032	5.45852	5.70815	5.44309	7.06726	6.736	6.72161	7.10597
TCGA_TCGA-AA-3970	3.74676	4.37619	7.61898	5.55896	5.88114	6.26073	6.94635	7.86447
TCGA_TCGA-AA-A02K	2.90262	3.70791	5.31736	4.41255	4.04715	3.48095	3.67865	4.50738
TCGA_TCGA-DM-A1D9	2.80973	3.71552	4.96313	4.05512	4.43732	3.93786	5.76099	6.88554
TCGA_TCGA-CM-4751	3.74537	4.47439	7.047	6.65049	6.03009	6.86514	8.69738	9.5652
TCGA_TCGA-G4-6315	2.61095	4.20635	5.0764	4.44981	5.03017	5.42347	3.94863	4.73189
TCGA_TCGA-F4-6704	3.06508	3.98535	5.70791	5.6592	5.71639	5.84216	8.02356	7.24252
TCGA_TCGA-AG-A011	2.61095	4.22667	4.5457	4.44705	4.57938	5.63802	5.09845	5.552
TCGA_TCGA-EI-7002	2.73936	4.09408	8.32781	4.59069	4.7322	3.91662	6.77124	6.89486
TCGA_TCGA-EI-6917	4.0795	3.9303	6.98509	5.87016	6.70908	6.85401	9.41036	10.3566
TCGA_TCGA-AG-A036	3.24401	4.38172	8.11201	5.5887	5.4733	5.61554	7.04734	8.07787
TCGA_TCGA-AF-4110	3.22279	4.54771	7.55813	6.38852	8.09479	6.3841	7.25682	7.48593
TCGA_TCGA-AG-3882	3.5075	4.99418	7.47357	6.7361	6.56403	6.00237	7.04541	7.09481
TCGA_TCGA-AG-A00H	2.61095	4.35362	4.56804	3.98363	4.41158	3.78542	4.6195	5.69077
TCGA_TCGA-CI-6624	2.98298	3.91101	5.01234	5.30812	5.25471	6.15163	7.71417	7.21136
TCGA_TCGA-F5-6814	4.25129	4.32462	7.1695	6.90184	6.45728	6.8404	8.97789	9.4175
TCGA_TCGA-EI-6511	4.71504	4.50894	9.29544	7.00657	6.76388	7.72346	9.00156	8.62257
TCGA_TCGA-AG-3728	3.52347	5.28976	6.87657	6.23262	5.88854	4.73877	7.10561	6.98872
TCGA_TCGA-AG-4005	2.61095	4.81919	4.07171	4.41224	5.63372	4.21829	5.13099	5.88233
TCGA_TCGA-AG-A01L	2.91008	4.35523	5.30539	4.64112	5.05277	4.73418	5.62088	5.63881
TCGA_TCGA-AF-2692	2.61095	4.36883	4.81419	5.07449	4.89227	4.83035	5.10024	5.19051
TCGA_TCGA-EI-6882	4.14291	4.51346	6.39926	5.67153	6.0426	7.13848	7.67916	7.69151
TCGA_TCGA-AG-A026	2.61095	3.94077	7.25767	4.12238	4.48284	4.45992	4.88106	5.16933
TCGA_TCGA-AG-4008	3.39917	4.65045	6.8918	4.93541	6.19709	5.08382	7.04808	7.93243
TCGA_TCGA-CL-5918	3.34919	3.55412	7.56762	4.28271	7.30828	6.79063	5.08364	6.02378
TCGA_TCGA-AG-A020	2.61095	3.72006	5.48832	4.57603	4.70081	4.81236	5.43904	6.49355
TCGA_TCGA-DC-5869	3.06407	3.89872	7.66804	4.63509	4.63318	4.39271	7.47696	7.82023
TCGA_TCGA-AG-4015	3.16778	4.14352	4.67359	5.00591	4.86977	5.01203	6.3287	6.9001
TCGA_TCGA-AG-A01W	3.61534	4.05167	6.36364	5.73817	5.11269	5.79548	7.44847	7.53579
TCGA_TCGA-AG-3896	2.7664	4.72662	8.88916	4.5575	4.90624	5.06111	6.78325	7.15466
TCGA_TCGA-AG-3575	4.0915	3.94437	7.26232	5.66913	5.3861	6.33425	7.86522	10.1976
TCGA_TCGA-DC-6158	4.40182	4.57353	7.89254	6.17589	6.71409	5.89347	8.58157	9.45361
TCGA_TCGA-EI-6512	3.45071	3.92612	5.20728	4.4957	5.45312	6.11041	7.23252	7.28408
TCGA_TCGA-F5-6571	3.3842	4.23373	6.17835	5.97438	5.80898	5.91597	7.67063	7.34906
TCGA_TCGA-EI-6881	3.67566	4.16356	4.90152	4.49994	6.04229	5.49984	5.45703	5.53074
TCGA_TCGA-AG-A01Y	3.82609	4.00802	6.44181	6.1584	5.64367	5.10759	9.13863	8.95399
TCGA_TCGA-AG-3731	4.55935	5.002	7.03159	6.85158	6.53301	6.88783	9.23206	10.5246
TCGA_TCGA-AG-3890	2.61095	4.92642	6.02551	6.12152	6.15523	6.22914	6.08479	6.03533
TCGA_TCGA-AG-3612	2.74875	4.76417	4.35788	5.24159	5.10413	4.42954	7.38218	7.51044
TCGA_TCGA-AG-3878	3.30614	5.35472	8.96023	6.46366	6.32091	4.98413	5.96917	7.24328
TCGA_TCGA-DY-A1H8	3.00174	3.61628	5.28224	3.91157	5.8014	4.69639	5.02718	4.57641
TCGA_TCGA-AG-A02X	2.82344	4.33494	5.14472	4.26169	5.04354	5.78466	4.67863	5.6272
TCGA_TCGA-EI-6883	3.73984	3.56749	7.21168	5.66912	6.21924	6.659	7.50654	8.52471
TCGA_TCGA-AG-4021	2.79319	4.21109	5.49358	3.86291	4.95032	3.67648	6.02343	6.87729
TCGA_TCGA-AG-3726	2.89611	5.96311	9.30972	4.60972	5.91307	3.65406	3.95894	5.25315
TCGA_TCGA-EI-6514	2.6647	3.6557	8.01591	3.6682	4.69711	4.7967	5.29372	5.49889
TCGA_TCGA-AG-3587	3.09191	4.99792	8.84729	5.26004	5.2521	5.84043	6.23818	7.96783
TCGA_TCGA-DY-A1DE	3.56749	4.10092	6.10336	5.58082	5.05378	5.43981	7.71285	8.20633
GSE14333_GSM358341	3.48769	4.02559	5.58996	5.96666	4.89431	5.03246	7.45683	7.16871
GSE14333_GSM358342	3.21307	4.36037	7.95939	4.96549	6.11523	6.98061	9.62422	9.18039
GSE14333_GSM358343	3.56753	4.48303	8.10166	6.10282	5.88951	6.16161	8.94807	9.31787
GSE14333_GSM358344	3.25497	4.59321	7.42715	5.89577	5.00898	4.60546	5.45414	6.66635
GSE14333_GSM358345	3.96155	3.93656	9.1249	6.00664	6.03204	6.6646	10.3161	11.0304
GSE14333_GSM358346	2.73221	4.04729	10.2397	5.49149	5.51954	6.23257	3.71416	4.19257
GSE14333_GSM358347	4.01491	4.42619	6.91711	6.40612	6.24806	7.20589	8.91742	8.27854
GSE14333_GSM358348	3.29608	4.22258	5.4497	5.4066	5.00635	4.36915	4.67599	4.36981
GSE14333_GSM358349	4.50603	4.0401	7.09858	5.74927	6.17874	5.87818	9.45975	10.5429
GSE14333_GSM358350	2.40408	4.41075	5.20124	4.3467	4.35508	5.11694	7.03972	6.92155
GSE14333_GSM358351	4.14716	4.29053	6.74605	6.13101	6.20144	7.50453	10.1797	10.3269
GSE14333_GSM358352	3.5105	4.62486	7.26023	6.19859	6.06508	5.88554	7.89877	7.51989
GSE14333_GSM358353	2.95887	4.47197	6.26481	6.12808	5.70649	5.74106	7.10249	6.26565
GSE14333_GSM358354	3.5321	4.83267	5.80692	5.69162	5.8402	7.63648	8.03049	9.04148
GSE14333_GSM358355	3.28967	3.41272	4.38821	4.753	5.17458	5.75253	6.62691	6.91942
GSE14333_GSM358356	2.95658	4.70826	7.86759	5.82377	5.06199	5.32591	6.34415	6.00522
GSE14333_GSM358357	3.33363	4.40236	4.59802	5.71899	5.45075	5.06346	5.9639	6.14711
GSE14333_GSM358358	3.58469	4.51048	7.39022	5.49024	6.01202	8.49342	6.56583	6.86513
GSE14333_GSM358359	4.50648	3.47154	7.97061	6.64186	6.12584	7.5799	9.66562	9.37406
GSE14333_GSM358360	3.71907	4.57069	6.31841	5.01106	6.07483	7.27289	8.33204	8.6109
GSE14333_GSM358361	3.3779	4.25724	5.47805	6.1321	5.7356	6.3818	6.34055	7.1495
GSE14333_GSM358362	3.33977	4.63119	5.58932	6.56488	5.55977	8.03681	6.54545	6.74165
GSE14333_GSM358363	3.27099	3.42381	9.01949	5.85047	4.84343	5.36701	7.40829	6.89645
GSE14333_GSM358364	3.45789	3.9039	4.98328	4.27314	4.89341	6.27154	5.47731	6.83324
GSE14333_GSM358365	3.14392	5.05031	7.78332	5.93855	5.80241	5.99184	8.40394	7.32544
GSE14333_GSM358366	3.04814	4.60495	4.35946	4.4559	4.4275	4.43595	5.67449	6.01305
GSE14333_GSM358367	3.1635	4.81557	4.31461	5.26903	4.98673	5.46996	5.55245	6.19102
GSE14333_GSM358368	3.32612	4.30892	6.73227	6.569	6.30136	6.39698	8.60538	9.40631
GSE14333_GSM358369	3.20692	4.60801	4.96356	6.51054	6.13782	6.51771	6.71133	6.41593
GSE14333_GSM358370	3.5565	3.70618	5.16081	5.66938	5.1514	5.39212	5.02916	5.99648
GSE14333_GSM358371	3.77276	4.26123	5.16674	2.371	3.70311	4.55901	4.62577	4.67073
GSE14333_GSM358372	3.55323	4.49878	8.2398	3.85496	5.22492	5.92131	6.1907	5.9684
GSE14333_GSM358373	3.52834	4.65586	6.4094	4.38242	5.37211	5.45063	5.33019	6.5607
GSE14333_GSM358374	3.84453	3.29027	6.3798	5.35885	5.66002	6.51338	7.29412	7.98569
GSE14333_GSM358375	3.92942	3.94112	6.31222	4.03841	5.73952	5.1821	8.53757	8.30625
GSE14333_GSM358376	3.4012	3.81781	6.20801	5.7739	4.98673	5.92525	7.03296	7.92478
GSE14333_GSM358377	3.87492	4.48563	7.50714	5.24182	6.34963	7.71216	7.93274	10.4712
GSE14333_GSM358378	3.49844	3.79085	7.10511	4.81857	5.10412	4.45348	4.36204	4.52251
GSE14333_GSM358379	3.11879	4.04913	5.11399	4.97576	5.06118	6.55815	6.2145	7.94473
GSE14333_GSM358380	3.44972	4.36452	6.03594	4.94119	5.35977	3.9617	4.22566	5.63264
GSE14333_GSM358381	3.70024	3.0866	5.44844	6.10247	6.1116	7.25901	7.65813	9.15497
GSE14333_GSM358382	3.02604	3.60156	6.98292	5.00913	5.33065	4.18743	6.32436	6.82927
GSE14333_GSM358383	2.77025	5.46498	8.51112	4.93958	5.79372	5.98273	5.89474	6.59453
GSE14333_GSM358384	3.50823	4.69105	5.84494	6.21276	7.04654	6.92976	6.07193	6.48435
GSE14333_GSM358385	3.87975	3.70579	6.89839	6.12844	6.50474	7.47404	9.01372	9.55977
GSE14333_GSM358386	3.16076	2.97341	3.9129	5.00108	4.06609	4.00439	4.10013	4.6883
GSE14333_GSM358387	3.07246	4.73732	5.26655	5.51813	4.71411	5.25168	6.3144	6.78374
GSE14333_GSM358388	3.36609	4.59873	6.53255	5.67959	6.2853	4.90995	7.44733	9.03123
GSE14333_GSM358389	3.54801	3.52994	7.73395	6.46725	6.31532	6.25406	7.41073	8.08043
GSE14333_GSM358390	3.22452	4.20814	6.50473	5.41184	4.20332	4.06612	3.76984	5.04795
GSE14333_GSM358391	4.71039	4.59199	7.93244	6.57033	7.11509	8.75866	9.03905	8.21627
GSE14333_GSM358392	4.09006	4.57983	8.01933	6.5403	6.68933	6.5655	9.63181	9.05971
GSE14333_GSM358393	3.38465	4.06544	6.6128	5.08041	4.76631	4.46898	5.33195	6.0267
GSE14333_GSM358394	3.52284	4.66962	4.74727	5.71671	5.83108	4.46524	7.60108	6.98588
GSE14333_GSM358395	4.0423	4.50087	7.75793	3.00862	6.22825	6.93827	9.24251	10.17
GSE14333_GSM358396	2.74341	4.42838	4.34943	5.44398	5.03076	4.75959	6.10021	6.27733
GSE14333_GSM358397	3.11381	4.43811	4.96214	4.92674	5.39123	3.89305	5.32724	5.62637
GSE14333_GSM358398	4.13064	4.21889	7.21723	5.46301	5.87655	7.4941	9.54042	9.63745
GSE14333_GSM358399	3.01542	4.81699	6.39271	5.86686	5.85117	4.06557	7.38195	7.11837
GSE14333_GSM358400	3.30344	4.06393	7.21409	5.74528	4.96264	4.9236	7.87023	7.37724
GSE14333_GSM358401	3.44803	4.57837	7.85862	5.99096	5.50928	5.55641	6.74645	8.48933
GSE14333_GSM358402	2.91115	4.55657	4.89226	5.06664	4.51202	4.62314	6.48568	6.08213
GSE14333_GSM358403	3.24424	4.08047	6.99151	6.05936	5.58524	5.54661	6.87664	8.27695
GSE14333_GSM358404	2.82704	4.47882	4.30528	5.37393	4.76462	4.96799	6.03005	6.75959
GSE14333_GSM358405	2.99183	3.91549	3.50028	4.88314	4.67577	4.01875	4.53179	6.45326
GSE14333_GSM358406	3.75134	4.45923	7.53501	6.25204	6.20198	6.68843	9.19638	10.1479
GSE14333_GSM358407	3.69627	3.78875	6.38207	6.02329	4.95917	4.2897	7.76488	8.32978
GSE14333_GSM358408	4.39518	3.78325	7.045	5.99379	5.93817	7.07155	9.56924	9.97323
GSE14333_GSM358409	2.67628	4.33615	7.64685	6.42712	5.31817	5.18341	6.03005	6.42575
GSE14333_GSM358410	4.45393	4.50244	7.4731	6.34272	6.52717	8.77645	9.14544	9.58894
GSE14333_GSM358411	3.47121	4.23982	7.71367	5.90778	5.40489	5.14303	6.96434	7.5208
GSE14333_GSM358412	3.98213	3.40205	6.48308	5.98882	5.75449	6.71356	7.86914	10.22
GSE14333_GSM358413	3.63868	3.94913	7.16664	5.07827	5.44002	6.20271	8.96753	9.28089
GSE14333_GSM358414	1.31301	3.59032	3.73214	4.02263	4.41683	4.58198	4.31479	5.13668
GSE14333_GSM358415	4.57434	4.06483	8.05442	6.19593	6.83718	7.44345	10.5234	11.0447
GSE14333_GSM358416	3.32142	4.52801	6.97448	4.81471	4.64705	4.3644	6.12489	7.17025
GSE14333_GSM358417	3.23568	3.86097	5.85968	5.5609	5.58899	5.30318	6.96906	7.15951
GSE14333_GSM358418	3.70738	4.17268	6.18873	6.14151	6.02735	7.37306	7.31211	8.2844
GSE14333_GSM358419	4.44615	4.64235	8.07213	6.82879	6.62882	7.52188	10.4737	9.72247
GSE14333_GSM358420	3.2063	4.70604	5.37182	3.92732	4.44518	5.23045	6.41154	7.21756
GSE14333_GSM358421	3.43933	4.36831	5.19345	5.13069	5.2657	4.78302	5.89833	6.69428
GSE14333_GSM358422	4.88814	3.83524	8.4853	6.21464	6.63414	9.06123	8.75881	9.73032
GSE14333_GSM358423	4.45476	4.39553	8.80693	5.87549	7.24072	8.24244	8.03806	9.7636
GSE14333_GSM358424	4.57196	4.13354	8.67261	6.65176	6.88559	7.8267	9.49996	10.4357
GSE14333_GSM358425	2.50675	4.83835	5.97189	5.91939	5.00898	4.67065	6.56367	7.91778
GSE14333_GSM358426	2.58712	4.39358	7.33963	6.50205	6.46467	6.79799	7.51765	7.40598
GSE14333_GSM358427	2.72621	4.73186	5.58904	5.83461	5.2896	5.22616	6.92355	6.92015
GSE14333_GSM358428	3.05301	4.19913	4.76993	6.38362	6.37608	5.72189	6.46004	5.73809
GSE14333_GSM358429	3.7757	4.95073	6.41944	5.83555	5.96343	6.68979	6.76022	7.23324
GSE14333_GSM358430	3.24037	3.74499	6.09896	5.71835	6.02031	5.51705	8.30911	7.76791
GSE14333_GSM358431	3.36252	4.51675	7.6523	5.6509	7.33435	4.70205	6.28793	5.93576
GSE14333_GSM358432	3.31506	4.09626	8.36509	6.07017	5.10725	5.10609	6.60398	7.74088
GSE14333_GSM358433	2.92146	4.02526	3.93932	2.64002	5.82661	5.69518	4.1534	5.38582
GSE14333_GSM358434	3.1201	3.95538	5.2947	5.55823	5.89804	5.3433	6.16452	7.11622
GSE14333_GSM358435	3.27518	4.42784	5.92626	5.92442	4.87583	5.39414	7.22546	7.37374
GSE14333_GSM358436	3.14872	3.92501	4.576	5.90844	5.69344	4.72908	6.39214	6.75521
GSE14333_GSM358437	3.01744	4.55112	5.02536	5.92899	4.79124	4.61065	5.96204	7.08419
GSE14333_GSM358438	3.01016	4.59368	4.26273	4.76426	4.5663	4.80852	4.64986	4.93137
GSE14333_GSM358439	3.01585	5.17286	7.45344	4.55849	4.18529	4.51362	5.58637	7.01798
GSE14333_GSM358440	3.29951	4.19558	6.8523	3.49626	5.21213	6.24813	5.84298	5.86801
GSE14333_GSM358441	3.31369	4.82169	7.18238	5.6191	4.74723	4.76772	8.27312	8.41315
GSE14333_GSM358442	3.43605	4.72455	6.0923	5.34374	5.00635	6.06309	6.2005	6.27278
GSE14333_GSM358443	4.11449	4.11516	7.2278	6.82074	6.10375	6.03239	9.30514	9.80104
GSE14333_GSM358444	2.56972	4.2782	5.90504	4.58318	5.29145	6.04545	5.60965	6.95587
GSE14333_GSM358445	3.71538	3.54206	5.38722	4.40806	4.40283	6.97751	6.201	7.64433
GSE14333_GSM358446	2.61319	3.82293	4.8669	3.2892	5.41922	4.70351	7.00537	6.44219
GSE14333_GSM358447	5.00773	3.85391	9.06077	6.10495	8.0482	8.97608	8.98336	8.83542
GSE14333_GSM358448	-0.0191001	3.68569	6.84031	5.00211	4.83313	3.919	5.7087	6.78561
GSE14333_GSM358449	3.88066	4.70337	7.19545	5.21002	5.57082	5.97611	6.24353	6.20405
GSE14333_GSM358450	2.27348	4.90567	4.97075	4.64864	5.65002	5.57155	7.61798	7.47903
GSE14333_GSM358451	3.46799	3.19109	6.75963	5.48813	5.0303	6.55517	7.39352	7.44663
GSE14333_GSM358452	1.26169	4.09744	5.26307	3.19306	5.07899	6.14713	5.9756	5.84328
GSE14333_GSM358453	4.07608	3.89848	7.15071	5.41153	6.17077	8.15417	8.90125	9.77584
GSE14333_GSM358454	3.0567	3.98374	5.53015	4.9154	5.13372	4.92573	5.29583	5.09261
GSE14333_GSM358455	2.8754	3.25187	4.4173	2.50374	4.42791	3.62574	4.22443	3.72946
GSE14333_GSM358456	3.02805	4.0607	9.81301	4.12523	5.49	5.0398	8.39774	8.33427
GSE14333_GSM358457	4.30637	3.5765	7.14033	4.85034	5.77007	6.22148	9.11517	8.92301
GSE14333_GSM358458	3.89368	4.37383	6.66701	4.20249	5.35211	6.43089	7.69833	8.76158
GSE14333_GSM358459	1.90547	4.36208	5.39899	4.47404	4.49117	4.5636	4.22505	4.39224
GSE14333_GSM358460	3.55962	3.22896	5.74768	2.13588	4.52457	4.3552	4.38738	5.25427
GSE14333_GSM358461	2.82031	4.1682	8.22985	2.03119	4.68134	6.13872	5.55918	6.12925
GSE14333_GSM358462	3.44042	3.27783	6.14382	5.91373	5.72314	7.40749	7.81251	8.69042
GSE14333_GSM358463	3.99684	3.20829	7.56895	6.32753	6.43308	7.46571	10.0571	10.3522
GSE14333_GSM358464	3.22065	4.85728	4.99294	4.64192	6.7534	5.79669	4.15783	6.13216
GSE14333_GSM358465	3.46895	4.25583	6.99204	5.87516	5.99044	7.00934	8.12576	10.2259
GSE14333_GSM358466	2.10887	5.23407	6.86818	5.67214	5.5644	4.20473	7.61247	8.03798
GSE14333_GSM358467	3.5425	5.1872	5.18734	4.6284	4.49868	4.84118	6.2057	7.30507
GSE14333_GSM358468	2.17022	2.92618	8.70058	5.77062	5.31505	7.3897	7.02823	6.88912
GSE14333_GSM358469	3.11858	3.22462	6.49054	4.86176	4.76806	5.37823	4.234	4.49888
GSE14333_GSM358470	3.34037	3.77027	4.9463	5.23213	6.56302	4.12803	4.95291	6.12925
GSE14333_GSM358471	2.81266	4.45923	7.97389	5.36289	5.27469	5.8662	6.29689	5.91418
GSE14333_GSM358472	3.4803	4.25206	8.02534	6.24295	8.43576	7.14041	8.63909	7.71049
GSE14333_GSM358473	3.29026	3.76955	5.17647	3.82167	5.13906	5.65842	6.43398	5.74663
GSE14333_GSM358474	3.48129	3.27122	6.68733	4.57639	4.46401	3.66088	5.34165	6.14525
GSE14333_GSM358475	3.07442	4.04667	7.86392	4.17221	4.35227	4.05072	5.07071	5.23661
GSE14333_GSM358476	2.81775	4.47143	8.93739	4.90655	4.65119	6.19322	6.3144	6.81958
GSE14333_GSM358477	4.98295	4.3353	9.02934	5.57204	8.35426	8.96057	9.17643	8.66364
GSE14333_GSM358478	2.79612	4.47273	7.6401	5.57912	4.59893	5.40567	7.07871	7.44929
GSE14333_GSM358479	2.78505	4.61416	5.26685	5.23436	4.53333	4.66304	8.05028	7.77975
GSE14333_GSM358480	2.39204	4.59597	4.48396	5.86027	4.91301	4.92212	5.99516	6.43614
GSE14333_GSM358481	3.46077	4.48278	4.05551	3.6482	5.60199	3.10288	4.02474	5.18633
GSE14333_GSM358482	2.96407	4.09355	3.63225	5.34403	4.75627	4.60751	4.39477	5.94175
GSE14333_GSM358483	2.69362	3.65328	6.52162	5.92899	6.61069	4.57189	5.33708	5.88031
GSE14333_GSM358484	3.91133	4.40153	7.34768	5.72618	5.81295	6.2513	8.42817	9.05971
GSE14333_GSM358485	3.54444	4.24575	5.22033	5.25165	4.56461	5.91796	6.16499	7.1243
GSE14333_GSM358486	3.29128	4.4365	5.40524	5.66422	5.40626	4.84485	6.83473	7.0531
GSE14333_GSM358487	4.4911	4.78777	8.33979	6.16484	6.85441	7.99875	9.17914	9.9364
GSE14333_GSM358488	3.11381	3.95795	7.43074	6.15299	5.40774	4.5992	8.38849	9.05206
GSE14333_GSM358489	3.17159	4.09161	5.9772	5.3674	5.84867	5.57223	6.41461	6.15976
GSE14333_GSM358490	3.22452	4.95029	8.17637	5.85899	5.20296	4.73184	7.8095	7.60974
GSE14333_GSM358491	3.24365	4.29901	5.03721	5.88751	5.20477	5.57294	6.18877	7.16797
GSE14333_GSM358492	4.75331	3.98404	8.521	6.83252	6.75531	8.78084	10.303	11.6799
GSE14333_GSM358493	3.70778	3.58097	7.93407	6.14774	5.8594	7.06509	8.46301	7.76165
GSE14333_GSM358494	3.98325	3.60966	7.70011	6.71327	5.96249	6.29021	8.7032	9.62641
GSE14333_GSM358495	3.10839	5.03423	5.94932	5.16377	5.06602	4.67767	6.38229	6.70831
GSE14333_GSM358496	2.81119	4.76864	4.54738	5.00721	5.36802	4.80882	5.84563	6.93368
GSE14333_GSM358497	3.04204	4.17989	5.49612	5.01025	5.85354	5.13693	5.31734	5.57228
GSE14333_GSM358498	3.98005	4.50685	6.44232	6.14963	6.11523	7.33247	8.32137	9.26563
GSE14333_GSM358499	2.70495	4.45095	4.2511	5.74336	5.0081	4.4179	5.08359	6.26668
GSE14333_GSM358500	3.37036	4.07733	5.95504	4.98401	5.14657	5.45328	7.51847	8.11761
GSE14333_GSM358501	3.18	4.08793	5.50964	3.88138	5.90158	6.16895	8.14525	7.79641
GSE14333_GSM358502	4.73361	4.16319	8.63701	6.42541	7.14537	8.09267	9.80564	10.8734
GSE14333_GSM358503	3.41611	4.66384	5.8836	5.78346	5.76723	6.45938	7.0696	7.39141
GSE14333_GSM358504	3.29809	3.63779	5.8794	6.35138	5.56897	5.33644	6.86643	6.3161
GSE14333_GSM358505	3.19198	4.22861	8.22574	5.77551	5.22403	4.9934	8.72774	8.57342
GSE14333_GSM358506	3.44327	4.60726	8.4078	5.83174	4.6959	3.83022	5.80946	6.34166
GSE14333_GSM358507	4.33266	3.3039	7.60611	6.18021	6.52089	7.21499	9.79349	11.2173
GSE14333_GSM358508	3.65964	4.27176	4.88675	5.44225	5.24537	4.81313	6.8398	6.59104
GSE14333_GSM358509	2.82004	4.04349	3.82974	5.86096	4.3823	6.65216	6.58047	6.87635
GSE14333_GSM358510	3.1315	4.5222	4.38352	4.96757	4.72826	6.83282	3.57807	5.64509
GSE14333_GSM358511	2.8625	4.02967	8.20676	5.03465	4.25521	5.5504	5.78219	5.89019
GSE14333_GSM358512	3.72219	4.3893	6.13618	6.12844	5.91656	6.90031	9.35429	9.22718
GSE14333_GSM358513	3.50652	4.82733	4.85202	5.96084	5.19309	5.16106	6.145	6.47539
GSE14333_GSM358514	3.27969	3.96731	3.70007	4.62087	5.1514	4.55459	5.11684	6.53825
GSE14333_GSM358515	3.007	3.87642	4.90547	6.21886	5.67958	5.22553	5.91347	6.27788
GSE14333_GSM358516	3.13362	3.8613	9.80613	5.59495	5.50049	6.22336	7.44408	7.89791
GSE14333_GSM358517	3.43646	3.76233	7.39381	5.97069	6.23741	6.49282	7.828	7.82286
GSE14333_GSM358518	3.55572	4.26839	6.51665	5.48463	6.86128	5.86234	5.17777	6.17254
GSE14333_GSM358519	3.45826	3.69644	8.60078	5.02314	5.09262	4.9521	4.88778	5.55348
GSE14333_GSM358520	4.83217	4.42105	8.06576	6.17653	6.4052	8.46542	10.1797	10.2596
GSE14333_GSM358521	3.62155	4.23698	4.44578	5.34905	5.10902	5.15517	6.28306	7.0012
GSE14333_GSM358522	3.28591	3.73911	8.98118	5.12745	4.95997	4.65768	6.50727	6.17499
GSE14333_GSM358523	2.93815	5.02082	5.23624	4.82527	4.3368	4.5472	3.78315	6.15585
GSE14333_GSM358524	2.85455	4.33003	5.73166	5.92795	5.10771	5.0714	7.2247	6.86647
GSE14333_GSM358525	5.57163	4.61792	9.52265	7.70478	8.48021	9.31147	10.2126	11.5981
GSE14333_GSM358526	1.94517	4.93111	7.66502	4.40616	4.40777	4.49142	6.05662	5.9822
GSE14333_GSM358527	2.97501	3.83185	5.83833	4.72843	4.53333	5.97574	6.84664	7.57833
GSE14333_GSM358528	2.62229	4.44614	5.81703	4.63315	3.71212	4.34609	6.45848	8.70489
GSE14333_GSM358529	3.34255	4.7672	7.95371	5.28104	5.32741	5.20203	7.59655	9.68739
GSE14333_GSM358530	3.07619	4.17539	4.95587	5.76941	5.22184	5.13599	6.58951	8.04165
GSE14333_GSM358531	1.48654	4.58406	4.38195	5.1102	5.10945	4.26906	4.24285	5.64015
GSE14333_GSM358532	3.9653	4.54191	7.8519	6.3197	6.23472	6.90367	9.91506	10.991
GSE14333_GSM358533	3.28591	4.68841	6.32273	6.04796	5.30902	5.12684	6.28063	7.17025
GSE14333_GSM358534	3.27843	4.48489	8.26674	5.75989	5.38983	5.63504	7.31853	7.51814
GSE14333_GSM358535	2.9935	3.96051	7.52076	5.3888	5.78447	4.24669	5.86795	5.97483
GSE14333_GSM358536	3.87994	4.62881	6.75669	6.63752	6.09581	7.15989	8.95784	10.5194
GSE14333_GSM358537	3.57079	4.74956	7.22186	5.59227	8.68907	4.60039	4.70417	5.78357
GSE14333_GSM358538	3.96928	4.48614	7.45038	6.40531	6.47213	6.58935	10.2414	10.2031
GSE14333_GSM358539	3.05013	4.35898	6.72471	5.47974	4.95997	4.09829	6.59285	7.54733
GSE14333_GSM358540	3.43336	4.6004	6.26272	5.71166	5.31684	5.17208	5.65112	6.75207
GSE14333_GSM358541	2.14463	4.58008	4.83088	5.53506	6.21225	4.99712	6.45956	5.87686
GSE14333_GSM358542	3.39935	3.79402	8.19212	5.09614	6.77757	5.42466	5.46512	5.78266
GSE14333_GSM358543	3.15675	4.28308	3.35335	2.53677	4.80725	3.35658	5.06783	5.20622
GSE14333_GSM358544	3.5105	3.99017	9.41202	3.42361	5.50975	3.4231	6.02116	5.60246
GSE14333_GSM358545	3.65258	3.71406	4.23327	3.96102	4.81425	6.55861	5.23805	5.23622
GSE14333_GSM358546	3.22149	3.99854	5.1182	4.32649	5.03122	5.22164	7.3281	7.71869
GSE14333_GSM358547	3.97451	4.07087	6.73506	3.2637	5.1631	5.59597	7.90977	8.18784
GSE14333_GSM358548	3.8104	4.47432	3.27184	2.57147	4.21221	4.3961	5.36322	5.12395
GSE14333_GSM358549	3.97359	4.91835	5.63162	4.49718	5.33697	5.55106	7.36537	8.49303
GSE14333_GSM358550	2.48099	3.26909	5.03976	2.70293	3.98504	5.05352	2.53191	3.48308
GSE14333_GSM358551	4.24512	3.35338	7.72887	5.51409	6.87227	7.36692	9.34547	8.92047
GSE14333_GSM358552	3.46057	3.59714	5.42589	4.31484	4.5392	5.3275	7.26266	8.56017
GSE14333_GSM358553	3.00003	3.76404	5.70766	5.34264	5.16533	5.43128	6.84787	7.73881
GSE14333_GSM358554	4.72278	4.74425	8.49244	6.06214	7.82611	8.50432	9.56183	8.83089
GSE14333_GSM358555	3.49258	4.76818	5.97416	4.96105	3.96894	5.99038	6.42611	6.96679
GSE14333_GSM358556	3.92649	4.50817	8.14865	4.74688	5.2011	4.80492	5.28765	5.65661
GSE14333_GSM358557	3.47049	3.67385	7.50775	5.53073	4.9461	5.11921	4.74745	6.24822
GSE14333_GSM358558	1.08941	4.34447	6.25183	5.6185	6.32571	6.43247	7.73557	7.72662
GSE14333_GSM358559	4.30153	3.21122	7.7636	5.75021	6.29003	7.08312	7.85434	6.97767
GSE14333_GSM358560	2.11907	3.95928	5.82841	4.76221	4.84515	3.96251	5.54057	6.22294
GSE14333_GSM358561	3.15362	5.78017	7.3679	5.15959	4.81425	5.10609	4.79254	4.60975
GSE14333_GSM358562	4.08469	4.07702	6.54019	5.39276	5.53659	5.72359	6.78803	7.33666
GSE14333_GSM358563	3.9149	4.4054	6.87873	5.87412	5.36939	6.92015	7.53331	10.4428
GSE14333_GSM358564	2.62423	4.08168	6.08499	5.59584	5.82171	7.03337	5.28802	6.42078
GSE14333_GSM358565	2.94046	4.31381	4.64186	2.76607	4.88875	3.53375	4.97785	6.28931
GSE14333_GSM358566	3.40648	3.47659	9.58676	4.55194	5.36207	6.2784	8.16888	7.79116
GSE14333_GSM358567	3.14047	4.08016	5.55987	5.56573	5.06469	5.67372	6.45413	6.85144
GSE14333_GSM358568	2.83912	3.95572	4.50956	6.04478	5.79711	7.43573	5.44513	5.57556
GSE14333_GSM358569	2.84527	4.10905	5.52444	4.94542	5.86276	5.64751	4.91697	5.51975
GSE14333_GSM358570	2.9545	4.64186	6.58061	5.10783	5.95133	4.96266	7.19283	7.8016
GSE14333_GSM358571	3.41437	4.71789	6.10808	5.59861	7.71483	7.02404	6.95584	7.3155
GSE14333_GSM358572	3.25635	4.84483	8.93913	5.57884	5.45858	5.61146	6.87089	7.34326
GSE14333_GSM358573	3.34291	4.07057	7.93407	5.71228	5.01196	5.90232	8.63724	9.62256
GSE14333_GSM358574	3.41859	4.17179	5.35736	6.20671	5.41419	5.0714	7.78582	8.71089
GSE14333_GSM358575	3.2032	4.13893	6.45181	5.12281	4.56423	4.70541	4.50265	6.00014
GSE14333_GSM358576	3.06507	3.69644	8.70346	4.81579	5.06514	4.32533	6.05973	6.63148
GSE14333_GSM358577	3.28033	4.82473	9.1315	5.67799	5.36249	4.83996	6.35358	7.09952
GSE14333_GSM358578	3.15232	4.28795	5.80535	2.71373	5.41922	4.1983	7.9555	7.67963
GSE14333_GSM358579	2.06909	4.48385	3.85141	2.87298	4.58087	4.55055	4.9023	6.28627
GSE14333_GSM358580	1.68155	4.7138	4.17235	5.25553	5.25024	4.53769	5.02019	6.68869
GSE14333_GSM358581	2.60601	4.73732	5.86419	4.41417	4.82489	4.0214	5.57337	6.46761
GSE14333_GSM358582	3.36235	4.66785	7.9747	5.77802	5.69055	5.8785	8.62225	9.51922
GSE14333_GSM358583	2.84013	4.72962	5.1963	4.57316	5.44696	5.23015	6.26534	6.89103
GSE14333_GSM358584	3.69426	4.98111	4.34609	5.57764	5.15991	5.50611	6.3074	6.42899
GSE14333_GSM358585	3.39726	4.1593	6.91802	5.68637	5.68624	5.11184	7.10608	6.60843
GSE14333_GSM358586	1.47736	4.10419	9.07495	4.70379	5.11081	4.17907	4.49629	7.07884
GSE14333_GSM358587	2.61376	4.13926	4.59719	5.41528	4.76932	5.13819	5.12901	6.28416
GSE14333_GSM358588	3.0097	4.51652	5.85578	4.93317	4.78103	4.6516	6.26006	6.25537
GSE14333_GSM358589	3.1656	3.95113	7.65089	5.5759	5.39665	5.30643	6.17745	6.34966
GSE14333_GSM358590	3.45161	4.10295	5.23241	6.28104	5.7236	6.27238	8.77533	7.64236
GSE14333_GSM358591	2.92969	3.95505	4.09538	5.44771	4.98192	5.40796	5.93703	6.38114
GSE14333_GSM358592	3.65705	4.06544	4.86933	6.20744	5.80009	5.47158	6.65584	6.75894
GSE14333_GSM358593	2.72621	4.74932	3.21318	5.3583	4.52496	4.37491	4.0072	5.41469
GSE14333_GSM358594	3.57735	5.06196	7.04753	6.18438	6.67117	6.73676	9.41	8.916
GSE14333_GSM358595	3.25069	4.40887	4.31311	6.61691	5.14789	5.68651	6.75957	8.09776
GSE14333_GSM358596	2.91765	4.31598	4.38691	5.9858	4.92514	5.51472	5.81238	5.79574
GSE14333_GSM358597	3.83943	3.85155	5.42163	6.50738	5.80595	5.76961	8.13472	9.01794
GSE14333_GSM358598	3.25716	4.09867	5.27554	5.58	5.12012	5.46723	5.38615	6.84689
GSE14333_GSM358599	3.66645	3.52838	5.40376	6.08689	5.08594	5.47953	7.45504	6.53661
GSE14333_GSM358600	3.26548	4.42381	4.46809	5.3333	5.33201	5.52605	5.08533	6.3286
GSE14333_GSM358601	3.49785	4.59898	6.14069	5.45441	5.50001	7.31851	7.34632	8.08314
GSE14333_GSM358602	3.85612	2.86958	7.56051	5.68168	5.40304	6.0076	7.039	7.49668
GSE14333_GSM358603	2.5255	3.53293	7.67388	5.54895	4.96348	4.80087	5.11537	6.55545
GSE14333_GSM358604	2.24543	4.07733	4.89938	5.04939	5.09521	4.43622	5.6737	6.47983
GSE14333_GSM358605	3.23749	4.3081	8.78472	5.03682	5.31277	5.11539	6.04142	6.26873
GSE14333_GSM358606	2.85555	3.58845	8.6314	5.90541	5.39576	5.97757	7.47392	8.5566
GSE14333_GSM358607	3.89036	4.00537	7.03578	6.33528	6.63895	7.51476	8.84904	9.18039
GSE14333_GSM358608	3.36196	3.82987	5.67211	5.97848	6.00057	7.77835	6.84471	6.6207
GSE14333_GSM358609	2.89295	4.14625	9.14303	5.41614	5.02248	4.69177	4.37396	6.17058
GSE14333_GSM358610	3.37888	4.4139	8.58328	3.6945	3.9795	3.8603	4.17934	4.87007
GSE14333_GSM358611	3.26256	4.07486	7.25596	5.21331	4.15362	6.8488	5.47312	6.24611
GSE14333_GSM358612	1.73277	3.6426	5.94647	2.626	3.99185	1.35385	3.42325	4.68587
GSE14333_GSM358613	2.82628	3.88313	4.7416	2.03119	3.94434	4.25513	3.35553	5.19921
GSE14333_GSM358614	3.88013	3.37087	6.91802	6.63083	7.36985	6.47042	7.55799	7.94348
GSE14333_GSM358615	3.99722	3.80945	5.27103	2.53054	4.6719	3.08578	4.68505	5.57596
GSE14333_GSM358616	3.32316	4.16706	7.09386	2.24886	4.72575	5.80448	5.98792	5.67977
GSE14333_GSM358617	2.95216	4.83561	8.21481	5.18906	5.26834	5.76961	7.53331	7.47026
GSE14333_GSM358618	2.88381	3.79229	4.81886	4.01856	5.52185	4.584	6.5872	7.0524
GSE14333_GSM358619	2.45944	4.23813	5.22927	2.43846	3.8307	4.47721	3.68615	4.60777
GSE14333_GSM358620	3.68758	3.79657	2.541	2.55442	4.66936	3.5192	4.16131	5.07266
GSE14333_GSM358621	2.15255	4.08047	4.64162	5.75112	5.30418	5.60229	5.49278	5.45528
GSE14333_GSM358622	1.67411	3.27575	4.93517	5.34319	4.65661	4.91151	5.84005	7.44929
GSE14333_GSM358623	3.41456	4.26297	4.10196	2.31558	4.14524	2.58814	5.21103	4.96585
GSE14333_GSM358624	3.50652	4.66759	7.31688	5.47914	5.37391	6.55775	5.37708	6.23058
GSE14333_GSM358625	3.37907	5.13046	5.78326	5.09424	5.26088	4.97105	7.57987	7.49844
GSE14333_GSM358626	3.26359	4.65463	6.5275	3.98163	4.824	3.23534	5.97388	6.64343
GSE14333_GSM358627	4.37976	4.85656	5.1679	5.04666	5.31459	4.92271	5.98587	7.10025
GSE14333_GSM358628	3.58658	3.89513	6.50625	6.40957	6.02838	6.56983	7.28734	9.19793
GSE14333_GSM358629	3.68143	4.07057	4.56473	3.91672	6.07537	4.01361	4.43089	3.76351
GSE14333_GSM358630	4.07513	4.15541	8.8399	5.86027	5.7786	5.7602	9.69606	10.2259
GSE37892_GSM929494	3.13011	3.71962	6.11297	3.69267	5.20889	5.93394	5.57428	5.75917
GSE37892_GSM929495	5.07078	3.71559	9.08232	5.27866	5.37527	6.9348	8.38815	7.98927
GSE37892_GSM929496	3.13011	4.52139	5.2029	3.87476	5.09986	5.0091	6.33803	6.77207
GSE37892_GSM929497	3.13011	4.32352	5.17699	5.08467	5.15476	6.71967	6.82532	7.33002
GSE37892_GSM929498	3.13011	4.58284	8.53116	5.27391	5.04398	6.02919	6.13384	7.52288
GSE37892_GSM929499	3.3888	3.95314	6.66568	6.40029	5.76729	6.56855	8.53659	9.45781
GSE37892_GSM929500	3.13011	4.53088	4.52145	5.03683	5.95787	4.66786	6.4817	7.43477
GSE37892_GSM929501	3.4227	5.57805	7.61302	7.74282	7.09818	7.54137	7.84231	7.69863
GSE37892_GSM929502	6.9545	3.68087	7.84978	8.08241	7.65047	8.313	9.10416	8.90493
GSE37892_GSM929503	3.13011	4.38659	4.91304	5.1615	5.019	5.31249	5.67938	6.57177
GSE37892_GSM929504	3.13011	4.15542	5.76258	4.81787	4.71022	5.09637	6.77061	6.86233
GSE37892_GSM929505	3.13011	4.84283	4.94226	7.67347	6.16579	7.67329	8.21631	8.04116
GSE37892_GSM929506	3.14841	3.70747	7.14499	5.09634	6.74855	7.12394	6.23397	7.033
GSE37892_GSM929507	3.13011	4.8084	6.69522	5.30518	5.11479	6.13279	6.22047	6.56314
GSE37892_GSM929508	3.13011	4.53641	5.83971	5.19184	4.69429	5.08857	4.0657	4.98152
GSE37892_GSM929509	3.13601	3.97721	7.13786	6.01128	4.87107	6.4206	6.84492	6.34449
GSE37892_GSM929510	3.13011	3.87675	7.01004	5.72182	5.57246	6.43732	9.53775	9.81068
GSE37892_GSM929511	4.44523	3.79	6.79168	7.53247	6.02668	7.10793	9.18789	10.1424
GSE37892_GSM929512	3.13011	5.45865	8.64651	4.91672	4.39277	3.85625	6.91616	7.59279
GSE37892_GSM929513	3.13011	4.49974	5.89601	5.81771	5.05374	6.28112	7.18063	7.56461
GSE37892_GSM929514	3.13011	4.10529	7.39458	4.85385	5.09054	5.05373	6.71384	7.55344
GSE37892_GSM929515	3.13011	4.12585	7.6654	5.19785	4.8045	4.028	6.52445	7.46643
GSE37892_GSM929516	3.13011	4.35996	9.31947	4.01159	5.03263	5.09464	8.21631	7.29278
GSE37892_GSM929517	3.13011	3.68845	4.81355	4.30082	5.18644	7.00699	4.64843	5.60591
GSE37892_GSM929518	3.13011	4.55528	3.90244	4.99045	5.09946	5.80939	4.0502	4.25544
GSE37892_GSM929519	3.13011	3.82915	7.07418	4.45003	4.81243	2.97024	5.91792	5.32587
GSE37892_GSM929520	3.13011	3.65005	6.3576	5.09782	6.17132	6.52471	7.17066	9.75369
GSE37892_GSM929521	3.14443	4.01554	8.58002	6.36313	5.9365	6.68742	8.78001	10.6912
GSE37892_GSM929522	3.17689	5.21587	4.50357	5.79639	5.92645	5.37995	6.60969	6.65816
GSE37892_GSM929523	3.13011	3.95748	5.43289	4.37089	5.16039	4.89144	5.37432	7.20149
GSE37892_GSM929524	3.13011	3.87209	3.81323	3.74669	5.11479	3.44398	4.18852	6.57002
GSE37892_GSM929525	3.13011	4.16298	4.47843	5.13897	4.71724	2.97024	3.77767	3.7962
GSE37892_GSM929526	3.14336	4.93628	7.60046	5.10935	4.81576	4.45383	4.3345	5.05763
GSE37892_GSM929527	3.13011	5.04384	4.02399	4.78526	5.049	4.66115	4.9487	5.86907
GSE37892_GSM929528	3.13011	3.92135	8.55244	5.69348	5.64041	6.83856	8.15515	8.20478
GSE37892_GSM929529	3.13011	4.98306	8.63401	4.60639	4.6824	4.63715	6.57115	5.64834
GSE37892_GSM929530	3.13011	4.01103	4.39862	5.66396	5.93959	8.14596	5.14518	5.24607
GSE37892_GSM929531	3.17391	4.63426	6.92464	6.47035	6.24062	7.60981	9.05203	9.10182
GSE37892_GSM929532	3.13011	3.62177	7.34861	5.67865	5.57716	7.09565	8.19698	8.37296
GSE37892_GSM929533	3.26922	3.96873	8.66484	4.78281	5.05144	5.72937	5.90266	6.25563
GSE37892_GSM929534	3.13011	4.1599	5.47954	5.00902	5.20053	5.04297	8.43008	8.63963
GSE37892_GSM929535	3.13011	3.79979	6.51417	4.24909	5.11607	5.27382	5.57177	6.33617
GSE37892_GSM929536	3.25361	3.70078	6.94012	5.72945	5.53783	6.95636	8.57714	8.44009
GSE37892_GSM929537	3.13011	4.03909	8.83847	3.98591	5.20576	4.38716	4.25159	5.92683
GSE37892_GSM929538	3.13011	4.00399	5.62178	4.90733	5.35886	6.09898	7.86909	7.53072
GSE37892_GSM929539	3.13011	3.72254	4.39336	6.21305	6.42613	7.42802	6.87788	6.69513
GSE37892_GSM929540	3.13011	3.88229	6.44008	4.45416	4.62634	4.48567	5.64756	6.29291
GSE37892_GSM929541	3.13011	3.93501	6.79725	4.32365	4.97842	4.24174	5.7512	7.92025
GSE37892_GSM929542	3.13011	3.87274	4.5001	5.25625	5.32177	5.8478	7.68354	7.66441
GSE37892_GSM929543	3.13011	3.64661	3.64452	3.6952	4.80408	2.97189	4.08805	4.02648
GSE37892_GSM929544	3.13011	4.54276	8.40059	4.13058	7.83565	4.46121	3.84598	4.51234
GSE37892_GSM929545	3.13011	4.30016	5.89555	5.11974	5.25294	5.69464	7.31844	8.39917
GSE37892_GSM929546	5.46663	4.00282	6.71001	5.69757	5.91249	6.44417	7.9185	8.30126
GSE37892_GSM929547	3.13011	3.82462	8.93475	4.38214	4.92146	4.30641	5.45096	5.36756
GSE37892_GSM929548	3.13011	3.78765	4.36004	6.03497	4.92299	6.09418	6.00913	5.31723
GSE37892_GSM929549	3.13011	3.68314	4.83272	5.2673	5.25462	5.85072	7.35173	9.3015
GSE37892_GSM929550	3.13011	3.96563	4.53071	3.69967	5.02451	4.6265	4.28059	5.11187
GSE37892_GSM929551	3.21059	3.86834	7.66116	5.34713	5.05439	5.9503	5.60729	6.89072
GSE37892_GSM929552	3.13986	3.75488	5.94627	5.57366	5.02699	5.64764	9.72902	10.0773
GSE37892_GSM929553	3.13011	4.15365	6.43104	4.25369	4.65047	4.80233	5.16431	5.01903
GSE37892_GSM929554	3.24248	3.91532	8.1733	6.66496	6.82431	6.97066	8.09901	8.33582
GSE37892_GSM929555	3.13011	4.06029	4.97098	4.10375	5.40363	4.3034	8.04317	8.30499
GSE37892_GSM929556	3.30075	4.07455	6.98792	5.68173	5.09899	5.94993	7.26324	8.29674
GSE37892_GSM929557	3.13011	3.87804	8.09038	5.13781	4.99912	4.33003	7.53151	8.41651
GSE37892_GSM929558	3.13011	3.85184	4.97133	4.97854	4.94518	4.66897	7.51833	8.45376
GSE37892_GSM929559	3.13011	5.13045	6.2693	6.0908	7.61652	6.13396	7.38335	7.51795
GSE37892_GSM929560	3.13011	4.54795	5.38851	4.92256	5.05697	5.36969	6.66548	7.00383
GSE37892_GSM929561	3.13011	3.96095	5.51407	4.89853	5.55496	5.12736	4.62555	9.73391
GSE37892_GSM929562	3.13011	4.79885	5.64516	5.083	5.36647	5.8815	8.62047	8.70038
GSE37892_GSM929563	3.13011	4.29385	4.55173	4.31099	5.09768	4.72586	3.76041	3.9121
GSE37892_GSM929564	3.13011	3.8917	3.57734	5.20311	4.98677	5.07077	4.20514	4.23498
GSE37892_GSM929565	3.13011	4.10893	5.41503	4.36642	4.61824	4.32212	7.11824	7.60011
GSE37892_GSM929566	3.13011	4.25711	7.66893	3.71239	4.70861	5.43072	5.25307	6.83067
GSE37892_GSM929567	3.13011	3.64768	5.90045	4.61526	4.83102	4.45962	3.76216	4.51038
GSE37892_GSM929568	3.13011	4.20609	4.62444	3.72009	4.84058	4.42919	5.66968	5.2435
GSE37892_GSM929569	3.13011	4.00282	3.66637	3.70557	4.80725	2.97042	4.87131	6.38373
GSE37892_GSM929570	3.13011	4.50157	7.63943	4.41837	4.88931	3.70314	5.79866	5.76734
GSE37892_GSM929571	3.13011	4.29556	6.01213	5.2169	4.92902	4.76768	6.45516	6.30231
GSE37892_GSM929572	3.13011	5.76302	3.56618	6.09522	5.7091	4.64741	6.29854	6.11478
GSE37892_GSM929573	3.13011	4.81996	5.45313	7.81089	7.03104	8.32808	8.02059	7.65544
GSE37892_GSM929574	3.13011	4.35501	5.01482	6.35675	5.12658	7.4374	6.74352	7.55344
GSE37892_GSM929575	3.13011	4.48481	5.21626	7.02391	5.33484	6.73303	5.92125	6.55745
GSE37892_GSM929576	3.19792	4.32449	6.32743	6.87487	6.02107	7.09201	7.30788	8.04992
GSE37892_GSM929577	3.13682	4.02045	5.44061	6.45167	4.99932	6.18728	6.4046	5.9608
GSE37892_GSM929578	5.28623	3.95314	5.83971	7.31864	5.71736	7.88035	9.37267	9.64395
GSE37892_GSM929579	3.26408	4.24436	6.2104	5.3548	5.50327	6.00904	7.07414	8.54785
GSE37892_GSM929580	4.08672	3.37129	6.86074	5.78566	5.43666	8.05044	9.13226	9.50931
GSE37892_GSM929581	3.13011	4.33421	9.39702	3.76888	4.78025	2.97024	7.03928	7.45463
GSE37892_GSM929582	3.13011	3.95716	8.23766	6.20789	5.12797	6.12313	9.27571	9.25358
GSE37892_GSM929583	3.13011	4.36314	6.42305	4.50941	4.72632	4.55981	6.32684	6.77115
GSE37892_GSM929584	3.13011	4.39254	7.98364	4.99913	5.25849	6.58697	6.63054	6.95389
GSE37892_GSM929585	3.13011	3.92684	6.29611	3.73097	4.68115	5.21891	4.14914	5.14926
GSE37892_GSM929586	3.13011	3.95503	9.38069	4.41819	4.98095	6.08387	7.02701	8.26089
GSE37892_GSM929587	3.13011	3.75776	8.83847	5.20541	5.10248	5.38903	8.74513	8.60597
GSE37892_GSM929588	3.13011	3.7599	4.60877	4.50528	4.64181	3.28247	4.61486	7.63201
GSE37892_GSM929589	3.13011	4.32774	3.61021	3.69896	4.71768	4.16047	5.05935	6.20991
GSE37892_GSM929590	3.15935	5.80828	8.09679	5.15226	6.19357	6.29327	9.04697	8.68139
GSE37892_GSM929591	3.13011	4.18928	4.58322	5.36512	4.91336	4.95651	8.33992	7.91533
GSE37892_GSM929592	3.13011	4.3303	6.64119	5.003	5.10917	3.7276	7.70996	8.49818
GSE37892_GSM929593	3.13011	4.60814	4.23718	6.35242	5.43419	5.91623	6.30204	6.47464
GSE37892_GSM929594	3.13011	4.47969	5.97796	5.48913	5.64619	5.13933	8.69381	8.28912
GSE37892_GSM929595	3.13011	4.3407	7.58974	5.40093	5.04819	6.00363	6.32923	7.16615
GSE37892_GSM929596	3.18476	3.91424	8.40725	6.04541	5.30371	6.49494	8.43993	8.00501
GSE37892_GSM929597	3.13011	4.30396	5.91647	5.84262	5.61984	6.71967	7.20516	6.87737
GSE37892_GSM929598	4.04561	3.9997	8.81079	5.89905	5.5644	6.64831	9.52541	9.53047
GSE37892_GSM929599	3.13011	4.91277	7.6142	4.68523	5.03217	5.52374	7.56921	8.80409
GSE37892_GSM929600	3.13011	3.80106	6.20575	4.4318	9.74845	5.41124	7.25073	7.85888
GSE37892_GSM929601	3.13011	4.38048	6.16671	5.841	6.73591	7.1896	8.52927	8.63699
GSE37892_GSM929602	3.13011	3.82162	6.20334	4.92632	5.44543	4.8631	5.53735	5.645
GSE37892_GSM929603	3.13011	4.48795	6.38258	3.73968	4.77166	3.61091	4.28427	5.09329
GSE37892_GSM929604	3.32415	5.73532	6.62152	6.5246	5.71164	6.90382	9.07049	9.86503
GSE37892_GSM929605	3.13011	4.04862	4.55885	3.69565	5.00454	3.88573	4.21316	6.62838
GSE37892_GSM929606	3.16768	4.3229	7.38778	5.29844	5.28969	5.97094	8.3158	8.73632
GSE37892_GSM929607	3.13011	3.60088	6.5793	6.0686	7.49271	6.08462	8.33992	8.76934
GSE37892_GSM929608	3.13011	3.8416	7.58812	5.05597	5.33794	4.32353	4.36235	4.54868
GSE37892_GSM929609	3.30883	4.04622	6.24775	5.17881	5.30371	5.78093	8.9892	9.6705
GSE37892_GSM929610	3.13011	4.08249	6.49105	3.99517	4.69233	3.75202	4.1795	5.05569
GSE37892_GSM929611	3.13011	4.06343	8.0621	4.05101	4.54475	3.52348	7.39357	8.55987
GSE37892_GSM929612	3.13011	4.05962	8.80403	5.76012	5.51286	6.77164	7.3854	7.47332
GSE37892_GSM929613	3.18093	4.06208	5.675	5.12557	5.01721	5.04911	6.88644	7.70578
GSE37892_GSM929614	6.83267	3.97406	9.87279	8.9623	8.69127	8.52273	11.1797	11.6365
GSE37892_GSM929615	3.28846	3.76817	8.67467	6.12483	6.83993	7.21061	6.44144	7.32722
GSE37892_GSM929616	3.13011	4.16588	7.52017	5.84133	6.91532	6.01602	7.7968	8.44697
GSE37892_GSM929617	7.30298	3.94077	8.70642	8.25292	7.80295	8.63823	11.1339	11.4081
GSE37892_GSM929618	3.13011	4.08378	4.45999	4.28184	6.87886	6.12473	3.87023	3.67252
GSE37892_GSM929619	3.13011	4.60956	7.01617	4.8316	4.6726	5.24303	6.7164	7.01008
GSE37892_GSM929620	3.13011	5.16393	5.70444	5.6084	5.25506	6.37868	7.46138	7.80733
GSE37892_GSM929621	3.13011	4.74282	6.2516	5.42315	6.21098	6.14617	7.3115	7.37181
GSE37892_GSM929622	3.13011	3.94193	4.24456	5.96761	5.06713	6.76375	4.06045	4.48322
GSE37892_GSM929623	3.13011	4.95689	6.65939	4.41837	4.90955	6.33382	5.15375	6.0215
GSE39582_GSM971957	3.1401	3.68172	8.50325	5.60535	5.3771	6.6876	7.83753	7.55136
GSE39582_GSM971958	2.73202	4.61108	7.38097	5.75801	5.71172	5.39335	5.77206	6.37519
GSE39582_GSM971959	3.30776	4.40638	4.67265	4.16294	4.72358	4.63063	5.10647	5.19657
GSE39582_GSM971960	2.89973	3.79043	8.45507	4.8428	5.00507	4.76684	4.51518	4.66052
GSE39582_GSM971961	2.79661	3.68834	5.55662	4.71532	4.60272	5.17533	4.62605	6.27496
GSE39582_GSM971962	2.96844	4.75266	6.27968	5.83971	5.78613	5.93489	8.07921	8.49028
GSE39582_GSM971963	6.68509	3.76433	10.0821	8.56131	9.22862	9.35323	11.8752	11.7065
GSE39582_GSM971964	3.08315	4.44183	6.02167	4.85509	5.17257	5.64683	4.62605	6.17105
GSE39582_GSM971965	2.8888	4.23858	6.23222	4.68966	4.77453	4.38006	5.89538	6.41033
GSE39582_GSM971966	3.08426	3.65362	6.11898	4.30989	8.86489	6.05509	6.20185	6.83774
GSE39582_GSM971967	3.07573	3.94791	4.89668	3.8407	4.53436	4.5823	4.96328	6.54422
GSE39582_GSM971968	3.09184	3.2793	6.21331	5.61759	5.03516	6.5216	6.58524	8.2444
GSE39582_GSM971969	3.71229	4.01074	7.34142	6.91264	6.52419	7.78932	9.44311	9.07557
GSE39582_GSM971970	3.0307	4.31365	5.90456	4.56255	5.10824	4.65889	6.34048	6.65908
GSE39582_GSM971971	4.68776	3.4547	8.34901	7.41128	6.65555	7.21941	9.81324	9.8981
GSE39582_GSM971972	3.43645	4.60346	6.9746	5.91677	5.75249	5.61082	8.70725	7.6009
GSE39582_GSM971973	3.26354	3.80042	5.06177	4.4401	7.22819	4.74163	7.10796	6.89827
GSE39582_GSM971974	3.09665	4.25673	4.127	4.03006	4.88863	5.09616	4.91384	5.06201
GSE39582_GSM971975	3.56586	4.76274	7.47621	4.50755	4.97598	4.5777	5.59949	6.90365
GSE39582_GSM971976	2.8835	4.29261	8.24016	4.12898	4.63158	3.91408	6.37623	6.57334
GSE39582_GSM971977	3.80974	4.05573	6.59824	6.20233	5.50592	5.89242	9.00206	9.85233
GSE39582_GSM971978	5.11276	4.12949	8.08576	6.64932	6.49703	6.90194	9.89426	10.1703
GSE39582_GSM971979	3.03971	5.52744	5.83203	3.84516	5.88784	4.14072	6.25826	6.83653
GSE39582_GSM971980	3.97003	4.5243	8.10136	7.20553	6.36089	7.33315	8.72849	10.3667
GSE39582_GSM971981	5.40866	3.61512	7.11104	7.30522	6.17946	7.45493	10.199	10.2808
GSE39582_GSM971982	4.13381	4.08145	8.2033	5.61215	6.58285	7.96003	9.86694	11.0289
GSE39582_GSM971983	4.04419	4.25224	8.37409	6.86629	6.34465	7.13424	9.63386	10.0294
GSE39582_GSM971984	3.82569	4.09303	7.91396	6.42075	6.24033	7.13758	10.5746	10.2808
GSE39582_GSM971985	3.21704	3.80688	5.36321	4.84131	5.31036	6.26766	5.38773	6.29226
GSE39582_GSM971986	3.19684	5.46972	7.55101	6.13255	6.45572	5.71799	9.57128	9.77025
GSE39582_GSM971987	2.87835	3.83279	4.39318	5.96665	5.37413	6.30235	6.86726	5.53944
GSE39582_GSM971988	3.38757	4.29911	4.22444	5.16792	5.07561	5.27243	5.53694	6.94103
GSE39582_GSM971989	3.1159	3.97506	4.6548	4.84131	4.8043	5.41122	5.07238	5.99128
GSE39582_GSM971990	4.43585	3.79991	7.40091	5.64817	6.27147	7.44734	8.72474	9.9006
GSE39582_GSM971991	4.36042	3.65656	9.51845	5.64779	6.07236	6.5807	7.8291	7.88203
GSE39582_GSM971992	3.3779	3.88692	6.66719	4.47675	5.34099	5.17118	7.84815	7.57851
GSE39582_GSM971993	4.03716	3.96355	6.58086	6.38114	5.54099	6.38294	8.41467	9.01541
GSE39582_GSM971994	2.99363	3.86567	5.60802	4.13431	4.5851	5.93608	4.04361	5.13944
GSE39582_GSM971995	3.71636	4.44234	5.78816	5.21051	5.42031	7.06469	6.84392	8.0073
GSE39582_GSM971996	3.72014	5.31679	8.13708	7.1451	6.97189	7.31306	9.32398	10.2703
GSE39582_GSM971997	5.62632	3.79147	9.19225	8.31389	7.52382	8.57102	11.0576	10.9785
GSE39582_GSM971998	2.79888	4.49605	5.86249	6.37367	5.67729	5.85601	7.60396	7.25965
GSE39582_GSM971999	3.52787	4.39968	9.85213	5.9597	5.66163	7.43816	7.42995	7.82732
GSE39582_GSM972000	2.83488	4.21599	3.49123	4.93167	4.95905	4.718	6.91429	7.35798
GSE39582_GSM972001	3.1516	4.13149	7.59052	5.55192	5.46121	5.54746	7.06939	6.91365
GSE39582_GSM972002	2.76091	4.66856	5.30699	4.09802	4.8526	4.08144	5.80296	6.44348
GSE39582_GSM972003	3.13189	4.09704	5.27101	4.18456	4.47537	4.44133	6.88742	7.62843
GSE39582_GSM972004	2.97827	4.05918	7.40887	5.11299	5.29138	6.04569	6.81	7.64448
GSE39582_GSM972005	2.51269	3.33822	3.20538	3.39381	4.52329	2.51816	3.12348	3.44758
GSE39582_GSM972006	2.97232	4.19395	6.29439	5.16665	5.44887	5.2513	6.96897	7.28277
GSE39582_GSM972007	3.16502	4.13819	4.62462	5.49729	5.28588	6.20843	7.05847	7.42678
GSE39582_GSM972008	2.87022	3.98304	5.96519	4.73116	5.34719	4.33021	5.33419	7.9982
GSE39582_GSM972009	3.54662	4.76883	5.43439	5.12019	5.46901	6.13645	6.64541	5.73229
GSE39582_GSM972010	3.3116	4.1853	7.11834	5.65813	5.33918	5.77453	7.72046	7.884
GSE39582_GSM972011	3.54835	4.40539	5.37879	6.74088	5.01153	7.04566	8.5154	9.56191
GSE39582_GSM972012	3.36532	4.34016	5.39187	3.69505	4.82352	5.34927	7.11286	8.32931
GSE39582_GSM972013	2.89048	4.35233	5.85597	3.71366	4.27834	3.92249	4.73409	5.54084
GSE39582_GSM972014	2.74229	3.96707	4.27686	3.9456	4.34925	3.70624	5.61996	6.99016
GSE39582_GSM972015	2.99111	3.93981	6.71355	5.51051	5.62809	5.68339	7.51506	6.99454
GSE39582_GSM972016	3.19338	4.81048	5.36547	4.60437	5.35197	4.69654	5.63267	6.77766
GSE39582_GSM972017	3.39251	4.50771	6.462	5.76065	5.28335	5.33001	6.57725	6.54283
GSE39582_GSM972018	3.41333	3.48285	6.42272	5.0279	5.37266	6.23001	8.96439	10.5258
GSE39582_GSM972019	4.83711	3.5959	6.93236	7.3487	5.59487	7.32388	9.344	10.0178
GSE39582_GSM972020	3.15245	3.71157	6.60551	5.38838	4.84859	6.0224	7.18547	7.40049
GSE39582_GSM972021	2.84417	4.08245	4.46638	4.63386	4.66904	4.7596	6.52572	5.96153
GSE39582_GSM972022	3.32324	3.94638	6.19036	5.25442	4.87409	5.83304	8.22764	7.59144
GSE39582_GSM972023	2.88687	4.65329	4.85731	3.69256	4.54644	3.7954	4.78463	6.42398
GSE39582_GSM972024	2.46002	4.87641	8.69012	3.92652	4.41917	4.11024	5.28202	6.05578
GSE39582_GSM972025	2.77452	4.15029	4.39933	5.98654	5.03312	6.31625	6.43815	6.7069
GSE39582_GSM972026	3.17802	3.91668	8.08148	5.85312	5.81835	6.60791	7.16071	7.84548
GSE39582_GSM972027	3.13021	4.51871	8.12895	3.55118	6.16133	3.78219	3.65313	4.49536
GSE39582_GSM972028	3.12677	4.90528	6.28306	5.46706	8.22673	5.5605	6.41904	6.55588
GSE39582_GSM972029	3.21247	4.97994	6.48021	5.41437	5.0808	4.6842	5.61054	6.37036
GSE39582_GSM972030	3.16592	4.95055	5.26001	4.20675	5.45678	4.05393	5.51722	6.27896
GSE39582_GSM972031	2.69674	3.93981	5.30947	4.10692	4.56149	4.27277	6.9484	7.46771
GSE39582_GSM972032	2.6705	4.37005	7.73348	3.69779	4.36111	5.26951	5.37314	6.76028
GSE39582_GSM972033	2.66004	3.45322	5.73301	4.1005	4.60469	4.42705	4.21849	4.84924
GSE39582_GSM972034	3.20722	4.03562	4.92758	3.80335	4.95634	4.19983	5.54425	5.82496
GSE39582_GSM972035	3.19772	4.46717	7.79794	3.43852	4.75037	3.80039	5.77059	5.59107
GSE39582_GSM972036	2.99138	3.86521	5.92414	4.75059	4.5815	4.31749	6.49622	6.41208
GSE39582_GSM972037	3.18931	4.52577	5.35462	4.33332	5.12063	5.30048	6.21998	7.02874
GSE39582_GSM972038	2.91673	3.78996	5.82501	4.41526	5.26909	4.95206	5.03366	9.49511
GSE39582_GSM972039	2.96765	3.83126	6.24007	5.73665	5.93188	6.19109	5.07084	5.22072
GSE39582_GSM972040	3.15302	3.86924	6.55902	3.91652	4.62565	4.35495	5.79906	6.33623
GSE39582_GSM972041	2.48168	3.78601	6.85992	4.15486	4.95905	4.31551	5.79612	7.64389
GSE39582_GSM972042	3.34865	3.90623	4.81697	5.15771	5.05471	5.71912	7.3661	7.5757
GSE39582_GSM972043	3.26067	4.38915	9.11718	3.61919	4.49413	4.9316	5.14194	6.17647
GSE39582_GSM972044	2.80996	3.56392	3.20659	3.61758	4.49576	3.29024	3.88339	4.36713
GSE39582_GSM972045	2.93164	4.42942	3.81641	4.09494	4.77453	4.56926	4.08533	5.08417
GSE39582_GSM972046	2.97628	5.04957	8.74005	6.53676	6.19224	6.78605	7.49182	6.76147
GSE39582_GSM972047	2.75947	4.75419	8.52441	4.07888	7.27283	4.55375	4.1051	5.12549
GSE39582_GSM972048	3.34638	4.8714	5.29598	3.56954	5.60514	4.48656	3.96907	4.32878
GSE39582_GSM972049	2.78279	4.37156	4.51318	3.88978	5.06463	4.5999	3.94351	4.63709
GSE39582_GSM972050	2.6987	3.66482	2.91887	5.36791	4.79198	4.98554	4.39663	4.3988
GSE39582_GSM972051	2.63053	3.90109	6.22344	3.84743	4.51997	3.984	5.64685	6.73157
GSE39582_GSM972052	3.43036	4.18432	7.17178	4.82718	4.68541	5.59475	7.00477	8.17176
GSE39582_GSM972053	3.01139	3.71465	8.27038	4.71892	4.63616	4.37028	7.25315	8.12387
GSE39582_GSM972054	2.93859	4.56012	5.78114	4.6134	5.28773	5.68119	8.22062	8.3187
GSE39582_GSM972055	3.28221	4.21799	7.70794	6.37416	6.43802	6.35443	7.40391	7.57137
GSE39582_GSM972056	3.32794	3.9016	5.94778	5.24917	6.11948	5.51969	6.17633	8.61215
GSE39582_GSM972057	3.0535	4.40226	7.32625	5.44847	5.61186	4.75757	6.25894	6.66591
GSE39582_GSM972058	3.05213	4.36654	7.59567	5.8809	7.31934	7.79332	8.16561	8.36078
GSE39582_GSM972059	3.30748	5.33973	8.3395	6.83665	8.03662	7.27519	8.32306	8.45976
GSE39582_GSM972060	3.17457	3.88484	7.67875	5.76933	5.63203	6.91679	9.53044	9.28385
GSE39582_GSM972061	2.86044	4.66195	6.96392	5.67462	5.73958	4.79523	6.29556	5.64168
GSE39582_GSM972062	3.27254	3.98906	6.06344	4.94927	5.01635	5.69581	4.6139	5.4419
GSE39582_GSM972063	2.90576	3.91021	7.712	5.32605	5.11576	5.86425	8.34286	8.30204
GSE39582_GSM972064	2.9125	3.92021	6.73374	4.9931	5.42847	5.67574	6.71077	7.27084
GSE39582_GSM972065	2.90604	4.75214	8.38367	4.84071	5.19482	5.49847	7.24021	7.41711
GSE39582_GSM972066	3.13189	4.02806	9.6709	4.94778	5.701	6.257	6.66853	6.90829
GSE39582_GSM972067	3.06631	4.92205	7.01554	6.25902	5.48557	7.34208	7.81629	7.68663
GSE39582_GSM972068	3.03488	4.37156	5.78628	5.65408	6.05967	6.11194	6.46133	6.77805
GSE39582_GSM972069	2.98207	3.92976	7.75514	4.32289	4.52558	4.77291	6.14766	6.49098
GSE39582_GSM972070	2.83932	3.89903	4.4394	5.75948	4.99512	6.56092	5.15336	5.46651
GSE39582_GSM972071	2.76062	4.1848	5.41011	3.70278	5.28225	4.24507	5.38088	6.66176
GSE39582_GSM972072	5.5196	3.89096	8.06341	7.26685	7.55633	9.30622	10.363	10.7927
GSE39582_GSM972073	4.72385	4.2081	7.36538	5.12082	5.85455	7.00832	9.86063	9.69474
GSE39582_GSM972074	3.41752	4.01894	8.02653	5.31275	5.08321	5.93157	8.24884	7.59593
GSE39582_GSM972075	3.65836	3.54868	7.14816	6.27558	6.15315	6.58751	9.25863	9.24021
GSE39582_GSM972076	4.42007	3.74873	8.44795	6.89141	6.76905	6.6416	9.70873	9.57196
GSE39582_GSM972077	3.41396	5.26364	6.09561	6.64482	6.27845	4.9543	5.15225	5.2455
GSE39582_GSM972078	2.97125	4.96837	7.48366	3.77213	4.84524	4.52541	7.48116	7.26841
GSE39582_GSM972079	2.96283	4.6142	8.70616	6.70198	7.61953	6.90696	6.1468	7.19777
GSE39582_GSM972080	2.89474	3.98256	5.29117	4.75117	5.5338	4.95934	7.40107	8.36917
GSE39582_GSM972081	2.84246	3.84908	7.83958	4.16208	5.0616	5.27872	5.70468	6.85805
GSE39582_GSM972082	3.21876	4.60449	6.36177	5.55938	5.91641	6.64897	5.52221	7.07649
GSE39582_GSM972083	2.93499	3.93123	6.07287	6.66616	5.41185	5.76552	8.63744	8.74008
GSE39582_GSM972084	3.06659	3.43547	5.50295	6.34031	5.56875	7.10758	6.54739	6.50495
GSE39582_GSM972085	3.34777	4.57789	6.78048	5.66189	5.68169	6.3007	6.36462	6.31467
GSE39582_GSM972086	3.43674	4.26747	5.82786	5.1233	4.97256	5.54366	7.09869	8.16567
GSE39582_GSM972087	5.29271	3.68323	6.45998	5.55691	5.52205	6.07352	7.61462	8.13117
GSE39582_GSM972088	2.96485	4.11184	4.95954	5.47086	4.9746	5.76031	5.95139	5.55277
GSE39582_GSM972089	2.9707	3.50223	5.03711	5.01931	5.16761	5.59197	7.10359	9.18333
GSE39582_GSM972090	3.11845	3.56789	4.90665	3.85395	4.75139	4.47383	4.55409	5.42557
GSE39582_GSM972091	3.56994	3.60681	7.67182	4.85146	4.73051	5.50927	5.79305	6.85763
GSE39582_GSM972092	3.65217	3.54567	5.81373	4.97623	4.70876	5.43185	9.52567	9.94821
GSE39582_GSM972093	2.81785	4.30115	6.23786	4.1136	4.36247	4.61683	5.50211	5.70017
GSE39582_GSM972094	3.74298	3.87629	8.50325	6.22839	6.36658	6.49551	7.8858	8.37176
GSE39582_GSM972095	3.34434	4.22848	5.41444	3.84516	4.893	4.34973	7.75706	8.19788
GSE39582_GSM972096	3.02338	4.61574	4.91547	4.55497	4.38475	2.63139	3.877	3.97331
GSE39582_GSM972097	2.98545	5.33289	4.38674	5.65485	5.33407	4.03659	6.03025	6.02031
GSE39582_GSM972098	3.11962	4.38004	3.71264	4.86545	5.10859	5.07356	4.49491	4.43471
GSE39582_GSM972099	3.20373	4.89457	7.49996	5.13833	4.42082	4.68616	4.93598	4.90846
GSE39582_GSM972100	2.86829	4.56475	3.89749	4.9508	4.79831	4.0872	5.50381	6.25543
GSE39582_GSM972101	3.17745	4.57994	4.65895	6.14074	5.22411	6.95464	6.4524	7.4672
GSE39582_GSM972102	3.78468	4.73289	5.77143	7.44143	6.76301	7.91856	7.72449	7.53949
GSE39582_GSM972103	4.30343	4.24873	6.86271	7.10783	5.95082	6.64009	8.98519	9.83762
GSE39582_GSM972104	3.06747	4.82954	5.7923	5.50525	4.95599	5.85364	6.99243	7.29735
GSE39582_GSM972105	3.52344	5.28829	8.53866	4.08997	4.48087	3.52312	6.64094	7.37734
GSE39582_GSM972106	3.19308	4.42786	5.34862	4.6128	5.02562	4.31975	5.82607	7.20847
GSE39582_GSM972107	3.52402	4.30167	6.09028	5.70462	6.18905	6.15126	8.35144	8.33166
GSE39582_GSM972108	3.76861	3.98304	8.54927	5.44985	4.99784	6.13773	8.14262	7.6709
GSE39582_GSM972109	3.14785	3.87477	6.37914	4.73057	5.69779	6.02734	6.97674	9.59567
GSE39582_GSM972110	3.16475	4.60091	6.3995	6.41276	5.69422	6.55268	7.11188	7.8569
GSE39582_GSM972111	3.5355	4.37496	5.43148	5.85216	4.89131	5.63738	6.09164	6.12953
GSE39582_GSM972112	4.97465	4.40325	5.82719	7.12033	5.6098	7.5601	8.99589	9.47119
GSE39582_GSM972113	2.76857	4.58403	4.43863	6.63467	5.35052	5.93066	5.67793	6.19933
GSE39582_GSM972114	3.26668	4.05624	4.37323	3.82087	4.5455	3.75234	4.33002	6.48066
GSE39582_GSM972115	2.88827	4.93992	6.47649	4.33305	4.80332	5.836	5.33939	6.15568
GSE39582_GSM972116	3.03292	4.10939	4.61378	5.81858	5.09051	6.27331	4.54801	4.89324
GSE39582_GSM972117	6.47491	4.00573	9.03932	8.08892	7.64065	8.20497	11.0341	11.1231
GSE39582_GSM972118	2.66934	3.98756	4.58119	4.88238	6.37141	5.52076	4.43524	4.05246
GSE39582_GSM972119	2.98516	4.06067	7.16913	4.19943	4.41006	3.46594	5.81355	5.41254
GSE39582_GSM972120	3.66329	3.84041	8.79307	6.05935	5.59095	6.35649	8.61878	10.4216
GSE39582_GSM972121	3.25602	5.29992	4.18576	5.39174	5.53344	5.07224	6.51916	6.68804
GSE39582_GSM972122	3.07489	3.80486	4.28869	4.36383	4.73383	3.41302	4.76372	6.25444
GSE39582_GSM972123	3.5396	4.56877	7.60303	5.24621	4.57824	4.54897	6.63161	7.36294
GSE39582_GSM972124	2.97232	4.42294	7.14119	5.59381	4.36596	5.91983	6.79326	6.4278
GSE39582_GSM972125	2.92406	4.79147	5.66928	5.04981	4.29681	4.79372	4.49767	5.22234
GSE39582_GSM972126	2.92715	4.18432	7.75263	5.22744	4.4321	3.55861	6.36864	7.41459
GSE39582_GSM972127	2.9668	5.02693	6.18344	5.26201	5.06532	5.35543	5.95522	6.25009
GSE39582_GSM972128	3.18874	4.92205	6.2423	5.233	6.01886	5.89004	7.03036	7.12264
GSE39582_GSM972129	3.38054	4.04971	7.03751	5.58843	5.08356	6.04257	9.2343	9.39466
GSE39582_GSM972130	2.94679	4.63739	9.47615	4.32289	4.40716	4.53901	8.02352	7.17737
GSE39582_GSM972131	2.80461	5.35907	5.85925	5.51433	5.20797	6.13001	7.3098	7.573
GSE39582_GSM972132	2.94197	4.70955	6.80003	4.38636	4.42659	4.85456	6.54547	7.01853
GSE39582_GSM972133	2.4785	4.12255	4.78834	5.56896	5.28082	5.6218	8.28803	8.76622
GSE39582_GSM972134	2.7039	3.93123	3.96887	4.62046	4.81447	4.36037	6.8346	6.91995
GSE39582_GSM972135	2.57774	4.35646	3.55177	4.46121	4.48087	3.95413	4.60247	5.56056
GSE39582_GSM972136	2.91165	4.25472	5.33395	3.84321	4.31563	5.30657	5.30678	6.46964
GSE39582_GSM972137	3.00574	4.40433	7.0245	4.67522	4.87107	4.89276	6.88835	6.73634
GSE39582_GSM972138	2.95293	4.04764	4.92402	5.06014	4.76634	5.09782	6.15155	6.75946
GSE39582_GSM972139	2.86773	3.89449	8.26833	3.77881	4.3337	4.6178	4.73562	4.83653
GSE39582_GSM972140	2.75	3.9268	4.03017	4.43863	4.55532	4.70328	7.56181	8.29014
GSE39582_GSM972141	3.54924	4.91647	7.69604	4.66463	4.73905	4.89326	8.1911	8.27344
GSE39582_GSM972142	3.01591	4.09252	4.98647	3.77492	4.33719	4.08408	6.95647	7.24399
GSE39582_GSM972143	3.87321	3.89954	7.75659	5.69948	5.55384	6.25398	9.17257	9.52535
GSE39582_GSM972144	3.09552	4.32415	9.3437	4.90937	8.90134	5.07689	5.41214	5.56029
GSE39582_GSM972145	2.90831	4.104	4.49642	4.88056	4.82984	5.67631	7.08465	7.95976
GSE39582_GSM972146	3.19594	3.80141	5.62531	4.73886	5.20936	6.44984	7.3353	7.65406
GSE39582_GSM972147	3.76054	3.95862	6.30162	4.45639	4.76865	5.03914	8.17574	9.40346
GSE39582_GSM972148	3.64029	3.60828	6.91162	6.39847	4.9818	5.20402	9.19251	8.66943
GSE39582_GSM972149	3.02338	4.43789	7.10946	4.37982	4.68374	5.13378	6.30614	6.52501
GSE39582_GSM972150	3.09581	4.32568	7.13269	4.70888	4.85538	4.60692	5.9862	6.5628
GSE39582_GSM972151	2.90084	3.90821	5.95044	4.69379	4.92977	5.4684	7.76386	7.40199
GSE39582_GSM972152	2.96708	3.87324	9.87149	4.83286	4.79498	5.12937	6.06231	6.57473
GSE39582_GSM972153	2.96339	4.12805	7.09381	4.9109	5.05123	5.43587	7.89871	8.11237
GSE39582_GSM972154	3.25058	3.83991	4.41988	4.36467	5.0495	5.03287	7.57022	8.04894
GSE39582_GSM972155	2.95323	4.06732	6.47649	4.21184	4.59325	3.95509	4.19118	5.07193
GSE39582_GSM972156	2.75601	4.25324	4.6935	5.0699	4.82915	5.11087	5.90603	6.40171
GSE39582_GSM972157	2.79332	4.2826	6.60292	4.36081	4.50479	5.02061	7.81559	8.33823
GSE39582_GSM972158	3.80503	4.24725	6.98701	6.69524	5.55773	6.76243	8.93211	10.3179
GSE39582_GSM972159	3.00645	4.04971	5.37763	4.70949	4.81243	5.15863	7.29006	8.23278
GSE39582_GSM972160	3.07545	4.41895	6.66465	5.30155	6.5451	8.05367	7.83963	8.28928
GSE39582_GSM972161	3.13586	3.88537	4.49615	4.2641	4.40942	3.21356	4.19956	4.88764
GSE39582_GSM972162	3.46735	3.9016	5.47966	4.61223	5.11993	4.55449	8.53837	9.28684
GSE39582_GSM972163	2.83575	4.0602	5.87973	5.903	5.09223	4.78782	6.02765	5.75297
GSE39582_GSM972164	3.47849	4.1015	6.70564	5.10387	5.22237	5.31445	6.85926	7.53631
GSE39582_GSM972165	2.82692	4.39273	4.35915	4.57516	4.75273	5.01059	5.93446	7.36392
GSE39582_GSM972166	2.87924	3.96805	4.54414	3.97305	4.43147	4.30969	4.69969	5.10296
GSE39582_GSM972167	3.41721	3.39761	4.76374	4.37491	4.9157	5.36902	7.12125	6.59145
GSE39582_GSM972168	3.50049	3.92828	5.30727	3.78104	5.9029	5.86396	7.4316	8.60715
GSE39582_GSM972169	2.62161	4.49907	7.09326	4.5859	4.84893	5.0399	6.85048	7.35043
GSE39582_GSM972170	3.14184	3.39033	7.09484	5.48889	5.4939	5.8445	8.70096	8.39121
GSE39582_GSM972171	6.38121	3.91921	8.94691	7.61579	7.04004	7.69377	9.89426	11.5406
GSE39582_GSM972172	3.02118	4.83819	4.8471	4.50136	7.70123	4.64753	5.56834	6.32041
GSE39582_GSM972173	3.30336	4.85084	7.55629	5.03161	4.96345	5.30418	6.03223	6.8544
GSE39582_GSM972174	2.6259	5.13379	6.82748	5.53571	5.22237	4.26415	6.50569	6.27199
GSE39582_GSM972175	2.85958	4.92613	7.51394	5.44302	5.25831	5.19676	5.45821	6.27428
GSE39582_GSM972176	3.80261	4.76324	6.48438	5.79512	5.67101	5.15191	8.95556	8.5323
GSE39582_GSM972177	3.07743	4.51467	8.1138	5.35751	5.48748	4.86453	5.62637	5.04547
GSE39582_GSM972178	2.96765	4.91137	3.21632	5.93803	5.25472	4.44608	4.99944	4.99906
GSE39582_GSM972179	3.8756	4.64633	8.80616	6.63879	6.48351	6.64044	8.64929	8.48026
GSE39582_GSM972180	6.35196	4.82127	9.45923	9.35108	8.16463	8.27998	9.06929	8.8017
GSE39582_GSM972181	3.27078	6.40529	5.08439	3.75195	5.53758	4.0602	6.32259	8.37008
GSE39582_GSM972182	2.92152	4.76175	5.3089	4.19413	4.80366	4.40906	3.81046	4.48688
GSE39582_GSM972183	3.31099	4.57478	4.83961	4.38239	5.35087	4.32388	3.63466	4.58702
GSE39582_GSM972184	3.13021	4.04657	7.06125	5.333	6.19224	6.85995	6.82075	7.54494
GSE39582_GSM972185	2.73428	4.35132	4.93158	4.99894	4.77621	3.12282	4.87086	4.76487
GSE39582_GSM972186	3.36146	4.54402	5.66743	5.83702	5.56722	6.37869	4.79178	6.36833
GSE39582_GSM972187	2.49851	4.10696	5.82786	5.05014	5.18062	4.97591	6.03422	7.80813
GSE39582_GSM972188	2.68076	4.2116	5.83203	4.41727	4.69327	4.36808	5.90571	5.16032
GSE39582_GSM972189	4.97623	3.56246	8.16231	7.64014	7.43714	8.20088	10.2568	9.34324
GSE39582_GSM972190	2.69421	4.58859	7.71988	4.51539	5.05539	4.39515	5.62026	5.46459
GSE39582_GSM972191	2.67961	4.11953	4.77235	4.65407	4.81134	4.53724	6.88429	6.76384
GSE39582_GSM972192	3.12819	3.9112	6.1874	4.83985	5.56452	5.26493	7.42933	8.78841
GSE39582_GSM972193	2.92489	4.32568	5.60494	5.27912	4.97633	5.25521	5.24948	5.82849
GSE39582_GSM972194	3.59737	5.07114	7.73277	5.12082	5.29391	5.46922	5.86891	6.04252
GSE39582_GSM972195	3.06918	4.26136	6.84408	5.22321	6.12399	6.26429	7.58124	8.52397
GSE39582_GSM972196	3.75086	4.68673	7.25991	5.74197	6.10218	5.95681	8.45704	8.71457
GSE39582_GSM972197	2.7708	4.72842	5.71191	5.00398	5.51195	5.91173	6.03025	6.2208
GSE39582_GSM972198	3.8161	4.58098	6.98651	4.69588	4.99207	5.69975	4.50643	5.76248
GSE39582_GSM972199	3.20868	4.71218	4.77491	5.19914	4.78555	4.60169	5.66961	6.08234
GSE39582_GSM972200	3.00461	4.69152	8.08747	5.06958	5.17501	5.86188	7.59597	7.45777
GSE39582_GSM972201	4.15226	4.0502	6.40339	5.94322	5.6098	5.67121	9.24333	8.57924
GSE39582_GSM972202	2.80882	3.91266	9.1982	4.70564	4.99925	5.5278	6.76885	7.32403
GSE39582_GSM972203	3.66707	4.65941	8.90733	6.66817	5.61222	6.2616	7.94261	7.55645
GSE39582_GSM972204	3.57989	4.78448	6.3394	4.99432	5.54433	6.13455	6.17461	6.18837
GSE39582_GSM972205	5.42281	4.09107	8.85033	7.5766	7.26042	7.48869	10.1387	9.97059
GSE39582_GSM972206	2.68364	4.15738	6.53069	5.01165	5.24939	4.6788	5.86436	5.76478
GSE39582_GSM972207	3.22425	3.85408	5.37171	5.20076	5.09574	5.54308	7.78773	8.30281
GSE39582_GSM972208	4.63382	3.54072	6.90305	6.64482	5.9951	7.11081	10.02	10.4556
GSE39582_GSM972209	4.22288	3.57594	8.09702	6.37929	6.98993	7.32191	9.33403	8.63291
GSE39582_GSM972210	3.11307	3.96158	8.80315	4.82113	5.39112	4.77341	6.69129	7.58983
GSE39582_GSM972211	3.0524	3.55995	4.08402	4.6673	5.0054	4.3024	5.7485	6.42046
GSE39582_GSM972212	3.05947	3.77486	6.33365	5.01931	5.28811	6.66219	6.42207	7.35144
GSE39582_GSM972213	2.92908	4.13357	5.34722	5.27256	6.93948	11.8361	4.09445	4.60835
GSE39582_GSM972214	3.11648	3.8818	4.27244	4.32544	4.88387	5.11601	3.86285	5.12141
GSE39582_GSM972215	3.01308	4.61975	7.26836	5.6893	5.96744	6.17927	7.70061	9.38232
GSE39582_GSM972216	2.96339	3.92426	8.58491	4.80816	4.88996	5.34718	5.00154	5.53916
GSE39582_GSM972217	2.89415	4.16041	7.02252	4.56403	4.78825	4.18697	6.54166	7.49869
GSE39582_GSM972218	3.33671	4.09899	5.2575	4.13513	4.79932	5.12861	4.67076	5.60858
GSE39582_GSM972219	3.11281	3.64007	6.48681	4.75689	4.60569	4.58573	5.3979	6.29589
GSE39582_GSM972220	4.98341	3.73264	8.05902	7.75461	6.61754	8.78393	8.75122	10.3955
GSE39582_GSM972221	3.58161	3.81337	6.39161	4.8827	5.28734	7.44307	7.06137	7.73695
GSE39582_GSM972222	3.01841	4.09354	4.94448	4.83954	4.87072	4.94761	6.6716	8.32034
GSE39582_GSM972223	3.73207	4.34934	6.59909	4.91945	6.46574	6.78311	7.58423	7.87556
GSE39582_GSM972224	3.8562	4.13003	6.98753	6.80234	6.22553	6.79054	8.07036	9.48594
GSE39582_GSM972225	3.80825	4.6282	6.9552	6.2653	5.45264	6.34373	8.14772	9.04993
GSE39582_GSM972226	2.88209	4.73539	4.63292	4.80878	4.94953	4.34507	5.84515	5.80392
GSE39582_GSM972227	3.22454	4.25275	4.43813	4.71562	5.34903	4.88671	5.06976	7.00856
GSE39582_GSM972228	3.6241	4.33317	5.38248	5.64562	5.05471	6.33411	6.40869	7.28816
GSE39582_GSM972229	4.2163	4.02197	7.38881	5.79164	6.57932	8.58716	7.64437	8.35325
GSE39582_GSM972230	2.94764	4.34477	4.86818	4.0983	4.92436	4.04766	5.74669	6.14608
GSE39582_GSM972231	3.12367	4.50921	7.2774	5.14881	5.38005	5.16126	6.21292	7.24776
GSE39582_GSM972232	3.22106	4.54054	5.67667	6.14845	7.05664	6.35374	8.00194	8.44998
GSE39582_GSM972233	3.03013	4.20708	9.44737	5.34842	5.64441	5.85484	8.19026	8.60715
GSE39582_GSM972234	2.89021	3.91613	4.40469	4.45951	4.72783	5.15683	6.06555	7.47941
GSE39582_GSM972235	3.2819	3.74477	6.66984	4.69026	5.18308	4.91125	7.41673	8.70934
GSE39582_GSM972236	3.17457	4.19032	7.07183	4.57775	4.87477	4.50261	6.31616	6.17396
GSE39582_GSM972237	3.7459	4.1853	6.7078	4.06235	5.21923	4.06854	5.12363	6.61907
GSE39582_GSM972238	3.27196	4.22148	6.77176	4.95933	4.92707	5.91448	8.4725	8.86277
GSE39582_GSM972239	4.27942	3.89044	6.989	5.7412	6.03092	6.32413	9.91652	9.61999
GSE39582_GSM972240	4.06888	3.76987	7.7595	6.76977	6.00713	6.20712	12.0863	11.6807
GSE39582_GSM972241	3.3597	3.80393	6.87638	4.91363	6.14956	8.93436	8.61528	8.94789
GSE39582_GSM972242	4.04245	3.94588	6.25836	6.61079	5.39146	6.23923	9.45873	10.2607
GSE39582_GSM972243	3.76979	4.32668	7.16101	6.18738	7.00702	7.22523	8.54265	8.70833
GSE39582_GSM972244	3.51812	4.25224	8.3395	5.92701	6.4781	6.83687	7.42522	7.33791
GSE39582_GSM972245	3.09042	4.118	4.8346	4.62076	5.12999	4.64574	6.84352	7.86582
GSE39582_GSM972246	3.15875	4.05866	6.02441	5.57294	4.86771	4.46119	7.79591	7.19401
GSE39582_GSM972247	3.42542	4.26952	4.96007	5.80316	6.11818	5.42114	6.96897	6.56175
GSE39582_GSM972248	3.26725	4.3605	5.23913	4.40137	5.31036	4.72545	6.2273	6.90201
GSE39582_GSM972249	3.57084	3.78348	7.63412	5.55512	6.01667	5.98774	7.77269	8.11524
GSE39582_GSM972250	2.82207	3.71058	8.18643	4.36524	5.27404	4.15369	4.88192	5.71924
GSE39582_GSM972251	3.68118	3.85358	8.42066	5.47052	4.75839	5.74424	8.96735	9.36174
GSE39582_GSM972252	3.4603	4.2081	6.36403	6.10244	5.70218	5.7725	9.41691	9.30307
GSE39582_GSM972253	3.08371	3.95408	6.48314	4.36725	4.81918	4.28319	5.79552	5.59163
GSE39582_GSM972254	3.1442	4.08145	4.55055	5.6403	6.78709	5.03785	6.30544	7.3564
GSE39582_GSM972255	3.10819	4.27755	4.38726	4.1072	4.48772	4.53383	5.93539	5.36656
GSE39582_GSM972256	3.10516	4.2076	8.71815	5.01165	7.05602	4.79571	4.84187	5.20137
GSE39582_GSM972257	3.63784	4.7075	7.38579	4.59206	5.76582	6.89765	6.97401	7.36991
GSE39582_GSM972258	3.20083	5.00427	8.04096	5.36049	5.42738	3.70245	5.14908	5.26239
GSE39582_GSM972259	2.84559	4.25122	5.15161	5.50389	5.695	5.70563	7.52563	7.57911
GSE39582_GSM972260	3.21362	5.29941	8.52092	4.41266	4.96076	4.4944	4.83483	5.0576
GSE39582_GSM972261	4.37974	3.83684	6.87126	5.1596	5.91095	8.17464	7.59352	8.01221
GSE39582_GSM972262	3.81116	3.77087	6.31382	7.32358	5.81281	6.99412	9.53976	10.2808
GSE39582_GSM972263	3.88987	3.68476	7.40701	5.69617	5.82282	7.10478	7.84248	8.536
GSE39582_GSM972264	4.02026	3.81337	7.52293	4.53515	5.776	6.69485	9.15272	9.57609
GSE39582_GSM972265	2.82263	4.36755	5.44635	5.39239	5.60097	5.99932	5.80932	6.25674
GSE39582_GSM972266	2.83207	4.26901	5.31734	4.23075	4.67675	4.3423	4.43296	5.69394
GSE39582_GSM972267	2.902	4.20465	6.57449	5.03831	5.26223	4.52321	5.82698	5.70076
GSE39582_GSM972268	2.82775	4.26496	3.66296	5.20695	5.41845	4.59097	4.54202	5.49954
GSE39582_GSM972269	3.10738	4.39378	5.46053	5.40379	5.99254	5.37248	6.35582	7.24866
GSE39582_GSM972270	4.15616	3.73021	8.22483	5.64101	6.44298	7.92637	8.89158	8.49283
GSE39582_GSM972271	3.27928	4.00819	5.76789	5.91912	4.98769	3.91726	7.52037	7.33791
GSE39582_GSM972272	3.34199	4.40124	4.09439	5.1102	5.12716	3.97442	4.86833	5.13048
GSE39582_GSM972273	3.41839	4.40994	4.28046	4.9875	5.17291	5.66534	5.56667	6.04561
GSE39582_GSM972274	4.2187	4.43141	9.04277	5.9396	6.98816	9.09279	9.1852	9.36006
GSE39582_GSM972275	5.75849	3.9263	9.43093	8.24664	7.06615	7.46149	8.88148	10.067
GSE39582_GSM972276	4.0552	3.61419	7.09847	6.64834	5.91389	6.30171	8.4095	9.81795
GSE39582_GSM972277	3.773	4.01894	6.12284	4.78732	5.45415	6.00878	6.60113	8.17398
GSE39582_GSM972278	3.14097	4.65736	8.55396	5.47364	7.28776	9.30429	9.80724	10.506
GSE39582_GSM972279	3.35443	3.88027	7.21201	5.77312	5.99082	5.9486	8.46015	8.15239
GSE39582_GSM972280	3.28924	4.51767	6.75353	5.28573	5.66553	5.75829	7.87933	7.53574
GSE39582_GSM972281	4.68045	4.59109	10.4541	5.56714	5.80185	7.26383	8.29351	8.65406
GSE39582_GSM972282	3.25575	5.15587	7.27117	4.68084	5.59252	6.68525	5.83272	7.09456
GSE39582_GSM972283	3.26554	4.53292	8.12627	7.39699	5.85374	6.99939	8.17487	10.7739
GSE39582_GSM972284	3.09773	4.39428	8.48138	4.15766	4.8093	4.40588	4.6026	5.30292
GSE39582_GSM972285	2.94424	3.69925	4.45711	3.69478	4.19475	4.03609	5.35056	5.92964
GSE39582_GSM972286	4.50862	4.02557	6.378	5.87743	5.6301	6.51239	8.63859	8.56779
GSE39582_GSM972287	3.36204	4.52677	7.37558	5.42832	7.26552	6.44309	7.11286	7.09987
GSE39582_GSM972288	2.9925	4.60139	4.35461	4.87301	5.50364	4.04909	5.27789	5.66726
GSE39582_GSM972289	3.41808	3.97256	4.0595	4.26665	4.7487	4.64652	4.20654	4.70417
GSE39582_GSM972290	3.30895	3.87978	7.77029	6.29155	6.39015	6.93808	9.23798	9.09192
GSE39582_GSM972291	3.59706	3.68782	5.43409	5.91518	5.33117	5.37406	6.04367	6.34328
GSE39582_GSM972292	3.72796	4.70493	7.99964	5.56968	6.6389	8.11243	6.81739	8.22136
GSE39582_GSM972293	3.32536	4.12306	5.59073	6.30732	5.12999	6.25058	7.55381	8.18364
GSE39582_GSM972294	6.79528	3.95147	10.0199	9.26645	8.9466	9.19888	9.47466	11.285
GSE39582_GSM972295	3.21646	4.62619	5.0067	5.41336	5.41921	4.29305	4.19167	5.44136
GSE39582_GSM972296	3.37025	3.69822	6.33324	6.55368	5.5406	7.29872	6.85705	8.25547
GSE39582_GSM972297	3.08873	5.25634	6.56242	4.86514	6.2214	5.42779	7.40164	8.34828
GSE39582_GSM972298	3.14813	3.88537	5.81342	5.42283	4.8117	5.22178	6.95335	8.15747
GSE39582_GSM972299	3.61951	3.82386	7.73423	5.33769	4.86438	5.50736	10.714	8.92905
GSE39582_GSM972300	3.60586	4.4757	5.39246	5.82007	5.05815	6.16708	5.68438	6.56533
GSE39582_GSM972301	3.2869	4.66447	5.95044	5.3759	5.81441	7.37381	7.76249	7.87301
GSE39582_GSM972302	2.7201	4.22445	4.56326	4.23133	4.67544	4.94608	5.33066	4.69631
GSE39582_GSM972303	3.2182	3.98104	6.5261	4.74879	4.89632	5.55969	5.6321	6.12791
GSE39582_GSM972304	3.6566	3.91416	7.08148	5.31117	5.16835	6.72773	6.61476	7.2482
GSE39582_GSM972305	3.73531	4.48483	7.13696	6.81804	6.39357	8.10774	6.81568	7.91808
GSE39582_GSM972306	3.08958	4.217	6.0669	3.73215	5.30189	5.63337	5.69675	5.89098
GSE39582_GSM972307	3.80473	3.79587	6.8722	6.32157	5.4649	6.67279	8.60378	8.32034
GSE39582_GSM972308	4.30192	3.96552	7.34949	6.92126	6.87376	8.51079	10.0951	9.21334
GSE39582_GSM972309	3.0086	3.88995	9.21356	4.47013	4.59918	4.0385	5.48561	5.38738
GSE39582_GSM972310	3.71229	4.70545	6.19403	4.34388	4.91534	5.86985	7.28327	8.26484
GSE39582_GSM972311	2.74031	4.39624	4.03466	3.65176	4.79898	3.135	4.97428	6.23946
GSE39582_GSM972312	3.0086	4.59109	8.68067	6.09872	5.08465	3.90181	4.66402	4.83011
GSE39582_GSM972313	2.93803	3.69479	8.89825	4.72485	4.61128	4.52613	6.04235	6.549
GSE39582_GSM972314	4.65458	3.83835	7.20046	7.52013	6.62122	8.44861	8.9015	8.60517
GSE39582_GSM972315	3.7547	3.72475	5.92513	5.89345	5.06709	6.19832	8.28062	9.26322
GSE39582_GSM972316	2.88991	3.63066	5.52423	4.49471	5.17363	6.45312	6.18888	7.05344
GSE39582_GSM972317	4.40372	4.30807	6.61018	6.01513	6.29992	6.23364	8.59568	9.46183
GSE39582_GSM972318	2.6885	4.39918	6.26696	4.84575	5.60318	4.44035	5.73808	5.63525
GSE39582_GSM972319	3.39398	4.30265	5.87023	5.13543	4.93825	4.6736	6.92289	7.61601
GSE39582_GSM972320	2.87107	4.31569	5.77514	4.68936	4.83018	4.36137	4.97197	5.67337
GSE39582_GSM972321	2.82663	4.35233	6.34978	5.26391	7.19766	5.85484	5.90939	5.79551
GSE39582_GSM972322	4.22627	4.01739	9.52835	5.65708	5.54697	6.64858	8.57764	7.97939
GSE39582_GSM972323	2.75	4.21012	8.7454	3.9019	4.27056	3.70482	4.64595	5.61392
GSE39582_GSM972324	3.24927	4.46613	7.15361	5.16762	6.73857	6.84469	6.34121	6.90489
GSE39582_GSM972325	3.70704	4.62619	5.85664	5.59805	5.65464	5.45798	6.17049	7.70653
GSE39582_GSM972326	2.92934	3.8288	5.27244	4.55703	5.30811	6.58146	4.7205	5.66522
GSE39582_GSM972327	4.12744	5.50293	6.70822	7.25872	6.53275	7.25507	9.29464	9.12517
GSE39582_GSM972328	2.46643	4.25275	8.2191	4.12445	4.89698	3.26117	5.18399	6.34226
GSE39582_GSM972329	3.33003	3.26391	7.63281	6.00036	5.79859	6.77702	8.4137	8.43262
GSE39582_GSM972330	4.47145	3.63806	7.37192	5.60131	6.04436	7.24136	9.44738	10.3596
GSE39582_GSM972331	3.22714	4.34786	8.81335	4.78425	5.16198	5.43453	5.84154	6.12728
GSE39582_GSM972332	3.22337	4.38504	5.96414	4.63235	5.03145	5.54719	5.65521	7.55474
GSE39582_GSM972333	2.76286	4.00769	6.65716	4.35023	4.79232	4.98779	5.78851	6.26938
GSE39582_GSM972334	5.72838	4.82591	8.95024	7.10783	7.73255	8.54888	11.5041	12.3022
GSE39582_GSM972335	3.14983	4.25377	6.88749	4.22017	4.97598	5.18103	6.01889	6.65715
GSE39582_GSM972336	2.90604	3.60534	4.90419	3.98492	4.65098	5.03557	4.65101	4.89658
GSE39582_GSM972337	5.74267	3.898	8.74266	8.61678	7.34105	9.02313	10.4581	10.9463
GSE39582_GSM972338	2.8346	3.96355	7.97664	5.54528	5.1027	6.03051	6.00602	5.75674
GSE39582_GSM972339	3.01646	3.75826	5.02255	4.48853	4.80665	5.04832	6.4856	7.01504
GSE39582_GSM972340	2.86524	4.44135	9.14133	4.04591	4.6958	4.38256	4.48889	5.76623
GSE39582_GSM972341	3.52613	3.60729	6.74634	5.81667	5.94152	6.55381	7.9693	9.09739
GSE39582_GSM972342	3.43587	4.42196	7.27117	4.96641	5.23149	6.06723	7.3938	7.61483
GSE39582_GSM972343	3.22684	4.69828	5.7219	4.78395	5.34463	5.92592	7.99727	7.45831
GSE39582_GSM972344	2.9693	3.86421	6.34519	3.64195	5.64359	4.10084	5.4287	5.78414
GSE39582_GSM972345	3.14391	3.89245	4.82101	4.80639	4.92774	4.72423	8.06553	8.3658
GSE39582_GSM972346	2.7022	4.36449	4.60021	4.72753	5.24721	5.42089	3.74536	4.88738
GSE39582_GSM972347	3.97415	3.72475	8.54225	5.94159	5.62144	6.33271	7.78773	7.80634
GSE39582_GSM972348	3.07773	4.20911	6.87409	4.49792	4.68767	5.03505	4.62676	6.75355
GSE39582_GSM972349	3.27457	5.1224	6.11005	6.679	6.1799	5.4547	8.42812	8.0101
GSE39582_GSM972350	3.06316	4.43934	4.2571	4.44646	4.78422	5.32656	5.10282	5.71924
GSE39582_GSM972351	2.70131	3.57594	4.85143	4.46809	4.80166	5.2314	4.75963	4.91132
GSE39582_GSM972352	2.68105	5.03417	4.34517	4.29491	4.80166	4.37124	7.09869	7.80691
GSE39582_GSM972353	4.4977	3.80239	7.40583	5.5249	6.39938	7.85295	9.59123	10.1829
GSE39582_GSM972354	5.07269	3.32877	7.51015	6.57397	6.19771	7.47036	10.3171	11.5512
GSE39582_GSM972355	2.95493	4.01541	4.38244	5.00641	4.97188	4.68861	7.7264	7.4318
GSE39582_GSM972356	2.85817	3.85358	8.44173	5.64065	5.5737	6.5822	7.58124	7.80264
GSE39582_GSM972357	3.09637	4.24271	4.08323	5.7105	5.79736	8.18601	4.77569	5.00011
GSE39582_GSM972358	2.74488	4.43544	5.04845	4.82897	5.14336	4.80794	7.97531	8.23278
GSE39582_GSM972359	2.86072	3.96402	4.18859	6.44249	5.99639	7.32492	6.44186	6.20848
GSE39582_GSM972360	4.14424	5.5937	6.46727	6.33161	5.57641	6.63277	8.55931	9.45817
GSE39582_GSM972361	6.10968	4.46613	9.97092	9.42699	8.36338	8.43693	11.1798	11.2925
GSE39582_GSM972362	3.29692	4.6559	7.17072	5.38531	4.66841	5.55102	6.00159	6.72352
GSE39582_GSM972363	3.38848	3.94436	6.4463	5.94239	7.13674	5.79581	7.88004	8.31702
GSE39582_GSM972364	2.91508	4.40226	3.53235	3.94928	4.30451	3.62623	4.74339	5.77804
GSE39582_GSM972365	3.42395	4.56678	6.54676	5.34645	5.10546	3.68434	7.20505	7.92273
GSE39582_GSM972366	2.68364	4.61315	3.7591	6.26984	5.4359	5.45988	6.1722	6.09682
GSE39582_GSM972367	3.37846	4.92563	5.49347	5.50593	5.56187	5.08312	8.33533	7.661
GSE39582_GSM972368	3.82894	4.0552	8.53746	5.96954	6.47122	6.9905	5.93284	6.83935
GSE39582_GSM972369	3.937	5.6617	8.0005	5.3816	5.74279	5.77778	8.55931	8.06268
GSE39582_GSM972370	2.87865	4.39918	8.62525	5.86145	5.62261	6.31348	6.85227	7.02894
GSE39582_GSM972371	2.70868	3.94181	7.30419	4.6508	5.0095	4.30526	4.06427	4.46305
GSE39582_GSM972372	3.28455	5.14498	7.36474	4.51943	5.0301	5.29368	6.99693	8.16646
GSE39582_GSM972373	3.0273	4.34984	6.21509	4.23638	4.24635	3.49568	3.98994	4.72842
GSE39582_GSM972374	4.22745	4.43242	8.66239	5.29755	5.37379	6.32892	9.10271	9.02451
GSE39582_GSM972375	2.22012	4.29407	5.79039	4.79592	9.65847	5.133	6.60194	7.2756
GSE39582_GSM972376	2.68133	4.32513	7.79127	3.34407	4.09561	3.36478	6.8588	7.85883
GSE39582_GSM972377	3.63696	4.53544	7.1	5.16252	5.06022	5.64996	7.86365	8.32692
GSE39582_GSM972378	2.46155	4.78399	5.92381	3.96455	4.43017	3.23287	4.09572	4.80889
GSE39582_GSM972379	3.85944	4.38969	5.58159	5.66728	5.29427	6.2871	6.6168	6.18806
GSE39582_GSM972380	3.80117	4.28558	5.979	4.94382	5.2301	5.47678	8.46312	9.03135
GSE39582_GSM972381	2.36031	4.24578	5.82818	3.82309	4.48929	4.77817	4.0738	4.61135
GSE39582_GSM972382	3.23203	3.8722	8.72084	4.94205	5.21358	4.92379	8.36693	8.20391
GSE39582_GSM972383	2.72977	5.10618	7.76375	5.26069	4.90008	6.47197	5.971	6.24605
GSE39582_GSM972384	2.92657	3.70961	3.95055	3.98492	4.79531	2.81161	4.36468	7.09135
GSE39582_GSM972385	3.11366	4.35496	8.09365	6.48566	5.38228	5.7984	9.02702	8.68417
GSE39582_GSM972386	3.24599	4.40484	6.18854	4.23162	4.39723	4.23072	5.73837	6.3487
GSE39582_GSM972387	3.20054	4.17158	9.29236	4.61044	4.69846	5.69469	6.48676	7.70473
GSE39582_GSM972388	3.14927	4.55205	9.20768	4.17294	4.33275	2.75029	6.41494	6.9016
GSE39582_GSM972389	5.13266	3.79887	6.98803	5.9116	5.42398	8.16655	9.32023	9.56785
GSE39582_GSM972390	3.06918	5.00427	5.79939	5.94081	6.16769	4.91701	5.8997	6.037
GSE39582_GSM972391	3.03151	4.63125	7.01604	6.01058	6.79836	7.01271	7.0666	7.85508
GSE39582_GSM972392	3.01082	4.04252	6.53355	5.22744	5.26946	4.07998	6.59317	6.99891
GSE39582_GSM972393	2.57652	5.15276	8.3332	4.70211	5.96832	5.06272	5.73539	6.4679
GSE39582_GSM972394	2.95606	4.58908	5.61409	5.64926	5.33844	5.56077	6.66692	7.04561
GSE39582_GSM972395	3.14126	3.84757	8.38045	5.24452	4.96551	5.26602	7.70061	8.97691
GSE39582_GSM972396	2.81557	3.83633	3.91092	3.41543	4.05291	3.55906	4.3723	5.38652
GSE39582_GSM972397	4.12355	3.95303	8.77447	5.51817	5.18849	6.49551	6.68632	8.37176
GSE39582_GSM972398	4.21957	3.57836	7.61178	4.38497	5.1991	7.21892	7.28059	8.03643
GSE39582_GSM972399	3.2049	4.40638	5.54015	4.3752	5.40926	4.97942	4.87882	5.78799
GSE39582_GSM972400	2.80632	5.35591	5.24584	5.11391	5.50667	5.88884	5.70885	6.92926
GSE39582_GSM972401	3.49811	4.82797	6.49858	5.8525	7.42055	5.75534	7.11139	7.56637
GSE39582_GSM972402	2.93305	4.24924	5.75594	4.28058	5.34979	4.07493	5.29652	6.26733
GSE39582_GSM972403	3.19623	3.89649	6.24047	4.47734	5.52851	5.30284	7.88366	7.54925
GSE39582_GSM972404	3.27196	3.91869	5.74493	5.66622	5.02697	5.2876	6.70329	7.80999
GSE39582_GSM972405	3.27839	4.02708	5.37199	4.64429	6.46774	4.76085	5.48727	6.77089
GSE39582_GSM972406	4.26658	3.98653	7.10946	5.49241	6.75033	6.44166	9.40423	9.33814
GSE39582_GSM972407	2.7907	4.41596	6.95711	4.27722	4.83085	5.40639	5.15388	5.84933
GSE39582_GSM972408	2.70839	3.70863	5.02091	3.76626	5.1331	4.90556	4.24323	6.53702
GSE39582_GSM972409	4.77286	3.78849	8.97663	7.86018	7.09286	8.32357	10.253	10.3735
GSE39582_GSM972410	2.91222	4.93895	6.23335	4.51539	4.91265	4.96496	6.87538	7.62046
GSE39582_GSM972411	3.66501	3.90317	6.79001	3.63208	5.49691	4.99515	5.30788	5.52343
GSE39582_GSM972412	2.99845	4.35391	4.23266	5.42484	8.31411	4.6978	7.26167	6.44385
GSE39582_GSM972413	3.02145	3.95455	4.86552	5.08661	4.58252	5.97161	6.00956	6.20782
GSE39582_GSM972414	3.36532	3.97556	5.74683	4.76007	4.68045	5.51637	7.66182	7.59424
GSE39582_GSM972415	2.6816	4.47071	6.30431	4.1766	4.69263	4.25267	4.6139	5.36682
GSE39582_GSM972416	2.91843	3.9626	4.17844	3.69006	4.8389	4.19255	3.67985	4.31876
GSE39582_GSM972417	2.65162	4.3412	7.56288	3.7327	4.66077	3.38814	5.54989	5.53533
GSE39582_GSM972418	3.28659	4.44939	10.3591	4.97069	5.02906	4.39794	7.0992	7.20523
GSE39582_GSM972419	2.86884	3.93377	3.88451	4.13652	4.86505	4.58825	4.41911	6.55045
GSE39582_GSM972420	3.44516	4.35949	7.37439	7.5239	7.27614	6.60337	7.17457	8.41956
GSE39582_GSM972421	2.91703	4.05171	6.53642	3.79524	4.64206	4.21393	5.69294	6.80403
GSE39582_GSM972422	3.98764	4.41441	6.77088	6.93218	6.30832	6.6888	9.19251	9.46566
GSE39582_GSM972423	2.55228	5.10055	4.8857	4.70063	5.33407	5.12118	6.58719	5.81744
GSE39582_GSM972424	2.54361	5.31777	8.05991	5.32572	5.04373	3.70983	5.08855	6.33454
GSE39582_GSM972425	2.88125	4.53341	4.26655	4.39328	4.97223	4.02983	4.8937	6.22437
GSE39582_GSM972426	2.81585	4.91901	6.58643	6.54178	5.67338	6.06409	6.51608	7.64389
GSE39582_GSM972427	3.03488	4.53133	7.34142	4.44326	5.98908	4.7309	4.95993	5.76939
GSE39582_GSM972428	2.81334	4.72539	6.93915	5.08692	5.18238	5.73625	4.95993	6.55802
GSE39582_GSM972429	2.78192	4.1701	5.79007	5.59953	5.57755	5.44125	7.22965	7.40858
GSE39582_GSM972430	3.31011	4.81048	7.15631	5.233	6.18364	7.50034	5.53915	8.28293
GSE39582_GSM972431	3.54515	3.90005	7.98963	5.69548	5.30849	6.87772	6.10994	7.43381
GSE39582_GSM972432	3.17289	4.28957	7.04966	4.67491	4.31563	4.24559	4.35056	5.49819
GSE39582_GSM972433	3.27989	4.10988	4.79754	5.99264	5.50403	5.58271	5.58237	6.55766
GSE39582_GSM972434	2.99334	4.12255	6.97071	4.43141	4.86876	5.98344	5.81326	6.32106
GSE39582_GSM972435	2.89724	4.54955	8.51396	4.29294	4.67511	4.28616	4.25499	4.73424
GSE39582_GSM972436	2.76771	3.86115	5.21522	3.98379	5.09785	3.63072	4.16734	4.6986
GSE39582_GSM972437	2.98002	3.76738	5.96856	5.38664	5.25541	5.81797	7.14536	7.02552
GSE39582_GSM972438	3.11253	4.50319	5.9824	5.31275	5.53498	6.42754	8.12178	8.61215
GSE39582_GSM972439	2.83602	3.375	7.01157	4.38239	4.80199	4.45161	4.96958	6.02307
GSE39582_GSM972440	4.789	3.94839	7.15845	6.09783	6.27796	6.9671	8.30531	10.9252
GSE39582_GSM972441	2.8488	4.30509	6.35864	6.59081	5.36893	6.06001	6.30014	7.34038
GSE39582_GSM972442	4.66919	3.3952	6.88143	7.77171	5.88458	7.20387	9.38519	8.75402
GSE39582_GSM972443	3.21675	3.86869	6.47732	5.50562	5.86611	7.82668	6.24368	7.50293
GSE39582_GSM972444	3.228	5.55871	8.58244	5.63561	6.89603	7.26534	8.32779	9.49511
GSE39582_GSM972445	4.19857	3.5719	8.27038	7.4247	5.89116	6.86463	7.81697	10.4405
GSE39582_GSM972446	2.68305	4.64335	4.72909	3.76407	4.8994	4.13875	7.99487	7.66333
GSE39582_GSM972447	3.46912	4.4879	6.71398	5.87469	6.37629	7.75863	6.23349	7.16683
GSE39582_GSM972448	2.83932	4.6584	4.25013	3.80171	4.58936	3.04182	4.35737	5.08105
GSE39582_GSM972449	2.92377	4.39968	4.95575	4.26048	5.09083	5.72714	4.09445	5.03851
GSE39582_GSM972450	3.83886	3.53818	5.40027	4.70063	5.40591	5.81682	6.33473	7.08908
GSE39582_GSM972451	2.76232	3.85511	8.16325	4.42711	4.83051	4.50042	5.64484	5.7475
GSE39582_GSM972452	6.08761	3.98551	9.33939	8.72564	8.09215	8.50371	11.3054	11.1552
GSE39582_GSM972453	3.30253	4.15431	5.23101	4.4398	4.94026	5.75829	6.17255	7.73572
GSE39582_GSM972454	3.4489	3.43205	7.65524	6.44054	5.39817	6.44166	8.32114	8.51665
GSE39582_GSM972455	3.75961	5.05469	6.9126	5.94322	6.69378	6.42121	8.42176	9.43591
GSE39582_GSM972456	2.84821	4.15379	5.57553	4.78216	4.97908	4.88597	6.45646	6.45125
GSE39582_GSM972457	3.24599	3.49486	4.78914	5.44199	5.1511	5.79694	6.45496	6.90076
GSE39582_GSM972458	6.00856	4.43141	8.96649	7.65132	8.16285	8.27998	10.9395	12.3022
GSE39582_GSM972459	3.40636	4.62123	8.20239	4.43716	6.0601	4.71904	7.03466	8.24755
GSE39582_GSM972460	2.99701	4.08347	5.36001	5.55691	4.74405	4.48155	7.54475	8.21528
GSE39582_GSM972461	3.2049	4.28309	5.89957	5.68343	5.59863	5.81153	7.93229	8.63794
GSE39582_GSM972462	3.4101	4.67715	8.44853	5.63742	5.75086	5.89771	8.29814	8.23505
GSE39582_GSM972463	2.8835	3.99415	3.87471	5.61511	4.77321	4.89957	4.69743	5.29514
GSE39582_GSM972464	2.8818	4.03907	7.94066	5.06519	4.82189	4.67855	5.49231	5.25758
GSE39582_GSM972465	2.87953	4.43544	4.09132	4.02389	5.05333	3.76775	5.13533	5.63496
GSE39582_GSM972466	3.68704	3.74175	5.801	6.04448	5.79053	6.18974	5.66346	9.64315
GSE39582_GSM972467	2.70334	5.13796	5.81533	5.77621	5.34574	4.57374	7.9088	8.3541
GSE39582_GSM972468	3.52192	4.1848	9.20188	4.24031	6.16952	4.98578	8.21361	9.35507
GSE39582_GSM972469	2.785	4.80745	4.78124	4.38636	4.81853	4.429	6.90357	5.8499
GSE39582_GSM972470	6.09775	4.14922	8.73444	8.00617	9.16433	8.2408	11.0655	10.5258
GSE39582_GSM972471	3.54924	4.52877	6.35516	5.43103	6.33145	7.327	8.06092	8.21297
GSE39582_GSM972472	2.64441	4.65891	3.70641	3.36567	4.91603	3.88453	3.06107	4.34471
GSE39582_GSM972473	3.29522	3.81385	6.92089	5.6403	5.58899	5.65161	6.35227	7.21595
GSE39582_GSM972474	2.80145	4.34376	5.89586	5.76627	5.30375	5.72971	7.25631	8.81199
GSE39582_GSM972475	3.17486	4.53952	4.50634	4.80847	5.12615	6.73736	5.45575	6.06442
GSE39582_GSM972476	2.72697	4.32822	3.9197	4.87969	5.04641	4.41728	6.83673	7.93972
GSE39582_GSM972477	2.79551	4.11032	5.43234	5.23695	5.44812	5.387	6.38882	6.62133
GSE39582_GSM972478	3.0086	3.99719	5.30048	4.92096	4.90552	5.89741	6.53189	7.48791
GSE39582_GSM972479	3.05664	4.53898	5.26113	4.26105	5.3063	4.50065	5.74488	7.48311
GSE39582_GSM972480	3.20955	3.81986	5.14666	5.79012	4.9284	5.30968	6.23734	6.73357
GSE39582_GSM972481	3.08815	5.56294	6.40575	4.49559	4.91265	4.62919	6.72959	6.99366
GSE39582_GSM972482	2.84704	4.42589	3.45581	3.82422	4.69128	3.81856	5.78137	6.31597
GSE39582_GSM972483	2.7754	3.73564	6.88381	3.84715	4.60469	3.60352	5.97448	6.13684
GSE39582_GSM972484	3.15763	3.85911	6.05616	5.20728	5.23082	4.55449	8.35631	8.58114
GSE39582_GSM972485	2.98711	5.1975	7.67668	5.54214	6.85047	5.60526	6.72037	7.50983
GSE39582_GSM972486	2.87502	3.91613	6.24305	4.29915	4.27583	4.36954	7.04511	6.03447
GSE39582_GSM972487	2.76771	3.73564	5.05686	4.97777	5.08498	6.67237	5.00786	5.61252
GSE39582_GSM972488	3.02285	4.0007	5.16405	5.09354	4.82481	5.95017	5.87729	7.07738
GSE39582_GSM972489	2.89443	4.24271	6.1385	5.62804	5.34315	5.94085	6.4754	7.4015
GSE39582_GSM972490	2.95945	4.65233	9.02737	4.17777	4.6968	4.62225	5.03914	5.66945
GSE39582_GSM972491	3.05888	4.02148	5.55511	4.59296	4.42659	4.25945	6.42994	6.84012
GSE39582_GSM972492	3.49811	4.18077	8.51851	5.65743	6.84763	7.66259	6.3312	7.37938
GSE39582_GSM972493	3.04761	4.13767	5.69803	5.46568	5.42288	6.02988	7.7019	8.47665
GSE39582_GSM972494	4.33469	3.87477	6.70167	7.31134	5.69221	6.9402	9.92609	10.3955
GSE39582_GSM972495	3.45679	3.36803	7.96146	6.11213	4.88556	5.44658	7.1627	8.45362
GSE39582_GSM972496	4.23951	3.59488	6.44146	6.36663	5.71289	6.64009	7.03227	7.18788
GSE39582_GSM972497	2.94594	3.60383	8.50325	4.31865	5.0301	4.36954	6.3479	6.16463
GSE39582_GSM972498	2.66238	4.14469	5.35856	3.3315	5.01395	5.53489	4.68029	5.24065
GSE39582_GSM972499	4.15704	3.68755	7.37622	5.40821	6.31117	7.10107	7.38871	10.0497
GSE39582_GSM972500	3.23261	6.39618	6.39358	5.73369	7.48257	4.14419	4.31699	4.95205
GSE39582_GSM972501	3.55275	4.59566	6.90256	6.58432	6.53378	5.45825	6.6716	6.0515
GSE39582_GSM972502	2.3995	4.13357	3.11816	4.00947	4.69454	3.46972	3.84807	4.80993
GSE39582_GSM972503	3.16247	4.17516	5.65027	6.26797	5.38005	5.72513	5.45821	5.72775
GSE39582_GSM972504	2.77425	4.62619	6.74681	5.23233	5.86987	4.99111	6.21469	7.9109
GSE39582_GSM972505	3.63639	5.41081	8.03418	5.67389	6.5972	5.15529	6.30797	7.18605
GSE39582_GSM972506	2.75112	4.23103	8.0486	6.07024	5.81915	6.31763	5.92654	5.86432
GSE39582_GSM972507	3.48726	3.9112	6.56447	6.13086	5.47991	7.3928	8.99891	9.8155
GSE39582_GSM972508	3.65305	3.94791	7.25882	5.84628	5.83444	6.96366	7.94116	8.69674
GSE39582_GSM972509	2.99672	3.84141	8.03841	4.89295	4.81918	5.13841	8.05394	8.33659
GSE39582_GSM972510	2.8066	3.85863	3.5001	4.99092	4.38925	5.69689	4.84187	4.40899
GSE39582_GSM972511	3.00718	3.80941	6.31458	4.47707	4.82984	4.82293	7.01768	7.40752
GSE39582_GSM972512	2.90113	3.85813	5.06503	4.69321	4.9177	5.72054	4.63863	5.69252
GSE39582_GSM972513	2.77829	4.17208	5.13184	3.27184	4.83791	4.36237	4.84871	6.59847
GSE39582_GSM972514	3.37966	3.98906	7.72204	5.14469	5.07353	6.07816	7.85663	8.51385
GSE39582_GSM972515	3.32504	3.82183	5.42371	3.96945	4.56375	5.2479	5.20716	7.06265
GSE39582_GSM972516	3.57113	3.7101	6.3995	5.218	4.99818	4.64127	7.61341	7.47633
GSE39582_GSM972517	3.44339	3.8461	6.57709	4.27778	5.60318	5.93428	7.30507	7.88786
GSE39582_GSM972518	3.28221	4.13663	4.24692	5.15331	5.43224	4.712	6.58642	6.47565
GSE39582_GSM972519	2.49268	4.75369	5.69993	5.042	5.67338	4.7344	5.3312	5.70757
GSE39582_GSM972520	3.44025	3.94436	6.54858	5.44546	5.06497	6.41349	8.10523	8.15902
GSE39582_GSM972521	4.48547	3.67247	7.56881	6.62956	5.5615	6.70703	9.77279	10.0468
GSE39582_GSM972522	3.57528	4.15988	5.62653	6.60268	6.67962	7.24769	8.28062	7.90429
GSE39582_GSM1681353	2.82719	3.50173	4.01273	7.30045	5.8104	7.51447	7.61462	6.20225
GSE39582_GSM1681354	2.64639	3.5585	3.74867	6.44685	5.38043	7.02907	5.42206	4.78478
GSE39582_GSM1681355	2.71869	3.07972	3.03473	4.9484	5.02525	5.39926	4.07136	5.51663
GSE39582_GSM1681356	2.70249	3.16925	3.07003	6.10203	5.21143	5.97797	4.58338	4.16848
GSE39582_GSM1681357	2.61873	3.76738	5.19494	6.13767	5.94108	8.53328	5.58154	4.64481
GSE39582_GSM1681358	2.75142	3.40495	3.60906	6.55122	5.25046	6.31658	5.36415	4.99192
GSE39582_GSM1681359	2.87022	3.62213	4.92269	6.52157	6.01023	8.05962	6.86855	7.05079
GSE39582_GSM1681360	3.2927	4.11134	6.03686	6.79206	5.34498	6.94551	7.03277	7.21503
GSE39582_GSM1681361	2.85421	3.48334	4.10751	6.82019	5.62379	7.53251	4.82392	4.54737
GSE39582_GSM1681362	2.80632	3.87927	4.13061	6.52353	5.39181	7.13758	6.18576	5.93235
GSE39582_GSM1681363	2.65601	3.51857	4.41001	5.06926	4.90992	6.0927	5.96621	6.15219
GSE39582_GSM1681364	3.14785	3.67541	3.6925	5.31244	5.08114	6.77297	4.32977	4.88863
GSE39582_GSM1681365	2.98234	3.88484	4.39215	6.85909	5.45979	7.6145	3.76022	4.64816
GSE39582_GSM1681366	2.21189	3.84399	3.5254	4.49734	5.24867	5.50736	4.4494	4.87228
GSE39582_GSM1681367	3.09301	3.96805	4.66281	7.2736	5.66984	7.86175	6.66247	5.95091
GSE39582_GSM1681368	3.04397	3.69973	4.1544	5.91403	5.32899	6.90529	6.19189	6.45157
GSE39582_GSM1681369	3.0066	3.11194	4.48428	4.99154	5.61952	5.87636	4.93341	4.74858
GSE39582_GSM1681370	2.48281	3.29932	4.85032	6.45483	5.84106	7.11172	7.7591	8.34575
GSE39582_GSM1681371	2.89244	3.73516	3.9641	4.93743	5.11001	5.53953	4.57187	4.86747
GSE161158_GSM4890607	2.92277	3.6167	4.58605	5.20851	4.75262	6.10194	6.9667	6.51338
GSE161158_GSM4890608	2.47355	3.94902	4.68693	6.31153	4.9703	7.15768	5.30421	5.31698
GSE161158_GSM4890609	4.00512	4.21357	5.6184	5.62884	5.71896	5.76769	9.70901	9.98771
GSE161158_GSM4890610	3.51835	3.4516	4.46915	6.13796	4.73034	4.27399	5.91241	5.55875
GSE161158_GSM4890611	3.59923	4.48669	6.7558	7.60248	6.5782	6.00198	8.08415	7.73209
GSE161158_GSM4890612	3.70973	5.11112	7.95973	4.92456	5.56369	5.77897	8.06925	7.9897
GSE161158_GSM4890613	2.73427	4.3878	7.23202	5.3608	4.9746	4.99623	5.48015	5.93846
GSE161158_GSM4890614	3.36689	5.98278	5.38425	5.70256	5.75568	5.15785	7.41041	5.8235
GSE161158_GSM4890615	3.19465	4.19326	6.26818	4.57387	5.12291	4.8911	4.7249	5.43001
GSE161158_GSM4890616	3.11578	4.69341	5.65749	4.83462	5.16202	5.87084	5.21181	6.39593
GSE161158_GSM4890617	4.30174	3.52094	8.67044	5.8633	6.53568	7.47027	10.9714	10.6693
GSE161158_GSM4890618	3.36077	4.1123	6.52613	6.03265	5.74068	6.58762	8.22302	8.98348
GSE161158_GSM4890619	3.251	5.36336	6.82471	6.83393	6.96255	7.86237	8.17893	6.38975
GSE161158_GSM4890620	5.70863	3.79346	9.74027	8.17181	7.75884	8.11276	10.536	11.7384
GSE161158_GSM4890621	3.26062	4.24486	10.8137	4.77783	4.70277	4.28554	4.53207	6.1322
GSE161158_GSM4890622	2.85721	3.8694	5.8395	5.13599	4.73431	4.9591	6.34641	6.43281
GSE161158_GSM4890623	3.16728	4.30288	6.32637	4.18785	5.41842	5.38018	6.79603	6.55708
GSE161158_GSM4890624	3.47957	4.3153	5.16216	6.06144	5.42154	6.29036	6.61527	6.76635
GSE161158_GSM4890625	3.08541	4.62609	5.97059	4.10496	5.00397	3.88463	5.04754	5.83032
GSE161158_GSM4890626	5.1937	4.3254	8.36151	5.44067	6.92856	7.9552	8.85222	10.4958
GSE161158_GSM4890627	3.79727	4.26786	5.00391	4.62708	4.89106	4.6889	5.11578	6.95692
GSE161158_GSM4890628	3.17552	4.40479	5.85996	5.41377	5.64565	7.12825	6.35571	7.11771
GSE161158_GSM4890629	2.83565	5.79227	7.12896	3.96534	5.50647	5.25902	6.79383	7.52969
GSE161158_GSM4890630	3.18689	4.12953	7.40424	3.67476	4.77805	4.67528	4.9216	5.80694
GSE161158_GSM4890631	2.86329	5.04967	7.97616	4.92712	5.10911	4.61511	8.45198	7.95441
GSE161158_GSM4890632	2.71315	4.66122	4.82028	4.52624	4.71078	5.18168	4.86758	5.61081
GSE161158_GSM4890633	3.22728	4.10746	6.20424	5.12331	4.83672	4.70146	7.05812	8.22531
GSE161158_GSM4890634	3.45207	4.33193	7.92067	6.67539	6.39489	6.46637	6.88098	7.59233
GSE161158_GSM4890635	6.14969	4.40275	10.511	9.49958	9.75202	9.79692	11.36	10.9777
GSE161158_GSM4890636	2.54668	4.17256	6.16174	4.47614	4.99654	4.63699	6.12861	6.10622
GSE161158_GSM4890637	3.42009	4.0856	8.11852	6.28437	6.25587	7.75686	8.38914	9.05392
GSE161158_GSM4890638	3.02564	4.24536	4.9912	4.45808	4.93107	4.61663	4.87563	5.51439
GSE161158_GSM4890639	3.17629	3.85885	4.8218	5.06579	5.13056	4.87413	5.60193	8.34312
GSE161158_GSM4890640	3.26957	3.93696	7.2675	5.53153	7.45612	7.01524	7.2213	8.42536
GSE161158_GSM4890641	3.00773	3.83716	6.38615	5.01082	4.9456	4.66248	7.60623	7.39344
GSE161158_GSM4890642	4.80865	3.54379	8.41431	6.20065	6.37295	7.9434	9.60231	11.3026
GSE161158_GSM4890643	3.51181	4.71058	5.22796	5.2737	5.17507	3.4755	7.66994	7.96519
GSE161158_GSM4890644	3.06087	4.25848	6.20362	4.77701	5.07543	5.25444	7.48863	7.86057
GSE161158_GSM4890645	2.8231	4.17957	5.12631	4.97962	5.64185	5.3564	6.51397	7.54982
GSE161158_GSM4890646	3.02564	4.45121	5.67653	4.53018	5.57697	5.08901	6.96838	8.38649
GSE161158_GSM4890647	3.14326	4.11068	5.43565	4.83636	5.25014	5.11345	7.69007	8.24247
GSE161158_GSM4890648	3.00303	4.62016	5.37761	4.89834	5.45461	7.90812	5.28457	6.31526
GSE161158_GSM4890649	3.49517	4.54793	6.91325	4.94788	5.79825	7.34714	6.53269	7.00025
GSE161158_GSM4890650	3.17317	4.01493	5.61961	4.40958	5.2286	5.49728	5.52076	7.23651
GSE161158_GSM4890651	3.13515	4.35646	5.13515	4.09088	6.30752	3.77605	4.47975	4.42966
GSE161158_GSM4890652	2.95617	4.50986	5.49742	5.0662	5.34711	5.34274	7.84565	8.2501
GSE161158_GSM4890653	3.10926	3.79731	8.24962	4.69438	5.13376	5.10175	7.35149	8.08445
GSE161158_GSM4890654	3.09177	3.61951	5.4359	6.02302	5.48419	6.87914	5.28457	6.55228
GSE161158_GSM4890655	2.7791	3.898	7.64642	4.46525	5.10483	5.35294	5.46842	5.86859
GSE161158_GSM4890656	2.91636	2.71329	5.35271	5.52589	4.87967	6.44739	6.71949	7.08471
GSE161158_GSM4890657	2.62925	4.04379	5.69088	5.05266	5.08884	4.47249	6.56989	7.32703
GSE161158_GSM4890658	2.93565	4.35749	4.68065	4.87565	5.04873	4.70484	5.56482	6.14854
GSE161158_GSM4890659	2.88811	4.58262	4.97882	5.26381	4.47236	3.94677	5.75184	5.93183
GSE161158_GSM4890660	3.12757	4.50885	5.52164	3.80789	4.49086	4.34532	4.8113	5.67057
GSE161158_GSM4890661	2.88001	4.36928	8.47867	4.4443	4.65112	6.18926	5.7904	5.68923
GSE161158_GSM4890662	3.28624	4.4444	6.58587	6.21269	6.21881	6.68837	8.53979	9.06626
GSE161158_GSM4890663	2.88084	4.40223	4.20108	4.50207	4.83295	5.38994	5.12296	5.12811
GSE161158_GSM4890664	4.48545	3.96604	7.46968	6.68937	6.53332	7.56311	9.59421	9.18825
GSE161158_GSM4890665	3.27572	4.12593	7.67589	5.71108	5.82521	6.84138	9.67805	8.93275
GSE161158_GSM4890666	2.85721	4.39526	5.52872	4.59845	5.47606	4.01871	4.48603	3.40041
GSE161158_GSM4890667	2.67825	4.82753	4.62068	3.88526	4.05845	4.18524	5.23823	5.34459
GSE161158_GSM4890668	3.15877	4.0991	6.03336	5.32674	5.45861	5.86718	6.72376	6.36483
GSE161158_GSM4890669	4.00512	3.95718	6.85197	6.67183	6.04109	7.1572	8.78764	8.11071
GSE161158_GSM4890670	2.99077	3.95668	5.24997	5.76606	5.63093	6.2405	5.98126	7.23185
GSE161158_GSM4890671	3.46626	5.07206	8.13846	6.00051	5.68337	5.70424	8.08059	7.29739
GSE161158_GSM4890672	3.04366	3.89284	7.4063	5.28149	4.98117	5.32263	6.02029	6.06568
GSE161158_GSM4890673	2.94079	3.60681	4.9934	4.62708	5.09853	6.07623	5.25853	6.41885
GSE161158_GSM4890674	2.91198	4.25499	9.54368	5.1537	4.7815	5.49839	7.12976	6.97652
GSE161158_GSM4890675	3.51759	4.68881	4.95578	4.71646	5.3121	5.32762	6.33638	6.38921
GSE161158_GSM4890676	3.90133	4.39025	7.96824	6.04636	5.77223	6.08312	8.98711	9.19828
GSE161158_GSM4890677	3.66224	4.53727	5.38059	6.66323	5.78705	7.71724	6.2674	6.30363
GSE161158_GSM4890678	3.00048	4.47986	8.16903	4.31418	5.11767	4.26406	6.02139	5.45787
GSE161158_GSM4890679	3.47391	4.47435	6.2282	5.76087	5.63915	7.1981	8.05537	8.52845
GSE161158_GSM4890680	3.56195	4.74393	7.93122	5.07043	6.20344	8.45317	6.34344	6.94769
GSE161158_GSM4890681	2.96568	4.75293	4.74354	3.0125	4.14693	5.34021	7.0297	7.09992
GSE161158_GSM4890682	3.67281	4.62751	5.34821	5.0784	5.6295	7.57764	7.57771	8.62493
GSE161158_GSM4890683	4.53093	3.507	6.72879	6.03699	6.24491	7.76739	10.104	10.0497
GSE161158_GSM4890684	3.24294	3.67768	6.80416	5.54462	5.66079	5.96839	7.78467	7.77383
GSE161158_GSM4890685	3.30734	5.05922	5.60097	4.54536	5.45552	4.73388	6.49061	8.65836
GSE161158_GSM4890686	4.23695	3.99884	6.68932	5.11032	5.83249	5.86392	9.31888	10.3241
GSE161158_GSM4890687	3.32087	4.04276	7.14676	5.70422	4.76727	4.25292	5.08999	6.00642
GSE161158_GSM4890688	3.2618	4.2383	5.38758	5.34212	5.01817	5.21126	7.04246	7.27291
GSE161158_GSM4890689	2.70378	3.76787	10.9189	4.9514	5.31295	6.21168	4.36173	3.39977
GSE161158_GSM4890690	4.24773	4.3724	9.2481	6.26218	5.74859	6.52295	10.2837	10.866
GSE161158_GSM4890691	2.90477	4.54504	7.06647	4.44088	5.01891	4.17389	8.0083	8.26013
GSE161158_GSM4890692	5.10519	3.6189	8.82438	6.81257	7.05921	7.69817	9.35677	10.3355
GSE161158_GSM4890693	2.47506	4.67489	4.30856	3.36951	4.28538	4.81394	4.38067	4.44036
GSE161158_GSM4890694	2.98914	4.54793	7.15977	4.99093	5.36969	6.10083	5.48135	5.61199
GSE161158_GSM4890695	4.31873	5.45396	7.12027	8.10641	6.16601	7.96209	9.9332	8.75255
GSE161158_GSM4890696	3.43361	4.25027	7.45627	5.67778	5.98296	6.63177	9.08147	10.132
GSE161158_GSM4890697	2.7678	4.82753	7.2652	3.99996	4.32167	4.78293	4.83241	6.92725
GSE161158_GSM4890698	3.85036	3.94182	7.58156	6.4788	6.82375	6.51563	7.03049	7.33229
GSE161158_GSM4890699	3.15797	3.9349	6.43225	5.77456	5.50867	6.15365	8.17893	8.00043
GSE161158_GSM4890700	2.61974	4.73957	5.10251	4.80614	5.0298	4.56475	5.83223	6.30256
GSE161158_GSM4890701	2.94362	4.21702	4.75869	4.8355	5.74586	4.00464	7.26446	7.15354
GSE161158_GSM4890702	3.05711	3.45942	4.36353	4.09957	4.85847	4.92964	5.59383	6.41484
GSE161158_GSM4890703	4.94095	3.72124	8.82983	6.56116	7.12545	8.15577	7.70283	9.60948
GSE161158_GSM4890704	3.10078	3.52477	4.7287	4.04784	4.52882	4.74601	5.22621	5.46315
GSE161158_GSM4890705	2.96366	3.84149	5.04744	5.17924	4.79843	5.0573	5.71622	6.44085
GSE161158_GSM4890706	3.28559	4.80958	6.11659	5.46873	5.67676	5.63344	8.1188	7.81892
GSE161158_GSM4890707	3.13953	4.2216	6.26194	4.9624	5.93096	5.35356	7.35261	8.67884
GSE161158_GSM4890708	2.7963	4.29889	5.55795	5.10387	4.92794	4.99227	7.31586	6.78667
GSE161158_GSM4890709	2.61787	4.06416	5.01014	4.19091	4.77202	4.14192	6.15435	5.72321
GSE161158_GSM4890710	4.6794	4.29342	7.97885	5.84822	6.98903	7.5077	10.3187	10.8141
GSE161158_GSM4890711	2.76523	5.11343	5.44185	4.83932	5.46826	3.74916	6.42705	6.31257
GSE161158_GSM4890712	2.92708	4.37877	5.29165	4.65924	5.45243	4.37007	6.33407	7.82693
GSE161158_GSM4890713	3.1787	3.99213	8.14064	5.17968	7.23916	4.81723	5.44156	5.03273
GSE161158_GSM4890714	3.19429	4.00251	8.47673	5.11917	5.68381	5.12256	6.34045	7.83401
GSE161158_GSM4890715	2.90386	4.27678	3.21038	3.41052	5.70345	5.65269	3.85814	4.4701
GSE161158_GSM4890716	3.45286	4.2008	7.08681	6.10816	5.96373	6.86628	7.34316	7.06894
GSE161158_GSM4890717	2.95363	4.2714	5.05111	4.62125	4.99575	4.92843	5.53914	5.45654
GSE161158_GSM4890718	3.23318	4.11587	5.35092	4.76632	5.26214	5.49119	6.07374	6.37544
GSE161158_GSM4890719	4.98637	3.63437	6.91363	6.50655	6.01575	7.14664	9.57295	9.93237
GSE161158_GSM4890720	2.90477	4.51124	6.23659	4.60611	5.74485	4.11534	7.20676	6.79102
GSE161158_GSM4890721	5.20134	4.20033	7.34462	6.74267	6.91754	8.62258	8.72438	9.46327
GSE161158_GSM4890722	3.20979	4.71112	6.8885	3.77346	4.51138	3.99022	5.69719	7.20608
GSE161158_GSM4890723	3.95132	4.18316	7.55081	6.18806	6.76108	7.50446	9.37479	9.67037
GSE161158_GSM4890724	4.0937	4.48035	5.92157	4.69688	5.34672	6.64952	6.38319	7.57692
GSE161158_GSM4890725	4.28931	4.03204	7.03792	5.47842	6.54782	7.62636	9.47451	9.18454
GSE161158_GSM4890726	5.43826	4.47038	8.32593	5.95596	7.07791	9.08149	8.55757	9.37717
GSE161158_GSM4890727	2.69064	3.86685	5.22993	5.33254	5.27918	5.36995	6.70072	7.16547
GSE161158_GSM4890728	2.62206	4.85441	4.29589	6.90193	6.14295	4.87433	5.92944	4.78096
GSE161158_GSM4890729	3.01067	4.25848	5.38734	4.17615	4.82421	4.55937	6.1247	6.48981
GSE161158_GSM4890730	4.52463	4.00349	8.2293	7.39461	6.58317	7.32254	10.6862	9.70092
GSE161158_GSM4890731	3.05627	4.71252	5.00863	6.62868	6.04514	4.86996	4.73292	5.622
GSE161158_GSM4890732	3.77136	3.94548	5.17344	6.29215	4.94785	4.59642	4.69723	5.51836
GSE161158_GSM4890733	4.25041	2.99966	8.08677	7.02646	6.54541	6.68316	9.59421	9.14356
GSE161158_GSM4890734	4.81061	3.32609	7.81703	6.23319	7.42505	8.67526	9.00256	8.39256
GSE161158_GSM4890735	3.09019	3.98384	6.03661	5.38002	5.45688	5.41858	6.79019	7.39237
GSE161158_GSM4890736	3.03312	4.3254	4.26127	3.392	4.24548	4.07081	3.75808	5.2212
GSE161158_GSM4890737	3.01321	4.25132	6.70799	5.10108	4.86173	5.20467	7.64411	7.46
GSE161158_GSM4890738	3.74705	3.49866	6.03999	6.16186	6.14763	7.23068	6.85555	8.27913
GSE161158_GSM4890739	3.68159	4.39629	6.71881	5.71597	5.55928	6.2405	8.76157	9.3931
GSE161158_GSM4890740	3.07973	3.49003	6.89007	5.4412	5.20875	5.12058	6.65376	8.32115
GSE161158_GSM4890741	2.91849	4.23977	7.27157	5.91284	5.37011	5.02284	5.8937	6.19981
GSE161158_GSM4890742	3.52309	3.6123	5.88932	5.45273	4.45565	4.44711	7.94916	7.82428
GSE161158_GSM4890743	3.5122	3.59374	7.16889	5.88137	6.35976	5.56929	7.87101	7.89302
GSE161158_GSM4890744	3.29452	4.63975	7.65818	5.27027	5.21295	5.313	6.37838	7.22056
GSE161158_GSM4890745	4.15677	4.34654	6.36049	6.20836	5.99969	6.92332	7.72357	9.90234
GSE161158_GSM4890746	3.32129	4.54552	8.01998	5.36236	5.31678	5.63695	6.12913	8.3492
GSE161158_GSM4890747	3.02106	4.3363	5.35271	5.47186	5.01375	3.53692	4.73468	4.68475
GSE161158_GSM4890748	2.66767	3.9423	6.89047	4.46404	4.46414	4.1456	4.24155	4.38086
GSE161158_GSM4890749	3.95038	4.1963	6.88776	6.07229	6.28917	7.33692	8.73218	9.46775
GSE161158_GSM4890750	3.02061	4.09023	6.1979	4.81655	4.59229	4.00092	4.91876	5.48469
GSE161158_GSM4890751	2.55619	4.23533	3.82639	3.63384	4.69391	3.63585	4.36308	6.03512
GSE161158_GSM4890752	3.29418	4.21214	5.78302	4.76592	5.60403	5.57311	6.28958	5.91242
GSE161158_GSM4890753	4.07167	4.5782	7.39787	6.37913	6.64725	6.60607	10.2014	9.75807
GSE161158_GSM4890754	3.12837	3.53044	5.38403	3.91736	4.7765	5.72696	5.73957	7.21598
GSE161158_GSM4890755	3.07856	4.70085	8.79283	4.85617	4.55907	3.87801	5.31826	5.92543
GSE161158_GSM4890756	4.06659	3.27938	6.66071	6.53043	6.30752	7.14275	8.85222	9.96915
GSE161158_GSM4890757	2.98914	3.75326	6.64906	4.70232	4.82195	3.46922	5.93546	6.98978
GSE161158_GSM4890758	2.90258	4.27925	5.25277	4.16821	5.64612	4.88662	5.0258	5.04175
GSE161158_GSM4890759	3.05588	4.63632	5.13049	5.34026	5.27832	5.51718	5.90356	7.25574
GSE161158_GSM4890760	2.91808	4.34251	8.19008	5.22519	5.36185	5.33801	8.46074	8.47371
GSE161158_GSM4890761	2.81645	3.93036	4.30119	5.32019	5.15516	4.58475	6.3727	6.60719
GSE161158_GSM4890762	2.88084	4.52287	8.03764	5.66419	5.14942	4.67858	7.53124	7.78068
GSE161158_GSM4890763	3.8348	3.52593	7.03958	5.43043	5.75617	6.14923	8.39318	8.97766
GSE161158_GSM4890764	3.32087	4.02172	6.37006	6.13796	7.21602	5.22295	8.40353	8.71572
GSE161158_GSM4890765	3.17752	3.88739	7.13725	4.9298	9.34316	4.35378	4.56751	4.42593
GSE161158_GSM4890766	3.02356	4.35698	6.02274	3.77165	4.74668	4.39106	5.9285	6.88044
GSE161158_GSM4890767	3.14167	4.76374	4.99668	7.31331	5.65079	7.11469	6.53987	6.36102
GSE161158_GSM4890768	2.94716	4.18968	5.56225	5.98117	5.41371	5.64852	6.89312	6.52186
GSE161158_GSM4890769	3.02185	4.11688	7.48211	5.38149	4.9578	4.4428	8.20915	8.99951
GSE161158_GSM4890770	2.54668	4.03813	4.33718	4.54324	4.86629	4.34604	4.74298	5.45581
GSE161158_GSM4890771	2.71453	4.81055	7.26013	4.53965	5.68148	4.27689	5.36997	6.49751
GSE161158_GSM4890772	2.73652	4.50589	6.05345	5.68303	5.27789	5.09561	5.98326	6.47562
GSE161158_GSM4890773	2.84625	4.36851	8.12815	3.5086	4.23775	3.77372	5.60369	6.00454
GSE161158_GSM4890774	3.90398	4.65677	6.43518	5.8963	6.04362	7.36451	8.37055	9.05392
GSE161158_GSM4890775	2.70288	4.12796	4.15959	4.4293	5.00597	4.16196	4.09242	4.93738
GSE161158_GSM4890776	3.10206	4.05615	5.69309	5.21	4.84915	5.26344	6.97899	7.04839
GSE161158_GSM4890777	3.71538	4.05915	7.37111	6.0699	5.97034	6.45613	7.55217	7.91187
GSE161158_GSM4890778	3.1288	5.00833	4.26329	3.35697	5.99502	3.19875	4.00856	4.27578
GSE161158_GSM4890779	4.71257	4.72512	9.0812	7.44358	6.78588	8.66664	10.0983	11.5352
GSE161158_GSM4890780	3.37172	3.946	5.55454	5.97291	4.92177	4.91446	6.21088	8.17699
GSE161158_GSM4890781	3.09339	4.71642	7.88543	4.64543	5.18242	5.49368	7.39429	9.54358
GSE161158_GSM4890782	2.77825	4.33434	5.46729	6.99174	5.58554	6.21695	8.52189	7.98207
GSE161158_GSM4890783	3.06328	4.30531	3.37168	3.86426	4.8713	4.25622	4.91673	6.17462
GSE161158_GSM4890784	3.06454	4.32994	3.81681	3.77309	5.02861	6.93477	4.102	4.99273
GSE161158_GSM4890785	2.85065	4.08503	5.82207	4.59886	5.04443	6.07885	6.27433	7.46105
GSE161158_GSM4890786	5.29629	4.31958	7.60648	6.84103	6.59689	8.36073	10.0738	10.1086
GSE161158_GSM4890787	2.21186	4.9375	4.87531	4.32852	4.97264	5.13485	4.79032	5.74947
GSE161158_GSM4890788	2.98621	4.83102	5.70484	4.8926	5.07785	4.40952	5.70664	6.20946
GSE161158_GSM4890789	2.90477	4.07275	8.93299	4.46364	4.83635	4.56021	6.03411	6.73268
GSE161158_GSM4890790	3.52598	4.12084	7.814	6.87653	6.10286	7.11865	6.48675	6.64511
GSE161158_GSM4890791	3.01936	4.87954	5.57728	3.01113	4.40487	3.93914	6.00706	8.283
GSE161158_GSM4890792	2.81263	4.22873	4.84423	4.25912	4.48841	5.19989	3.73584	5.46384
GSE161158_GSM4890793	7.1482	3.44659	9.81237	9.99682	8.92857	9.24535	10.0513	11.1483
GSE161158_GSM4890794	3.37509	4.35439	5.76514	4.91964	5.71232	6.55464	6.96592	7.36623
GSE161158_GSM4890795	4.87365	3.79676	8.16223	6.83477	6.60666	7.86237	9.05817	9.81752
GSE161158_GSM4890796	4.82007	3.12335	8.35646	6.50718	7.20307	7.77565	9.58546	10.6863
GSE161158_GSM4890797	3.21297	3.22333	4.22952	4.70934	5.06528	4.91446	5.8288	7.0058
GSE161158_GSM4890798	3.07652	3.97015	3.98812	4.48654	4.89911	4.87038	5.39496	6.30948
GSE161158_GSM4890799	2.71315	4.52	5.58073	6.04339	5.4075	4.93225	5.52255	6.05348
GSE161158_GSM4890800	2.72112	4.22213	7.72485	4.69227	4.36875	5.7206	5.20825	5.67369
GSE161158_GSM4890801	2.59548	4.7339	8.47143	4.69018	5.09775	5.13793	4.75577	4.84364
GSE161158_GSM4890802	2.89212	4.27925	3.83868	3.84538	4.47599	4.70895	4.25516	6.04321
GSE161158_GSM4890803	3.22649	3.7715	6.3144	5.23461	6.94337	5.93215	4.88412	5.34325
GSE161158_GSM4890804	4.23006	3.20429	5.72414	5.55611	5.74678	6.82288	9.23905	8.92653
GSE161158_GSM4890805	3.57474	4.70618	10.1698	4.71729	5.28342	6.23303	7.2497	7.5958
GSE161158_GSM4890806	2.61248	4.41451	4.0063	4.95055	4.59985	6.40284	6.3671	6.85012
GSE161158_GSM4890807	3.11705	4.03358	5.88437	4.70573	5.07068	5.4592	7.25547	8.052
GSE161158_GSM4890808	2.7822	4.04682	5.22336	4.36062	4.84056	4.631	7.84709	7.66837
GSE161158_GSM4890809	4.28321	3.7085	7.39938	6.26857	6.31382	7.25219	9.84876	11.0165
GSE161158_GSM4890810	3.32129	3.67821	7.55987	6.46585	5.95272	6.87832	8.0741	7.79251
GSE161158_GSM4890811	2.90939	3.72763	8.21299	5.0162	5.02746	5.7751	7.02454	7.1058
GSE161158_GSM4890812	3.40182	3.82124	4.42685	5.05166	4.98041	5.01051	6.16984	6.2121
GSE161158_GSM4890813	3.74569	3.87245	7.7084	6.66531	5.75378	6.379	8.51985	9.43348
GSE161158_GSM4890814	2.79759	3.61951	6.10898	5.26477	6.4881	4.55494	4.85247	4.71814
GSE161158_GSM4890815	3.00131	3.79346	5.9002	5.14677	4.83032	4.73075	7.84565	7.92582
GSE161158_GSM4890816	2.73206	4.81405	4.87467	5.44667	4.98079	3.88572	6.08538	6.4887
GSE161158_GSM4890817	2.5042	4.42784	4.01496	5.77352	4.73395	5.52888	5.37688	5.96285
GSE161158_GSM4890818	2.77546	3.91608	7.25923	4.28691	4.34115	6.70133	5.10086	5.53835
GSE161158_GSM4890819	3.22534	5.08177	6.37184	5.33734	5.73973	5.40736	6.96338	7.69595
GSE161158_GSM4890820	3.26062	3.79037	5.87448	4.46364	7.55215	6.85518	6.57459	7.13512
GSE161158_GSM4890821	2.87375	3.69501	9.1255	4.34718	4.916	5.10443	6.50935	7.00825
GSE161158_GSM4890822	3.18769	4.54994	7.60925	5.68522	5.35487	6.0338	8.43952	9.07552
GSE161158_GSM4890823	3.19957	3.70328	5.05478	5.51523	5.10211	5.112	7.67748	8.70511
GSE161158_GSM4890824	3.05547	3.83231	6.23139	4.02403	4.38425	4.70935	4.3538	5.59902
GSE161158_GSM4890825	3.0539	4.49469	8.92065	5.45984	4.72845	3.90344	5.48825	5.60774
GSE161158_GSM4890826	2.77278	4.60638	9.45747	5.20713	4.61982	4.70548	6.15151	6.20189
GSE161158_GSM4890827	2.76967	4.29238	3.30235	3.73639	4.66753	4.67941	4.50402	6.09181
GSE161158_GSM4890828	2.97825	4.24536	4.21953	4.11706	5.24317	4.18572	4.83808	6.54338
GSE161158_GSM4890829	2.78581	4.80198	5.59609	4.21492	4.73468	4.12195	5.05967	6.65205
GSE161158_GSM4890830	3.64324	4.39629	7.75105	5.71597	5.26298	6.06275	8.39922	9.19828
GSE161158_GSM4890831	2.97619	4.15692	5.23188	4.15872	4.94785	4.47007	5.90895	7.07322
GSE161158_GSM4890832	2.91545	4.169	6.89974	5.22799	5.05543	5.09132	7.09446	6.90911
GSE161158_GSM4890833	2.89733	4.45752	9.16587	3.3283	4.68604	4.18066	4.46608	6.90371
GSE161158_GSM4890834	3.06204	4.34251	5.80747	3.65902	4.2679	4.70977	6.08059	6.40967
GSE161158_GSM4890835	2.86458	4.11484	5.48605	6.00164	4.91252	4.59178	6.50158	8.22733
GSE161158_GSM4890836	2.92786	4.74003	7.59545	4.58193	4.94289	4.4631	5.62446	5.96809
GSE161158_GSM4890837	3.18938	4.11436	4.8052	6.61422	5.81206	6.51102	8.41192	7.66114
GSE161158_GSM4890838	2.76605	4.36597	4.71884	5.2767	4.90298	5.73165	5.80321	6.34067
GSE161158_GSM4890839	2.94926	4.94534	4.33493	5.36815	4.8789	5.0536	5.55423	5.97944
GSE161158_GSM4890840	2.63215	4.53436	3.64797	3.66941	4.61982	3.72184	3.79312	4.9325
GSE161158_GSM4890841	3.79463	5.43923	6.92353	5.83609	7.04297	6.9131	9.42651	8.8252
GSE161158_GSM4890842	3.43247	3.68854	4.50431	6.28299	5.29599	5.48281	6.58472	8.21207
GSE161158_GSM4890843	3.42343	3.65031	5.16298	5.7719	5.51264	5.95481	8.43555	9.14714
GSE161158_GSM4890844	3.18171	3.94653	5.32671	4.84014	5.13529	5.9674	5.09844	7.08471
GSE161158_GSM4890845	3.07102	3.92287	5.08361	5.93296	5.06907	5.72831	6.92144	6.90058
GSE161158_GSM4890846	3.17473	4.20963	3.98259	4.45597	4.78715	5.27493	5.04449	5.54696
GSE161158_GSM4890847	3.27459	3.87568	5.93071	4.56767	5.18324	6.93876	7.21854	8.0388
GSE161158_GSM4890848	3.69716	3.3558	7.62168	5.61654	5.25798	5.84192	6.82913	7.14841
GSE161158_GSM4890849	2.46615	4.05251	7.77265	4.84483	4.53158	4.56173	4.28642	5.97762
GSE161158_GSM4890850	3.16355	3.44125	5.05478	4.6694	4.83439	4.5975	5.18186	5.83242
GSE161158_GSM4890851	3.03438	4.20603	8.8951	4.20624	4.83109	4.57881	5.75922	6.1671
GSE161158_GSM4890852	3.06497	4.27678	8.4806	5.48935	5.00397	5.8364	7.17836	8.4783
GSE161158_GSM4890853	3.83188	4.19529	6.78863	7.21294	6.46211	7.66966	8.70009	8.92653
GSE161158_GSM4890854	2.88214	3.93285	5.10807	5.14398	5.67772	7.98161	6.74912	6.80948
GSE161158_GSM4890855	2.84938	4.63683	9.36144	5.46275	4.54191	3.97277	4.00351	5.61482
GSE161158_GSM4890856	3.21696	4.06309	8.62123	4.29593	4.0227	3.45487	3.86747	4.18987

## Sheet: table S5
Table S5. The expression of immune checkpoint genes in the meta-CRC cohort.
ID	LAG3	CTLA4	TNFRSF9	ICOS	CD80	PDCD1LG2	TIGIT	CD70	TNFSF9	ICOSLG	KIR3DL1	CD86	PDCD1	LAIR1	TNFRSF8	TNFSF15	TNFRSF14	IDO2	CD276	CD40	TNFRSF4	TNFSF14	HHLA2	CD244	CD274	HAVCR2	CD27	BTLA	LGALS9	TMIGD2	CD28	CD48	TNFRSF25	CD40LG	VTCN1	CD160	CD44	TNFSF18	TNFRSF18	BTNL2	CD200R1	TNFSF4	CD200	NRP1
TCGA_TCGA-4N-A93T	3.11328	3.31093	2.77404	2.63917	2.85745	2.177	2.94705	4.03531	4.76187	4.12103	2.91794	3.27537	3.41177	3.84144	3.38619	6.56911	7.33514	2.51775	4.52769	3.82455	3.3149	2.88855	5.42796	2.5115	3.51876	3.07089	5.20993	2.84124	8.20121	4.34312	2.55144	4.15839	5.78434	3.40004	2.68682	2.80829	6.59591	2.90575	3.65982	3.20661	3.10565	3.53018	4.69724	2.93974
TCGA_TCGA-AA-3511	3.22739	3.51367	3.08444	3.25009	3.14022	2.67712	3.20256	4.81543	5.55718	3.45805	2.91794	4.282	3.35187	4.8353	3.59108	5.2145	6.84075	2.66312	5.40089	4.63781	3.76629	3.08927	4.74467	2.68145	3.84702	3.92909	4.82576	2.64826	7.66393	4.39751	2.90739	4.06199	4.9885	3.29149	2.73265	3.10156	6.20918	3.34338	3.81967	2.78579	3.02915	5.33184	4.73904	4.40039
TCGA_TCGA-AA-A00K	4.19021	3.95133	3.34023	3.82377	3.41313	2.29685	3.03123	6.42431	6.37081	3.4286	3.44929	3.98883	4.01556	4.76832	3.81494	5.46506	6.90714	2.74472	5.73671	4.6092	4.49212	2.99746	5.37375	3.51315	4.1171	3.79763	5.17496	2.85249	7.32267	5.67303	2.7711	4.50848	5.79409	3.84206	2.72676	2.65622	6.39928	3.13211	4.73189	2.78579	2.97083	3.95959	4.27117	3.9068
TCGA_TCGA-G4-6307	2.95948	3.07513	3.15503	2.53765	2.86907	2.25089	2.7566	4.06552	3.32934	3.78546	2.91794	3.43881	3.22775	3.86241	3.45631	5.61158	7.03394	2.52288	4.91827	5.35554	3.54011	2.76302	4.82911	2.49981	3.44763	3.03022	4.50308	3.56041	7.52536	4.49667	2.47859	3.84788	5.54522	3.27846	2.67931	2.60578	6.70665	3.60544	4.01695	2.78579	2.69243	3.46576	5.80716	3.00433
TCGA_TCGA-A6-2683	2.45803	3.00425	2.6618	2.26034	2.85819	2.14654	2.47939	4.25223	3.22716	3.9227	2.91794	3.16778	3.20002	4.52517	3.15649	4.21746	7.32141	2.64016	6.0748	4.01793	4.04166	3.37349	3.26107	2.37258	3.22974	3.46245	4.58523	2.64996	8.09532	4.75742	2.39118	3.1571	5.87871	3.36247	2.6609	2.85045	6.42026	2.84386	3.07144	2.78579	2.76349	3.27724	4.53562	3.005
TCGA_TCGA-DM-A285	2.89772	3.04006	2.75306	2.40918	2.93355	2.47943	2.53411	4.38822	4.75461	3.48544	2.91794	3.94905	3.03284	4.42546	3.31632	5.15249	6.23815	2.43476	5.59755	5.87253	3.51414	2.87321	5.43902	2.70144	3.46336	3.9757	3.78521	2.8547	7.35062	4.14427	2.43163	3.50878	4.36252	2.99453	2.92801	2.7051	6.87765	3.02163	3.62258	2.78579	2.97248	5.59142	5.43806	4.51081
TCGA_TCGA-CM-5864	3.15313	3.54992	3.06932	3.00612	3.3766	2.75048	2.92017	4.42401	5.02761	3.4212	2.91794	4.14364	4.11136	4.45725	3.40084	5.58391	6.88941	2.50096	4.93424	4.46045	3.56559	3.13086	4.2724	2.89679	3.82628	3.87377	4.84842	2.74424	6.7549	5.09152	2.61649	4.70083	4.46208	4.19318	2.6609	2.67912	7.1468	3.5142	3.68009	2.78579	3.17226	4.2082	4.97543	4.13028
TCGA_TCGA-G4-6320	3.37497	3.21707	2.92685	2.6367	3.02709	2.385	3.38046	4.35671	5.28835	3.6319	2.91794	3.80146	3.60486	4.18474	3.20649	5.26892	7.76797	2.49339	5.27186	4.05945	3.44924	2.85222	3.59986	2.7679	3.40921	3.46542	4.65814	3.1104	7.42427	5.4935	2.58484	4.52621	5.50134	3.76782	3.93538	2.9021	7.18353	2.97085	4.29795	2.78579	2.9798	3.96092	6.82708	3.36821
TCGA_TCGA-A6-5666	2.25121	2.93478	2.77828	2.35511	2.87146	2.34478	2.47216	4.02371	4.44577	3.49425	2.91794	3.86063	3.52556	4.18068	3.23178	5.25734	6.83027	2.43476	5.46724	6.12988	3.45679	2.85904	2.08021	2.37258	3.67284	3.33278	3.93437	2.60193	8.25947	4.1862	2.45058	4.14904	3.50599	2.97009	3.02712	2.61162	7.77952	2.93263	2.96254	2.78579	2.71576	3.52249	4.95399	4.22126
TCGA_TCGA-AA-3662	3.23705	3.15653	3.13834	2.94502	3.47146	3.3424	3.06965	4.57725	4.9951	3.57691	3.16065	4.68358	3.8798	5.52173	3.633	5.56901	7.48796	3.12046	5.42698	5.34961	4.01752	3.5333	4.7107	3.36788	4.71491	4.49604	5.25557	2.91615	7.03139	4.85754	2.6225	5.67194	6.03579	3.13153	2.69021	3.56732	6.85171	3.07162	4.04935	2.78579	3.20004	3.97962	5.43577	4.66659
TCGA_TCGA-AA-3846	3.46062	4.32243	3.5629	4.96633	3.89576	3.49826	4.35142	4.80595	6.16299	3.49573	2.91794	5.11734	3.78798	4.93157	3.5457	6.26272	6.79521	2.81017	4.85597	4.92569	4.21835	3.08398	4.94661	3.1328	4.76663	4.54155	5.01099	3.46612	7.37346	5.13581	3.4138	5.13305	5.37547	3.78608	3.21688	2.76088	7.00952	3.89798	4.46067	2.78579	3.86042	5.36036	4.48305	4.12833
TCGA_TCGA-CK-5913	3.83495	4.25262	3.53446	4.10537	3.57654	3.13275	4.30457	5.5538	7.49489	4.08712	3.0898	5.0877	4.2214	5.33114	3.93406	6.61509	6.75941	2.53337	5.87981	4.95596	4.04733	3.56629	5.53348	3.32015	5.16318	4.7789	4.85492	2.93832	7.90917	5.49161	3.00368	4.45047	3.87296	3.41265	5.50652	2.56715	7.89972	3.35481	4.63492	2.78579	3.30073	5.31892	4.19736	4.66893
TCGA_TCGA-NH-A6GB	3.95332	4.07662	3.35593	3.75435	3.2683	2.82	3.58603	4.61498	4.00747	3.62065	2.91794	4.08636	3.89937	4.75817	3.82932	5.81844	7.1174	2.83778	5.54728	4.38961	3.75236	3.25578	5.22197	3.62121	4.4468	3.94284	5.52653	2.60248	6.50538	5.73195	2.87953	4.39469	5.06889	3.96097	2.96811	3.34211	6.18856	2.97499	4.29853	3.73807	2.86109	3.47205	4.34103	3.96287
TCGA_TCGA-AA-3492	4.20617	3.3277	3.37142	3.25545	3.53267	3.09429	3.70314	4.86666	5.53464	4.29485	3.11777	5.31994	4.59018	5.39584	3.40565	5.66825	7.71956	2.43476	5.60122	5.29322	4.03679	3.35095	4.72971	3.71382	4.94634	5.14533	4.76409	2.74373	7.41008	5.31462	2.68345	5.69832	4.85728	3.45934	2.73183	3.02999	6.14148	3.39469	3.80198	3.17725	2.8522	4.89019	4.5048	4.2109
TCGA_TCGA-A6-6648	3.29598	3.4453	3.41356	3.24524	3.47582	3.07081	3.24781	3.84937	3.01288	4.64457	2.97536	4.36187	3.39608	4.74423	3.39701	5.0014	6.3227	2.7187	5.0931	5.38104	3.51188	3.08185	5.97908	3.00755	4.45042	3.84163	5.59569	3.12497	7.32656	4.93198	2.87332	4.51244	4.72055	3.73698	2.72112	3.33937	7.21865	3.43441	3.72463	2.78579	2.95563	3.84392	5.52393	4.52265
TCGA_TCGA-F4-6854	4.0722	3.65566	3.48977	3.20953	3.34107	3.1018	4.0008	4.52859	4.07832	3.57882	3.06933	4.60995	4.55177	5.25794	3.76369	5.76397	7.48222	2.68861	5.20674	5.27036	4.64693	3.55045	4.573	3.05638	4.37725	4.38894	5.43862	3.31146	7.28542	5.13819	2.78191	4.59942	5.69346	3.99003	2.79157	3.39307	7.21296	3.84408	4.46397	2.78579	3.10052	5.40847	5.6709	4.72296
TCGA_TCGA-AA-3947	3.06144	4.39747	4.02915	5.04588	4.2464	4.29766	3.4226	3.59676	5.48005	3.40914	2.91794	6.28741	2.79698	5.54606	3.35863	6.35452	4.83598	2.43476	4.89161	4.70652	2.65752	3.59437	3.12014	3.43537	5.32065	5.72815	3.40905	3.51939	5.6762	4.22997	2.97872	6.04457	3.26506	3.58445	3.13111	2.80764	8.39593	3.00179	2.89981	2.78579	3.3804	5.5638	8.22485	5.06143
TCGA_TCGA-A6-2686	5.71527	5.04193	4.13096	5.3645	4.43923	4.26562	5.14216	5.04979	5.22615	3.90108	3.22499	6.52094	5.07772	5.88308	4.57972	5.69916	7.36966	3.27563	5.08255	6.21398	5.29578	3.69842	4.09059	4.1367	5.50263	5.75563	6.72588	4.23849	7.54119	5.07105	3.89724	6.5691	5.11574	3.68185	2.76998	3.05284	7.78013	4.31681	5.21073	2.78579	4.03532	5.98899	5.04097	4.62329
TCGA_TCGA-AA-3525	3.73112	3.27061	3.22705	3.49093	3.12399	2.93802	3.23226	4.66507	5.27365	3.5831	2.91794	4.61019	3.81692	4.83733	3.37678	4.66589	7.54272	2.91749	5.73172	6.2481	3.82863	3.1672	4.82739	3.50269	4.57382	4.28402	5.58378	2.7754	7.03812	4.67158	2.87295	5.23874	4.31212	3.30096	2.72414	2.57489	7.59061	3.1217	5.21998	2.78579	2.98922	3.68839	6.97033	4.34987
TCGA_TCGA-A6-5656	2.8699	4.41979	4.18324	4.55751	4.03313	3.69278	4.28491	4.75044	4.73874	4.18394	3.82182	4.6803	3.12518	5.10493	3.47157	6.66292	6.90335	3.56646	4.88349	4.48506	3.21663	4.0246	4.90641	3.07183	4.74237	4.45328	4.17456	4.00945	7.14789	4.28075	3.88362	4.31902	5.40761	3.72906	3.11075	5.04108	6.61313	3.79729	3.43826	3.32806	5.29435	6.3605	5.38992	4.99231
TCGA_TCGA-A6-6654	4.80882	4.94124	4.47661	5.4548	4.67928	4.5845	5.43266	5.89661	4.86006	4.21471	3.10441	6.40306	4.55691	6.75933	4.70885	4.92993	6.74363	2.7954	6.58783	6.48517	5.28501	3.89167	3.21094	3.42705	5.5831	5.82679	6.71923	4.10302	8.02909	4.80961	3.86375	6.17549	4.4227	4.16151	2.6609	3.74314	7.54179	3.25466	5.08461	2.78579	3.47115	6.39093	6.06129	5.68959
TCGA_TCGA-AA-3864	3.84329	3.83912	3.46293	3.72698	3.49025	3.57174	3.77119	4.38073	6.23833	3.72851	2.91794	5.06264	3.59883	5.03458	3.28495	4.44697	6.53399	2.43476	6.00295	4.86429	3.91635	2.90245	4.61905	3.63888	4.61025	4.70824	4.70696	4.09784	7.4439	4.34698	3.09404	4.63144	4.39781	3.33543	4.14364	2.59428	8.11959	3.4844	4.0093	2.78579	3.26845	5.10714	7.63276	4.49257
TCGA_TCGA-CM-6161	3.67617	3.99922	3.63338	4.37081	3.5866	3.17719	4.73867	4.27565	3.1625	3.9041	2.91794	5.04001	4.44897	5.52061	3.73034	6.87159	6.90225	2.88006	6.46676	4.91164	3.56601	4.13151	7.11497	4.88481	4.45651	4.79321	5.64328	3.5183	6.53497	5.99093	3.67509	5.57598	5.32969	4.9304	4.21975	3.60322	7.4456	3.21666	3.7486	2.96803	3.94108	4.72077	4.91525	4.59171
TCGA_TCGA-AA-3675	2.81502	3.70697	3.19253	3.57766	3.29498	2.72853	2.74545	4.61898	4.39267	4.13938	2.91794	4.10988	3.73862	4.5452	3.65989	5.31217	6.89811	2.5647	5.41429	4.72805	3.73295	3.08904	2.89478	2.85084	4.09912	3.89294	4.4271	2.67268	8.20101	5.61764	2.53079	4.63208	4.50917	3.59529	3.41235	2.71912	7.75948	3.2363	3.77468	2.78579	2.97008	4.52173	4.40743	3.83729
TCGA_TCGA-CM-5863	3.26733	3.14478	2.73851	2.63851	3.03344	3.06958	2.90616	3.95305	5.35748	3.47959	3.07138	4.36014	3.24654	5.28647	3.53357	5.49832	6.84004	2.52272	5.66394	4.57138	3.46283	3.16776	4.95507	3.50621	4.22722	4.48778	5.08071	2.86345	7.76861	4.5575	3.30601	4.19486	3.66104	3.60023	2.98242	3.01534	7.26451	3.55108	3.39762	2.78579	2.9726	5.49814	4.91598	4.61238
TCGA_TCGA-AA-3506	3.92162	3.69739	3.42177	3.45066	3.7167	2.80198	2.96144	4.80448	4.68372	3.62858	2.91794	4.5389	4.12448	5.48607	3.72941	5.45605	7.4914	2.85345	5.9299	5.17145	4.48196	3.42134	5.29537	3.84974	4.50861	4.22952	5.64132	2.7307	7.44642	6.07008	2.72639	5.33513	5.14423	4.29324	2.9146	2.80631	6.90539	3.47627	4.56864	2.78579	2.94684	3.89004	4.16954	3.75583
TCGA_TCGA-AA-3861	3.68222	3.37275	3.3145	4.0867	2.96461	2.99752	3.77075	4.62206	6.16322	3.40914	3.12325	4.53048	4.09174	4.92143	3.58668	6.35815	6.97943	2.55274	5.4759	4.5365	3.79904	3.16324	5.03859	3.54743	4.16043	4.27477	6.64199	3.42916	7.38469	5.52911	3.25806	5.68297	3.77099	4.51181	2.6609	2.76371	7.67036	3.28994	4.02922	2.78579	3.2701	3.81768	4.59997	3.70615
TCGA_TCGA-CM-6170	3.42909	3.62979	3.47328	3.69281	3.3815	3.22249	3.77535	4.26374	3.28225	3.81619	3.08733	5.09293	3.85758	5.33009	4.03789	5.38949	7.36399	2.76322	5.45578	5.12692	4.28017	3.69336	4.64944	2.81528	4.51341	4.43304	5.39459	3.06477	8.08231	4.4856	3.18045	5.04722	5.86908	4.00777	2.6609	2.90805	7.66763	3.56682	4.17179	2.78579	3.36591	5.44742	5.07455	4.50934
TCGA_TCGA-NH-A50U	3.35418	2.96159	2.99689	2.30343	3.34254	2.72497	2.51677	3.94012	3.51153	4.26426	2.91794	4.27104	4.02003	5.42617	3.44305	6.42997	7.20728	2.50113	5.47292	4.28851	4.25051	2.80006	5.35974	2.62733	3.73277	4.34392	4.18436	2.45842	7.9288	4.13164	3.07897	3.88294	6.1961	2.93487	3.02691	2.6135	7.69673	2.96415	3.55096	2.90219	3.30306	4.58924	5.38741	4.48393
TCGA_TCGA-A6-2681	3.74098	3.49151	3.42232	3.43805	3.22817	2.98736	3.40842	5.32589	5.586	3.40914	2.91794	4.71525	3.9423	5.59882	4.12558	4.7657	7.10665	2.43476	5.89901	5.44185	4.74374	3.66048	4.05446	3.2403	4.1989	4.69679	5.26379	3.03384	7.70099	5.17216	2.59351	5.24005	4.90021	3.37801	2.6609	2.87433	6.84209	3.76065	4.52869	2.78579	3.05296	5.55167	5.06761	4.57679
TCGA_TCGA-AU-3779	3.81244	4.12518	4.04049	4.2378	3.57153	3.21142	3.99141	4.66024	4.12363	3.60566	2.91794	4.90633	4.23601	5.57928	3.71791	5.16336	7.06819	3.00237	5.7783	5.7329	4.71457	3.8675	5.81312	3.25017	4.56329	4.66224	6.32024	3.4304	9.02309	6.20747	3.36651	5.43829	5.5938	5.04217	2.6609	2.77505	6.94107	3.86137	4.72464	2.78579	3.80612	5.3541	4.55	4.27158
TCGA_TCGA-DM-A28E	2.81248	3.14394	2.69816	2.58791	2.86963	2.27543	2.69956	3.85342	3.64322	3.8883	3.00117	3.19447	3.07419	3.84795	3.26009	5.35591	7.72966	2.57544	5.52041	6.12385	3.48248	2.84851	3.09187	2.50851	3.67095	3.07602	4.38552	2.50198	8.20172	4.86198	2.40634	3.6851	5.76423	3.56426	2.6609	3.13559	7.20246	3.15882	3.32794	2.78579	2.80209	3.13369	3.90341	3.50691
TCGA_TCGA-NH-A6GC	3.17244	3.45982	2.71773	2.76851	2.91141	2.70766	2.72164	3.94677	3.33882	3.70246	2.91794	3.72976	3.40205	4.48094	3.27014	5.55159	7.1727	2.43476	5.02778	4.60607	3.69075	2.98896	3.84783	2.74849	4.14912	3.82273	5.3586	2.57663	7.27462	4.64073	2.65269	3.60195	5.79272	3.41703	2.85982	2.85817	6.79677	3.03465	4.05496	2.78579	3.50851	5.33404	6.02836	3.95257
TCGA_TCGA-A6-2676	5.43909	4.73718	3.85518	4.45794	4.30179	4.29943	4.11187	4.91751	5.56415	3.81058	3.97669	6.09092	5.14963	6.25144	3.74828	3.54262	7.82911	2.9695	6.09673	6.31299	5.30188	3.19514	3.76628	4.05602	5.57105	5.66649	5.03669	3.0691	7.28793	4.95574	3.33473	5.93987	4.34551	3.64956	2.6609	3.2709	6.67183	3.2154	5.14098	2.78579	3.32913	4.69604	6.83782	5.09357
TCGA_TCGA-D5-6534	4.17046	5.23441	4.58193	5.52699	4.68922	4.5246	6.4084	5.82336	5.07899	3.95117	2.99244	6.62083	5.39197	7.27368	5.22045	6.54805	7.45019	3.29817	6.21699	6.59065	5.61636	4.58774	3.70878	3.69011	5.80547	6.10956	7.22379	4.97137	7.95101	5.20368	4.44569	6.23688	5.12475	4.3934	2.68732	3.67778	7.30017	4.93051	5.79274	2.78579	4.58017	7.14548	5.99363	5.9827
TCGA_TCGA-F4-6807	4.8873	4.22306	4.08233	4.18995	3.6161	3.86936	4.86567	4.98549	4.73414	3.41981	3.02045	5.52438	4.99307	5.98348	4.56014	5.64677	6.91996	2.82507	5.69322	5.85802	4.64681	4.41044	4.40936	3.65257	5.15639	4.93172	6.60016	4.03533	7.93951	5.42401	3.82851	5.66181	4.78267	4.49877	3.68984	3.19592	7.66188	4.5716	4.6056	2.9889	4.13675	6.70948	6.30845	5.22123
TCGA_TCGA-G4-6310	3.25356	2.6991	2.81472	2.24228	2.76624	2.3181	2.41284	4.08764	3.44413	4.08757	2.91794	3.04039	3.11673	3.69919	3.32302	5.1871	6.44725	2.5144	5.29616	4.65972	2.96417	2.77965	3.83563	2.45092	3.59081	2.939	3.61905	2.49144	7.39564	4.06908	2.20972	3.16969	3.68256	2.95457	2.6609	2.68925	6.1432	3.11431	2.69623	2.78579	2.81956	4.11151	4.50686	4.02108
TCGA_TCGA-CM-4752	3.81198	4.36571	3.26139	4.19553	3.28116	3.20724	3.68989	4.5305	3.47045	3.66059	2.91794	5.03134	3.89192	5.50072	3.83854	4.08058	7.63427	3.00569	5.21978	6.15621	4.56426	3.64803	4.56605	3.42545	4.39969	4.8781	5.21355	3.06589	7.67897	6.71527	2.9962	5.73352	5.73096	4.65701	2.6609	3.71589	6.85764	3.12145	4.41965	2.78579	3.53818	4.98595	4.59678	4.1332
TCGA_TCGA-AZ-6603	4.03287	3.67072	3.18571	3.57648	3.44709	3.20066	3.30337	4.38729	3.62559	4.29093	2.99055	4.73851	3.89562	5.68736	3.88544	5.34781	7.17465	2.67619	5.68667	6.61184	4.42961	3.58483	4.88034	2.88311	4.98265	4.64412	5.32719	2.86296	8.23133	4.93621	3.03972	4.88181	5.5309	4.00054	2.68665	3.16111	7.18972	3.4445	4.3432	2.78579	3.31712	4.89318	5.01713	4.75409
TCGA_TCGA-CM-6167	3.31713	4.40801	3.43987	4.77765	3.26857	3.7673	5.02282	4.22766	4.25942	4.41177	3.46531	5.48603	3.91802	5.99787	4.8037	5.522	6.84092	3.10141	5.85694	5.99095	4.94214	4.62793	3.00536	3.45574	4.35821	5.16104	6.42736	3.98848	7.38877	5.28879	4.01598	5.93686	4.84097	4.45864	2.74206	3.28828	7.00596	4.24358	4.61844	3.23209	3.89152	5.98284	6.98459	6.09362
TCGA_TCGA-AA-3534	3.10277	3.67271	3.37895	3.3886	3.3375	2.93963	2.8979	3.78452	3.62829	3.45125	3.31246	4.43511	3.65844	5.03383	3.6126	7.30735	6.97428	2.55107	6.54232	4.50527	4.14972	3.20466	4.78134	3.61574	4.02355	4.36515	5.03032	2.95377	6.29208	5.42455	3.248	4.67719	5.55266	3.90209	2.73276	3.40117	6.89629	3.2846	4.28089	2.78579	3.28924	4.61384	4.90654	4.21195
TCGA_TCGA-AA-3821	3.91265	4.11277	3.39656	3.27732	3.63419	3.64597	3.93451	4.98663	5.50259	3.74501	2.91794	5.29603	3.89693	5.39024	3.38847	5.56787	7.42745	2.55963	5.74594	5.54007	3.71679	3.18933	5.31674	3.54669	4.80056	5.03255	4.77146	2.91753	7.39187	5.0202	2.78703	4.51621	5.6693	3.55564	3.43566	3.28054	7.83264	3.1015	4.24496	2.78579	3.47592	5.75205	7.60052	4.9431
TCGA_TCGA-CM-6676	3.05267	3.62875	3.312	3.17543	3.12705	2.45524	2.92917	4.11994	3.33896	4.75571	2.91794	4.21393	3.5389	4.70696	3.55126	5.76395	6.88479	2.83005	5.89021	4.75838	4.03347	3.03602	5.71072	2.60912	3.69648	3.87988	4.39655	2.93058	6.1502	4.98284	2.60921	3.87242	5.21347	3.69397	3.32671	2.68172	6.78218	3.44709	4.17735	2.78579	2.83296	4.9507	5.52049	4.30503
TCGA_TCGA-AA-A02Y	4.22011	3.4316	3.35813	3.25319	2.94976	2.31579	3.73722	4.42403	6.15355	3.48017	2.98201	3.57858	4.4072	4.20368	3.41449	5.01854	7.34003	2.68276	5.18516	5.0663	3.34008	2.91418	4.43112	3.11034	4.34436	3.67837	4.94127	2.65843	8.08493	5.39567	2.50168	4.21154	4.22218	3.37983	2.83323	2.58809	7.26149	2.92445	3.42519	2.78579	2.91098	3.54931	2.8791	2.81523
TCGA_TCGA-CM-5860	3.32561	4.23545	3.88785	4.36011	4.43877	3.89156	3.98667	5.06703	5.62076	3.83499	3.04475	5.67398	3.98137	5.64407	3.91613	4.89148	7.13584	3.27433	6.16434	5.66419	4.64762	2.95921	4.85396	3.04148	4.39959	5.23511	5.16317	3.17267	7.99048	4.96438	3.25743	5.68676	4.64241	3.30464	2.6609	2.70872	7.4421	3.59208	4.68045	2.78579	3.00681	6.1213	5.86584	5.13958
TCGA_TCGA-AA-A024	2.88033	4.51328	2.97615	2.81671	2.80892	2.14164	2.80122	3.67725	4.73628	3.67174	3.24137	3.37544	4.01463	3.8903	3.50665	5.52912	6.97741	2.52951	5.79056	3.74685	3.62637	2.88717	5.37469	2.83802	3.55362	3.1707	4.07819	2.86591	7.70676	4.5553	2.44119	3.61801	4.55722	3.21899	3.11763	2.49201	7.04405	2.98081	4.26034	2.78579	2.71911	3.66181	5.57761	3.30314
TCGA_TCGA-AY-A71X	3.16727	3.38897	2.84333	2.46396	2.92448	2.25579	2.58196	3.66029	4.53685	4.01421	2.91794	3.13142	3.25435	3.79278	3.20237	6.15093	7.60905	2.43476	5.46995	3.59241	3.17588	3.03736	4.58275	2.80457	3.59293	3.30772	4.32402	2.56479	7.95746	4.44921	2.31	3.43236	5.23138	3.31405	3.20008	2.69262	7.31604	3.09806	3.43788	2.78579	2.74442	3.4672	5.67038	3.108
TCGA_TCGA-A6-3809	4.27586	4.79448	4.46572	5.56733	4.66804	4.14861	5.1179	4.65975	7.53165	3.90062	3.44573	6.01912	4.57346	5.78248	3.70408	5.10032	6.66014	2.84804	5.16611	5.33784	3.68335	3.78948	5.30178	3.72211	5.95195	5.59537	5.19498	3.88672	6.19431	5.00082	3.79253	5.87961	4.43579	3.97051	2.8006	3.26036	7.49273	3.33558	4.19465	2.84283	3.9805	4.91532	4.72659	5.02451
TCGA_TCGA-AZ-6606	3.0529	3.00796	3.02036	2.88044	3.14512	2.51129	2.90083	4.40765	4.85409	3.84605	3.0007	3.6346	3.25105	4.11088	3.40312	5.77672	6.93957	2.48205	5.51293	4.23826	3.62896	3.19797	5.15958	2.70133	4.3182	3.39488	4.16345	2.80664	7.98702	5.00101	2.59437	4.13457	4.89028	4.28703	3.53954	3.65061	6.98991	3.01123	3.66471	2.78579	3.01847	3.70374	4.66235	4.07586
TCGA_TCGA-G4-6297	3.8581	4.36112	3.78908	4.2963	4.04124	3.50856	4.1316	5.29725	5.36328	4.27848	2.91794	5.28376	4.25117	5.56118	4.01871	4.94325	7.04208	2.61188	6.54063	5.95141	4.4843	3.21613	4.63044	2.79706	4.34125	5.07795	5.71215	3.56403	7.829	4.75844	3.20986	4.87584	4.24914	3.3632	2.83817	3.05228	6.89245	2.97387	4.39291	2.78579	2.87848	6.11282	5.16877	5.27132
TCGA_TCGA-AA-3526	3.97239	4.10475	3.74014	4.56733	4.01404	3.60955	3.85779	5.34405	4.04495	4.26014	3.16778	5.04399	4.43455	5.05172	3.63301	5.05086	6.45134	2.62524	5.54692	5.90708	4.33855	3.21138	5.20662	3.48036	4.965	4.85901	5.29256	3.36949	7.92487	5.6163	3.14663	5.85668	4.66493	3.55635	3.33001	2.93372	6.79618	3.27212	4.4187	2.78579	3.30102	5.09132	7.01725	4.2049
TCGA_TCGA-AA-3845	4.97375	4.44902	3.67054	4.6454	3.94436	3.65729	4.33833	4.80379	3.87371	3.40914	3.56387	5.41403	6.85175	5.13281	3.84921	5.14568	6.90244	3.36281	5.76253	5.56329	4.32305	3.40597	5.07366	3.95329	6.54838	5.03743	5.76742	3.62417	7.70321	5.25566	3.7175	5.61533	5.19174	3.46758	2.81834	3.11305	6.42381	3.45619	4.70885	2.78579	3.74294	8.75702	5.08906	4.97866
TCGA_TCGA-AA-3678	3.88023	3.83956	3.37823	3.88652	3.52379	3.04768	3.54986	4.47559	4.76649	3.77806	2.91794	4.67197	4.03118	5.42571	3.71117	5.04496	6.951	3.09022	5.69295	6.71506	4.47476	3.8925	5.74248	3.29754	4.78029	4.22947	5.43362	3.07021	7.62931	5.79905	3.37984	5.20566	5.28466	4.37392	3.73429	3.36016	7.40331	3.20623	4.51164	3.31538	3.32453	3.45846	4.47621	4.0595
TCGA_TCGA-G4-6625	5.07381	5.25147	4.20149	5.3743	4.3186	3.92603	5.48494	4.75454	4.65633	3.54762	3.00621	5.64344	5.01019	6.22133	4.71388	5.54528	7.37824	3.6915	5.58548	6.27383	5.2524	3.80937	4.56378	3.59261	5.51261	5.12376	6.82187	4.09193	8.24617	5.57975	3.9105	5.85915	5.46323	4.19594	2.72284	3.40295	7.12062	3.58333	5.43609	3.12868	3.87784	5.49134	5.91369	4.82545
TCGA_TCGA-AD-A5EK	2.85805	3.66936	3.08505	3.03213	3.08983	2.78162	2.89717	3.83372	5.21994	3.83824	2.99408	3.91912	3.63293	4.37961	3.39626	4.97662	7.54253	2.47825	5.37115	4.27138	3.71023	3.0465	2.0359	2.7737	3.88154	3.81359	4.31992	3.75906	7.93382	5.04273	2.57416	3.83447	5.12876	3.89708	2.6879	2.85205	7.30138	2.99857	3.85413	2.93713	2.88888	4.13719	6.94703	4.31635
TCGA_TCGA-AD-6899	4.86503	4.42729	3.77663	4.26018	4.12588	3.85008	4.62423	4.97866	4.48744	3.57261	2.91794	5.74566	4.83518	6.17783	3.94385	5.32547	7.57933	2.6485	5.64031	5.91606	4.76926	3.70571	5.71453	3.50742	5.08522	5.31322	6.35598	3.16687	8.14561	5.14144	4.12423	5.57876	5.39551	4.44382	2.81696	2.8021	7.04138	3.37033	4.46208	2.93839	3.93754	6.041	6.20293	5.2827
TCGA_TCGA-CA-5256	3.26754	3.15387	3.24898	3.3803	3.1459	2.96715	3.26864	4.45361	4.60954	3.80751	2.91794	4.21793	3.57297	4.5135	3.40647	5.29577	6.37358	2.61223	4.97792	4.6	3.70909	2.80038	5.61888	3.03813	3.53174	4.21524	4.74909	3.18651	7.02859	5.33425	3.00212	5.72378	4.19446	3.6993	2.71655	2.48497	6.2643	3.50626	3.60891	2.78579	3.23486	4.03703	4.23656	3.379
TCGA_TCGA-F4-6808	2.50575	2.84133	2.89585	2.4176	2.95427	2.43849	2.77639	4.1801	3.53128	4.27629	2.91794	3.36597	3.40643	3.72431	3.43319	4.31929	7.28749	2.43476	5.22137	6.04152	3.76269	2.90222	5.08664	2.57981	3.75653	2.95523	3.82717	2.51404	7.24023	4.59236	2.36375	3.49535	5.16121	3.36355	2.76296	2.55546	6.2718	3.11039	3.79505	2.78579	3.01565	3.76176	4.17551	3.51511
TCGA_TCGA-A6-5659	2.4577	3.33594	3.25707	3.2019	3.40639	2.95108	3.188	3.99994	4.32385	3.49849	2.91794	4.12595	3.2068	4.49835	3.77201	5.60951	5.5991	2.56278	4.86283	4.25082	3.23626	3.04548	4.72335	2.68756	3.92434	3.87658	4.2134	3.07649	5.48216	4.15217	2.76829	3.95755	4.28733	3.27657	2.87249	3.5587	6.81233	3.92997	3.45934	2.82051	4.03511	5.31406	5.45608	4.39438
TCGA_TCGA-AA-3554	4.27285	4.05185	4.31083	4.03951	3.69213	4.06001	4.05921	6.19103	6.95872	3.70064	3.1146	5.61485	4.14722	6.18574	4.58255	5.34293	7.28834	2.96495	6.23659	5.81391	4.87569	3.92245	5.81375	3.47477	5.62025	5.26165	6.08062	3.84778	7.65835	4.72736	3.40906	5.8874	4.8699	3.72928	2.79725	2.8188	7.55982	3.00578	5.03758	2.78579	3.24921	4.48878	4.95299	4.99131
TCGA_TCGA-AA-3667	3.28861	3.21053	2.90732	2.69064	3.23575	2.60615	2.84166	5.01399	4.63595	3.43811	2.91794	3.69063	3.77376	4.83708	3.54682	4.13017	7.9103	2.59286	6.01684	6.49322	4.64369	3.52259	4.06681	2.93343	3.9398	3.65989	5.1823	2.65382	7.75293	4.73104	2.34135	4.63906	6.36079	3.63008	2.84946	2.69059	6.40669	2.84386	4.28336	2.78579	2.96999	3.28526	3.5325	3.43116
TCGA_TCGA-CA-5797	3.94207	3.82032	3.55995	3.74791	3.24735	3.07134	3.71975	4.24258	3.99695	4.7265	3.08777	4.8349	3.91753	4.97061	3.80206	5.16897	6.73495	2.57986	5.90166	5.5865	4.08752	3.10371	5.53579	2.76541	4.12795	4.45021	4.99597	3.04026	7.05042	4.09081	3.12165	4.92793	4.6286	3.38335	2.6609	2.69619	6.78698	4.04858	3.90918	2.78579	2.88631	5.08299	5.13887	4.58455
TCGA_TCGA-AZ-6601	4.88795	4.24523	4.43008	3.99883	3.53322	4.12923	5.09457	5.33447	5.44788	4.79414	5.66237	5.95628	5.27886	6.61275	4.05656	5.79333	7.67146	2.68625	5.70724	6.28938	4.946	4.2512	5.21813	3.57857	5.26493	5.61699	6.24913	4.02418	8.04828	4.78513	3.46657	6.00544	4.87302	4.35216	2.98008	2.84434	7.57481	3.09176	5.29988	2.78579	3.2887	4.78738	5.99241	5.28644
TCGA_TCGA-A6-6780	4.52106	4.89432	4.38871	4.52942	4.59558	4.63907	4.48539	4.51798	5.80708	4.02886	4.5732	6.31628	4.79622	6.34966	3.84436	5.41176	6.90729	2.99027	4.6794	6.2873	3.8164	4.20828	4.17063	3.98976	6.37892	5.91689	5.10883	4.7782	7.68862	5.02219	3.43992	6.10795	5.27391	4.31208	2.75822	4.57458	7.57684	2.95837	4.40078	2.78579	4.12685	4.83679	5.90725	5.44142
TCGA_TCGA-G4-6626	3.24038	3.2578	2.93718	2.80988	2.96048	2.57648	3.164	4.1177	3.44114	3.5757	2.91794	3.29814	3.64962	3.94431	3.34369	4.3907	6.67756	2.58768	4.90983	6.53545	3.61917	2.78235	4.9365	2.68946	3.90246	3.57587	4.17793	2.61301	7.51546	4.59463	2.3358	3.59047	5.57496	3.63139	2.6609	2.64583	7.19368	3.05917	3.80528	2.78579	3.0482	3.5834	4.04858	3.89443
TCGA_TCGA-AA-A02E	3.27954	3.66208	2.77238	3.26815	3.07486	2.51549	2.84882	4.37651	4.16308	3.40914	2.91794	3.87894	5.36292	4.45021	3.59243	6.3257	6.92686	2.7563	5.99414	4.43467	4.53585	2.9289	4.6758	2.90075	3.75286	3.82458	4.12683	2.86722	7.46924	4.71547	2.64649	3.92118	5.29384	3.6751	3.67091	2.51508	6.7383	2.84386	4.08939	2.78579	3.4702	3.74343	4.89182	3.70613
TCGA_TCGA-CK-4947	4.24078	4.11984	3.72864	4.57821	3.58057	3.44795	4.90668	4.58135	6.34589	4.1717	2.91794	5.34914	4.31756	5.47052	3.81203	6.03246	6.76325	2.8154	5.41949	5.03954	3.84529	3.59984	5.64487	3.42543	4.37708	4.86739	6.6903	3.82991	7.81337	5.06841	3.75579	5.52972	4.51515	4.36373	2.69194	2.79773	6.99876	3.42856	4.07455	2.78579	3.63109	5.34688	5.13875	4.83783
TCGA_TCGA-AA-3858	3.61988	3.72521	3.09858	3.7246	3.26155	3.05831	3.062	4.43137	3.91496	4.00652	3.10047	4.45972	4.06872	5.2316	4.20128	4.67515	6.13924	2.64114	5.89317	5.07798	4.99901	2.94031	4.2274	3.00498	3.87218	4.29772	5.83262	2.78319	7.29614	5.18888	2.74453	4.7174	3.93245	3.51249	2.6609	2.58018	6.83333	3.40568	4.37106	2.78579	3.11068	4.33166	4.4782	4.0221
TCGA_TCGA-AA-3692	3.86326	4.16495	3.71276	4.2964	3.90496	2.85196	3.34002	5.22566	4.57906	3.43745	2.91794	5.40531	3.95065	5.71137	3.60298	5.46363	7.37784	2.58925	5.45244	6.17158	4.86293	3.26656	3.98456	3.77595	4.07412	5.18373	5.2475	3.29465	7.63296	6.2026	3.08725	5.93521	4.84017	3.76259	3.37972	2.83233	7.56127	3.69226	4.39856	2.78579	3.33242	4.62101	6.41154	4.40064
TCGA_TCGA-CM-5341	3.12528	4.11076	4.21177	3.94039	3.81117	4.15687	3.7122	5.48612	3.91835	3.73211	2.91794	6.0613	3.26883	5.90215	3.48494	5.03997	6.27184	2.43476	4.79344	5.30668	4.27186	3.10566	3.53908	3.87874	4.27971	5.75615	4.57713	3.30663	6.99976	4.79235	3.21236	6.73085	3.2864	3.69103	2.96239	2.48319	6.73835	5.63199	4.2221	2.78579	3.58062	7.42932	6.0065	4.34345
TCGA_TCGA-AD-6548	4.20937	4.39477	3.87764	4.25759	4.0099	3.64345	4.5862	4.88451	5.48777	4.98325	3.16416	5.47106	4.67114	5.73228	3.82194	5.76457	7.0945	2.62247	5.99405	5.54846	4.05505	3.73467	5.48296	3.0147	5.10176	5.20109	5.32706	3.26936	7.96336	5.01053	2.88922	5.26521	5.16512	3.92268	2.6609	2.83993	7.19817	3.04444	4.6737	2.78579	3.20656	4.84335	5.61403	5.01732
TCGA_TCGA-D5-6929	3.4624	3.76284	3.09851	3.29033	3.11448	3.07814	3.43204	5.85401	5.02898	3.66937	3.13868	4.71832	4.07397	5.45619	4.45433	5.0994	6.93317	2.6234	5.54914	5.32323	4.47941	3.10318	5.01415	3.25835	3.95391	4.442	7.46398	2.85096	7.56691	5.74517	2.7038	5.18927	6.56826	3.76015	2.6609	2.87136	6.91615	2.98206	4.26797	3.21716	3.27846	4.48564	5.6426	4.84125
TCGA_TCGA-NH-A8F7	2.28521	2.74308	2.63999	2.28991	2.8659	2.27905	2.42198	3.7371	3.51479	3.96143	2.91794	3.16682	2.91438	3.96276	3.31528	4.98913	7.20086	2.43476	5.31867	5.87696	3.04754	2.70455	4.79137	2.42836	3.68456	3.40175	3.92998	2.87633	7.68043	4.25253	2.40603	3.1801	5.80308	3.00552	2.75022	3.16023	7.36742	2.9139	2.82991	2.87182	3.15159	3.127	6.09016	3.6885
TCGA_TCGA-AA-3930	3.97688	3.45727	3.39582	3.07806	3.58418	3.22871	3.84018	4.24582	3.87156	3.75524	3.40917	5.32226	3.26758	5.32143	3.56026	5.124	6.34012	2.98432	5.30544	4.67688	4.14717	3.2942	5.35287	3.66456	4.80717	5.13356	5.39609	3.55105	6.34947	4.97604	2.86686	5.25242	5.34114	3.58503	2.75097	2.85352	7.45671	3.83789	4.43137	2.78579	3.52174	4.7592	6.09506	4.43528
TCGA_TCGA-A6-6782	3.61757	3.3402	3.00437	2.96141	3.28641	3.07538	3.5106	4.25284	3.89986	3.52117	3.42346	4.77393	3.7649	5.65613	3.98517	4.2676	6.81463	2.66605	5.51356	5.3008	4.15176	3.68652	3.31211	3.27035	4.2896	4.58592	5.70946	2.77172	7.27015	4.44348	2.99473	4.93004	4.90707	3.73686	2.68204	3.01611	6.61271	3.6349	3.56364	2.90457	3.37023	4.67565	5.54693	4.87268
TCGA_TCGA-AM-5821	5.07738	4.15466	4.0404	4.36363	3.71062	4.06531	4.37851	5.93309	7.30336	3.49181	3.58325	5.49814	4.57266	5.22278	3.673	6.05773	6.76834	2.66341	6.35676	5.59867	3.84505	3.28383	2.23911	3.4297	7.90436	5.10097	5.90729	3.51855	8.08627	4.93471	2.77371	5.27221	3.65055	3.12298	2.6609	2.56413	5.97055	3.01028	5.17957	2.98898	3.04567	7.40125	4.34076	5.05758
TCGA_TCGA-AA-3561	2.88275	3.29881	2.87902	3.23283	3.34088	2.73916	2.48323	4.59212	3.51343	3.42583	2.91794	4.1062	3.20029	4.53844	3.1872	4.23229	6.58533	2.52625	5.1326	4.47484	3.48084	2.77747	4.55189	2.82476	3.97289	4.03701	3.90712	2.49988	7.0684	5.63129	2.59444	4.56209	4.81484	4.29578	2.6609	2.85081	6.935	3.30093	3.20974	3.39044	2.84336	3.83959	4.27953	3.78843
TCGA_TCGA-D5-6926	3.81163	3.81368	4.00579	3.53779	3.82811	3.82096	3.86984	5.48698	4.47755	4.41211	2.91794	5.37072	4.3901	5.85551	4.0033	5.61372	7.44012	2.82512	6.10595	5.73559	4.7738	3.93943	4.59388	3.19126	5.12327	4.99823	5.75622	2.95354	7.26814	4.41592	2.80379	5.1518	5.70799	3.46545	2.6609	2.90212	7.21321	3.04832	4.44223	2.78579	2.99661	6.11875	5.67607	5.34032
TCGA_TCGA-AA-3538	2.6789	3.48456	3.25545	3.52328	3.35045	2.80184	3.17393	5.10603	3.50998	3.49657	2.91794	4.44322	3.39066	4.95313	3.94539	5.68361	6.74893	2.62962	5.90987	4.81553	4.11217	3.08794	5.82071	2.75258	3.78597	4.55006	5.27235	2.99442	6.04644	4.09253	2.85499	4.91462	5.19998	3.75824	2.83696	3.46216	6.43428	3.33128	4.45659	2.78579	3.1643	5.37994	5.18991	4.32437
TCGA_TCGA-AA-3860	4.13593	4.35162	3.71057	4.91386	3.8565	3.29775	4.15917	5.20275	3.89199	3.44509	2.91794	4.88092	4.56903	5.36862	3.86611	5.05572	7.23889	2.72413	5.92005	5.50057	5.1052	3.06742	5.34278	3.63472	4.92003	4.86546	6.34115	3.47769	8.00512	5.2441	3.36508	5.44761	5.79808	4.3431	2.6609	2.88906	6.5339	3.47331	4.56579	2.78579	3.03661	5.76278	4.63284	4.36906
TCGA_TCGA-AA-A01I	3.3683	3.68086	3.21939	3.35516	3.27524	2.75972	3.50282	3.90208	5.28015	3.6222	2.91794	4.07855	3.14058	4.27152	3.2693	6.18089	5.98887	2.50224	4.73287	4.51592	2.59088	3.1533	4.08003	3.00532	4.04547	3.65611	4.36465	2.74986	6.87833	4.7839	2.7266	4.18599	4.53879	3.69774	2.70273	2.64039	7.14549	3.1179	3.11148	2.78579	2.90415	4.1663	4.46348	3.79754
TCGA_TCGA-AA-3544	5.0416	4.40225	3.84016	4.72639	3.91675	3.57856	4.29605	4.61708	5.0208	3.82891	4.37545	5.47079	4.80726	6.04343	4.32308	5.56341	6.66446	2.85711	5.43024	6.59366	5.71983	3.0868	4.50263	3.46049	5.06463	5.20444	6.25647	3.22282	7.68496	5.06299	3.5388	5.75846	4.67853	3.44176	2.6609	2.66746	6.72129	3.8878	5.73163	2.78579	3.16005	4.35	5.1867	4.5733
TCGA_TCGA-AA-A00R	6.61816	4.91958	4.35777	4.56851	4.0524	3.68472	5.39393	5.15809	6.6561	4.6111	5.21889	5.69299	6.04303	6.13487	4.55457	5.57966	7.64676	3.14382	5.77156	7.21497	5.10135	4.66464	3.55522	5.27292	5.79564	5.66875	6.28358	3.9081	7.76453	6.73162	3.49102	6.12846	4.99658	4.17638	2.6609	5.81848	7.01188	3.07505	7.52466	2.78579	3.62782	4.28001	6.68632	4.779
TCGA_TCGA-AA-A00N	3.96772	3.50592	3.10042	3.34873	3.23775	3.43998	3.26943	6.29948	5.55348	3.6232	3.12037	5.03894	3.65845	5.36857	3.70223	5.3829	7.16495	2.87757	5.77357	5.05728	4.84269	3.13218	5.13503	2.99194	4.42622	4.7324	4.89579	2.59719	7.92122	4.46867	2.87148	4.07747	4.71421	3.15899	2.6609	2.43916	7.3798	3.22194	4.65492	2.78579	3.06163	5.0922	6.30588	4.66146
TCGA_TCGA-AA-3850	4.11924	4.13871	3.68232	4.0727	3.62793	3.18967	3.65268	4.48024	5.36488	3.40914	3.65502	4.99881	4.61091	5.21024	3.72041	5.84308	7.20843	2.65876	5.60462	5.19611	4.36422	3.30499	5.53206	3.04648	4.44336	4.62091	7.00102	3.29638	7.83336	5.20101	3.34592	5.59982	5.07649	3.69244	2.6609	2.82225	6.73089	3.71982	4.70537	2.78579	2.95701	4.28577	5.77001	4.42317
TCGA_TCGA-AA-3815	5.83341	4.80123	4.28606	4.85894	3.92215	4.17791	4.67529	5.11484	4.56284	4.1754	2.91794	5.3612	5.676	6.08182	4.19276	5.08918	7.79308	2.98397	5.6906	5.95894	4.85754	3.6384	4.93528	4.42984	5.89009	5.40128	6.27706	3.75897	8.66132	5.65001	3.63385	5.93034	5.70724	4.4638	3.20917	4.50089	7.71958	3.08714	4.75276	3.18542	3.36855	4.35163	6.94288	4.47682
TCGA_TCGA-AA-3663	3.72749	3.75811	3.67491	3.62467	3.65192	3.18627	3.18178	5.41194	6.50964	4.18087	3.02239	5.14426	3.63378	4.91974	3.46901	6.40982	7.46484	2.55318	5.61525	5.25962	4.2582	2.88804	3.84945	3.129	4.52498	4.57889	4.54291	2.8603	7.54088	4.66886	3.49507	5.58367	4.17502	3.01059	3.426	2.83946	7.6531	3.29136	4.20263	2.78579	3.05195	3.80674	4.12351	4.52963
TCGA_TCGA-DM-A1HB	2.55371	3.28991	2.98537	2.65124	3.08249	2.60411	2.93384	4.51888	7.14644	3.60452	2.98208	4.00451	3.1288	4.84058	3.25471	5.7335	6.64071	2.43476	5.58644	5.08916	3.21862	3.78912	4.57506	2.39098	4.14039	3.70312	3.7441	2.48659	7.42441	4.06068	2.33579	3.52395	3.35506	2.91743	3.17476	2.48625	7.67708	2.84386	3.86236	2.91346	2.67554	3.66665	5.02455	4.19616
TCGA_TCGA-QG-A5Z2	4.46703	4.67442	4.13436	4.57673	3.81937	2.81041	5.39025	4.1309	5.21501	3.99917	3.20555	4.65734	4.84282	5.21648	4.08821	6.30263	7.70944	3.66625	5.66755	6.61841	4.04748	3.90896	5.3008	3.94525	4.83494	4.32613	6.6951	4.6257	8.13799	6.04297	3.64591	5.49314	5.43792	4.03737	2.92589	3.82581	7.76695	3.12752	4.44754	3.59522	3.48529	4.33048	7.88631	3.37954
TCGA_TCGA-AA-3986	4.95716	4.48515	4.22109	4.77524	3.6509	3.42809	4.12597	4.6554	5.41755	4.01767	2.91794	4.90486	4.79837	5.57115	4.22786	5.05883	7.21281	3.82243	5.73945	5.61197	4.81967	4.00707	5.49227	3.67349	4.99977	4.59838	7.13835	4.34392	7.47779	6.34034	3.96446	5.96577	5.62173	4.68836	3.83278	3.29074	7.17681	2.96711	4.64836	3.07765	3.66539	3.59037	4.39739	4.12511
TCGA_TCGA-CM-5868	2.63851	3.1497	3.36747	2.76207	3.11517	2.63215	2.7771	5.49299	4.7446	3.52459	2.98666	4.60642	3.22144	4.92902	3.39673	5.24332	6.70809	2.51278	5.45264	6.32821	4.12674	3.18116	4.5298	2.4858	3.68553	4.36547	4.47493	2.69877	8.48589	5.05836	2.41527	3.98374	5.61241	3.11089	2.68527	2.70826	7.03661	3.08537	3.74134	2.9225	2.72096	5.26786	4.96315	4.6686
TCGA_TCGA-AA-A00L	2.94215	3.44183	2.77881	3.0093	3.05823	2.49433	2.82003	4.0372	4.05225	3.44679	3.09906	3.61858	3.29043	3.97168	3.3107	4.60662	7.00523	2.53872	5.63122	5.01581	4.30403	3.06224	3.7693	2.56694	4.25591	3.47509	4.51367	2.58028	8.04451	4.42347	2.53525	3.76378	6.52768	3.30735	2.6609	2.91194	6.57989	2.99349	4.15598	2.78579	2.72594	3.50358	4.26276	3.8276
TCGA_TCGA-A6-6649	4.02133	4.12471	3.4435	3.83669	3.46148	3.43698	4.20116	4.64247	4.39545	3.5105	3.24601	5.06267	3.94149	5.49785	3.90534	5.58307	7.3649	3.63514	5.71457	5.38903	4.62164	3.89491	5.53123	3.63247	4.48119	4.18756	6.35743	3.66617	7.69608	4.65323	3.57318	5.24511	4.86779	3.98627	2.90581	3.6038	6.81464	3.46639	4.73246	3.17805	3.31747	4.30181	5.31805	5.2754
TCGA_TCGA-A6-A567	2.57153	3.28003	2.74171	2.53406	3.05905	2.49538	2.53752	4.20291	3.60817	3.46532	2.91794	3.78476	3.09971	4.37621	3.2365	5.55928	6.67845	2.53905	5.22398	4.50762	3.24456	2.79973	3.83168	2.56751	3.86936	3.64771	4.08894	2.96422	6.69328	4.42469	2.4417	3.79952	4.88169	3.30859	2.6609	3.20466	7.23847	2.84386	3.36156	3.14245	3.73635	4.54537	4.55982	3.86218
TCGA_TCGA-F4-6805	3.93857	4.15046	4.13107	4.17548	4.32306	3.67819	4.38073	5.42848	4.38983	3.90508	2.91794	5.74015	4.16587	6.22846	4.11669	5.74781	6.79029	2.64361	6.29583	5.5213	4.20568	3.97283	4.6219	3.26121	4.75796	5.39366	5.92891	3.66254	7.85784	5.37578	3.24256	5.45196	4.39679	4.13214	4.81682	3.04464	7.66864	3.83564	4.09015	2.78579	3.64467	5.91922	6.39297	5.49381
TCGA_TCGA-AA-3681	4.2524	3.91899	3.79672	4.23791	3.44266	3.36384	4.00127	4.27194	4.98642	3.95188	3.15272	4.82799	4.26709	5.36649	3.92271	5.73424	7.37671	2.43476	5.19106	5.27843	4.47453	3.51147	5.37694	3.67008	5.13452	4.49844	5.50873	3.54192	7.02922	5.69928	3.43767	5.16517	5.21344	4.24826	2.82301	3.13326	7.05632	3.27384	4.84327	2.78579	3.49932	4.69197	4.9643	4.32356
TCGA_TCGA-AA-3543	5.85088	4.32921	4.1251	4.43834	3.81139	3.88268	4.54014	5.47466	7.00431	3.50503	3.62383	5.46356	5.53075	5.99264	4.32489	4.44917	8.05685	3.03948	5.72556	5.68994	4.96162	3.45188	5.39511	4.09732	5.4534	5.43421	6.47382	3.5545	8.31961	6.91141	3.31169	5.82849	5.12433	3.98755	2.6609	3.49964	7.09824	3.07067	4.8802	2.78579	3.59586	4.85373	6.46054	4.34469
TCGA_TCGA-D5-6533	3.54915	3.66092	3.5419	3.35926	3.32174	2.99201	3.16627	4.31391	3.27166	3.99172	2.91794	4.39259	3.8801	4.96656	3.64296	6.41151	6.48842	2.86294	5.68851	5.31481	4.11221	3.17654	6.2658	2.92449	5.09954	4.10103	5.256	2.62911	8.04154	4.83955	2.81562	4.50072	5.06822	4.0727	2.69602	2.81623	7.02029	3.14601	3.75729	2.78579	2.91919	3.80741	4.82719	4.51257
TCGA_TCGA-A6-2675	3.98465	4.01444	4.04785	4.08575	3.90853	3.74274	4.18556	5.4865	4.92135	4.34672	3.02958	5.53876	4.20344	6.15093	3.97452	5.11935	7.31141	2.7426	5.87569	5.32731	4.34891	3.70097	5.53283	3.32617	4.97732	5.3331	5.80349	2.99438	8.3468	4.55836	3.33547	5.33162	5.16073	3.94313	2.6609	3.22602	7.22152	3.37983	4.41852	2.78579	3.53027	6.40614	5.246	5.08564
TCGA_TCGA-A6-2674	3.65897	4.44925	4.36807	4.83696	4.37096	4.74525	4.00081	4.86079	5.22558	3.79664	3.62451	5.84175	3.85723	6.25233	4.14644	6.9744	6.08287	3.53701	5.46439	5.68222	4.16641	4.9997	2.92113	3.15014	6.26397	5.39823	5.38226	4.25779	5.54783	4.62745	3.76868	6.05167	4.9182	3.67205	2.8812	6.44588	7.48626	3.17581	3.90459	2.94632	5.10031	5.02634	6.18169	6.2658
TCGA_TCGA-AA-3819	3.0177	3.71092	3.06243	3.19456	3.14764	2.56484	3.11654	4.15368	4.94799	3.45054	2.91794	4.38352	3.34502	4.74321	3.46401	5.54532	6.88327	2.80156	5.5999	5.01379	4.29588	3.08299	5.26001	3.1675	3.6538	3.94382	5.1862	2.92421	7.11159	5.52977	2.87462	4.65105	5.32017	3.72295	3.24625	3.33052	7.28287	3.05739	4.24924	2.78579	2.73358	3.36761	4.57597	3.8565
TCGA_TCGA-AA-3552	4.93347	4.04724	3.57451	4.62968	3.4901	3.26662	3.8255	4.47933	3.73328	3.4848	3.10299	5.04836	4.35714	5.61066	3.88264	5.46835	7.61945	3.2878	5.48586	5.95124	5.10454	3.38421	5.40101	3.22983	4.34306	4.73278	6.4151	4.41937	7.63374	5.25077	3.48683	5.57218	5.8118	4.16844	6.62686	2.72533	6.90648	3.19325	4.92765	3.48111	3.19538	3.88877	6.64429	4.1368
TCGA_TCGA-AA-A03J	4.70441	4.02669	3.26822	3.79214	3.24442	2.556	3.57116	5.09841	4.89988	3.77182	3.23659	4.00413	4.47791	4.99134	3.8524	4.3986	7.65613	3.26812	5.79245	5.17829	4.61501	3.3455	4.84413	2.86295	4.32857	4.21554	5.79824	2.62805	8.40023	4.69352	2.56278	4.39523	6.08069	3.10074	2.6609	2.91593	5.82345	2.91332	5.15988	2.78579	2.75168	3.95592	4.17482	3.46111
TCGA_TCGA-CM-5861	5.7653	4.19216	3.13729	2.79338	2.82968	2.56195	3.26094	4.65984	7.22365	3.4477	3.04258	3.76505	3.95307	4.09412	3.19889	5.19253	6.57583	2.43476	5.92628	4.34899	3.38254	3.07145	3.52801	2.50901	4.56813	4.0169	3.95329	2.48553	7.27942	4.14321	2.24571	3.47497	3.69446	2.88854	3.56183	2.88154	7.85775	2.84386	4.65842	2.78579	2.80265	4.26554	3.94685	4.27554
TCGA_TCGA-5M-AATA	3.6659	3.72327	2.98871	3.187	3.29736	2.64609	3.03699	4.39159	4.17944	4.55198	2.91794	4.20547	3.9463	4.78151	3.41803	5.48787	7.23652	2.55502	5.79189	4.57155	4.30105	3.08577	3.16811	3.24401	3.92622	3.86663	4.75007	2.75754	6.84624	5.88305	2.68063	4.83597	6.107	5.18699	2.99868	3.12455	6.0416	2.98876	3.76416	2.78579	3.48396	3.44242	5.08751	4.55512
TCGA_TCGA-G4-6295	5.23688	4.59311	3.75565	5.10393	3.74865	3.37842	5.06318	4.43415	3.1538	3.58359	3.03064	5.2705	4.9397	5.64199	4.32089	5.05575	6.70001	3.13701	4.53521	6.11485	4.54868	3.42347	2.96861	3.71644	4.84736	4.63416	6.64512	3.75097	6.63949	4.88456	3.87542	5.61343	5.69662	4.24745	2.6609	3.48373	7.48127	3.18268	4.71775	3.21981	3.61324	4.58138	4.69661	4.18342
TCGA_TCGA-CI-6621	4.13127	4.30424	4.04373	4.147	3.94159	3.67202	4.03228	4.33246	3.95347	3.49432	3.07078	5.31903	4.42462	5.68821	3.99811	5.59664	6.51342	2.77224	5.77995	5.63243	4.43551	3.9096	4.4754	3.23623	5.20937	4.78005	5.61383	3.14811	7.12102	4.65911	3.34045	5.26224	5.09855	4.25062	2.93644	3.03781	7.05669	3.96979	4.63088	2.78579	3.2632	4.86352	5.51492	4.94068
TCGA_TCGA-EF-5831	3.23644	3.4995	3.30149	3.38187	3.34854	3.19962	3.19676	4.46821	3.61805	3.67313	3.01299	4.88619	3.52666	5.14611	3.62568	5.38609	6.3289	2.5952	5.34116	4.87906	3.93707	3.16933	3.42273	2.80051	4.09675	4.40794	5.07892	2.75952	8.14316	4.84948	2.83192	4.46567	4.65919	4.12691	2.6609	2.69536	7.3875	3.36729	3.92648	2.78579	2.87548	6.11758	4.49423	4.55111
TCGA_TCGA-AG-3608	4.12928	3.96609	3.78888	4.15619	3.9484	3.2004	3.95172	4.47293	4.71794	4.34536	2.91794	4.86854	4.0644	5.3594	4.07411	4.73613	7.67331	2.9012	5.67188	5.16365	4.84011	3.52183	5.67519	3.70637	4.55227	4.73709	5.87679	3.14951	7.47463	5.63564	3.07182	5.44136	5.88984	3.60818	2.6609	3.80168	6.60927	3.22673	4.7778	2.78579	3.18748	4.44528	5.33024	3.80678
TCGA_TCGA-F5-6863	2.81011	3.00854	2.86419	2.47366	2.92669	2.44508	2.74344	4.26938	4.0401	4.29217	2.91794	3.3826	3.33078	4.04888	3.38844	5.3658	7.23959	2.52884	5.72615	6.46077	3.899	2.88539	4.09912	2.54964	3.48621	3.42356	4.38263	2.6296	6.36041	4.94711	2.30956	3.69924	5.41771	3.43665	2.74734	3.63212	7.3364	3.44736	3.86182	2.78579	2.76909	4.7428	5.9333	4.25534
TCGA_TCGA-CI-6623	3.39123	3.43721	3.44392	3.19983	3.11196	2.96697	3.22967	4.07545	3.84082	3.88996	2.91794	3.96391	3.49124	4.37422	3.5006	4.59004	6.43763	2.73338	5.02935	4.65291	3.45599	3.238	4.99803	2.953	3.83538	3.88505	4.69019	2.74455	7.4649	4.6536	2.81534	4.41945	4.37014	3.32892	2.70871	2.87412	7.09397	3.08303	3.74438	2.78579	2.86517	3.69658	4.71045	4.3061
TCGA_TCGA-EI-6508	3.13645	3.56995	3.04004	3.20558	3.2406	2.80379	3.17897	3.96829	3.11782	3.69249	2.91794	4.27589	3.72548	4.84178	3.52515	6.54755	6.79505	2.70464	5.87586	4.72383	3.76323	3.28072	6.49962	2.84388	3.9441	4.01579	5.28215	3.11065	6.40018	5.20959	2.9239	4.44797	5.83933	3.74928	2.68977	3.67403	6.2264	3.39586	3.99178	2.78579	3.67449	4.54985	5.13434	4.38836
TCGA_TCGA-AG-3887	4.30464	3.32368	3.44455	3.44176	3.54675	3.23758	3.17874	6.13813	6.23719	3.94961	2.91794	4.22511	4.34181	4.80466	3.55484	5.10249	7.4037	2.56461	5.94556	5.33488	5.1274	2.97767	3.532	3.3292	4.24605	4.30156	5.6308	3.14475	7.96625	5.70499	2.91197	4.76879	4.87601	3.72854	2.74105	2.5428	7.64643	3.02857	4.60771	3.22672	2.95707	4.39296	5.43837	4.16427
TCGA_TCGA-AG-A01J	3.2158	3.17751	2.97413	2.95326	2.89893	2.37431	2.90242	4.33391	4.29287	3.69044	3.09614	3.32134	3.44442	4.20003	3.64446	5.79619	7.43032	2.63627	5.00511	5.07077	3.75959	3.12397	6.35405	2.9325	3.74977	3.34424	4.75378	2.50755	6.90994	5.40293	2.55214	3.91035	6.19365	3.45357	2.6609	3.49281	6.11537	3.1217	4.22867	2.78579	2.83126	3.60838	4.16991	3.09753
TCGA_TCGA-AG-A002	3.11444	4.89565	2.65951	2.44829	2.87763	2.60603	2.2898	3.96986	6.01702	3.80073	2.91794	3.57162	3.42439	4.13683	3.11429	8.28948	5.53163	2.43476	6.04236	4.34411	4.12405	2.64941	1.48584	2.43594	4.16703	3.25004	3.43988	2.6118	6.93373	3.96834	2.70411	3.53034	3.63615	2.83203	3.53607	2.53873	6.95172	3.18101	3.8131	2.78579	2.74292	5.49603	4.80382	4.99421
TCGA_TCGA-AF-2690	4.53129	4.7148	4.19904	5.06606	4.17286	4.40321	5.31695	5.02278	4.63758	3.59235	2.91794	6.27627	4.81819	6.67094	4.75496	4.98689	6.57756	2.72901	5.8827	6.6689	5.09533	4.0033	3.61884	3.43979	5.30901	5.73677	6.91311	4.71013	7.75759	4.83698	4.32413	6.22146	4.33366	4.72735	2.8645	2.63138	7.1303	5.25507	5.09172	2.9377	4.16335	6.77856	6.27386	5.65453
TCGA_TCGA-AF-3911	3.45314	3.64392	3.25838	3.46648	3.55247	3.16563	3.42388	4.59357	4.63702	3.97299	2.91794	4.89671	3.50033	4.884	3.54518	5.62226	6.98823	2.71719	5.51105	4.76156	3.95462	2.95134	4.86682	3.05331	4.11709	4.37704	4.74793	2.90248	7.21959	4.85489	2.84817	4.65596	5.12209	3.59278	2.8335	2.82523	7.3151	3.33514	4.16679	2.91354	3.13435	5.3558	4.8952	4.41522
TCGA_TCGA-AG-A01N	2.95822	3.10176	2.83505	2.84646	2.99405	2.34903	2.70122	4.14673	4.13647	3.44244	2.91794	3.31501	3.20198	4.10553	3.62467	5.12058	7.28635	2.6162	5.85043	6.18395	4.26578	2.92733	5.86689	2.58522	3.49912	3.45669	4.23287	2.79944	6.9065	4.46231	2.34262	3.73252	5.68605	2.90454	3.3402	3.16723	6.40242	2.97694	4.37183	2.78579	2.81378	3.75735	4.18957	3.63953
TCGA_TCGA-CI-6622	2.68176	3.12016	2.96798	2.89337	3.12819	2.42901	2.71142	6.14928	7.08872	4.33584	2.9964	3.99752	3.36167	4.11271	3.3153	5.94968	6.72155	2.47958	5.42411	4.14477	3.21435	3.06784	5.84112	2.71988	3.84837	3.6123	4.62264	2.55975	7.26122	4.76426	2.46791	3.8945	4.23965	3.19892	2.76908	2.69749	6.85162	3.24347	3.17556	2.78579	2.73109	4.31655	5.34348	3.79836
TCGA_TCGA-AG-3574	3.05189	3.27139	2.984	2.68163	3.04923	2.73418	2.62656	3.84102	5.67093	3.75252	2.91794	4.10205	3.7391	4.80755	3.23622	5.87428	7.36147	2.43476	5.63135	4.27779	3.93837	3.03869	4.38702	2.89994	3.79654	3.97952	4.65639	2.64948	7.40214	6.28727	2.66852	4.71272	5.83731	3.61815	3.25689	2.57862	7.59058	3.11028	3.59814	2.78579	2.94087	3.95678	4.2747	3.94829
TCGA_TCGA-AG-3898	3.3207	3.89485	3.3928	4.00785	3.52015	3.36468	3.21728	5.07508	3.94086	3.49984	3.09677	4.53912	3.4082	4.93195	3.90637	4.51762	6.96947	3.26179	5.65622	5.20389	4.64589	3.21063	4.58401	3.08036	4.72656	4.41393	4.72811	3.17416	6.55798	4.21377	2.71632	5.03834	5.09312	3.18715	2.78513	2.90552	6.37206	3.05901	4.4627	2.78579	2.72496	4.80275	4.37859	4.15227
TCGA_TCGA-AG-3894	2.74807	2.89199	2.92319	2.90816	3.28827	2.72382	2.6133	4.12459	5.84774	3.40914	3.29761	3.86992	4.41584	4.66895	3.53429	6.53587	7.1697	2.54654	6.17046	4.37015	3.99873	2.68	4.2906	3.09746	3.55587	3.74223	4.53503	2.51431	6.64193	5.94821	2.3501	4.58444	5.50215	3.27709	3.03253	2.51672	7.27245	2.84386	3.86549	2.78579	3.24422	3.44917	4.13476	3.82528
TCGA_TCGA-CI-6619	3.89553	4.13581	3.47434	4.00083	3.36626	3.12013	3.48298	4.63847	4.8086	3.98329	2.9894	4.6675	4.33551	5.06138	3.92668	5.29215	6.68137	3.06876	5.23509	5.4143	4.25998	3.55616	5.1825	3.21947	4.86774	4.02207	5.3185	3.18501	6.84353	4.87501	3.28921	4.94316	5.646	4.27259	3.13485	3.19317	5.5491	3.2994	4.39208	2.78579	3.18861	3.50515	5.42577	4.72841
TCGA_TCGA-AG-A02G	3.89723	3.9155	2.85458	3.23256	3.16844	2.49979	3.21977	4.39474	4.02702	3.7429	2.91794	3.86056	4.33633	4.2796	3.38468	5.62518	7.58121	2.43476	5.23906	6.65796	4.3804	2.83163	3.93426	2.91483	3.62379	3.92926	5.28359	2.72046	5.91752	4.83672	2.98625	4.17072	6.17262	3.80135	2.7887	3.47427	6.28515	2.92236	4.44761	2.78579	3.02896	4.17865	4.02913	3.29657
TCGA_TCGA-AG-3742	3.10306	4.51517	3.30022	3.25446	3.35241	3.07085	3.24896	4.27288	5.21689	3.87648	3.0138	4.66003	3.35272	4.75113	3.33766	5.85402	6.40678	2.54348	5.15535	4.58509	3.71389	2.90995	3.51435	2.84035	4.15247	4.21187	4.35301	4.66724	6.79387	4.28416	2.98754	4.05381	5.18306	3.53172	2.8233	2.83644	7.37093	3.76851	3.69009	2.78579	3.57763	5.33724	6.17388	4.86955
TCGA_TCGA-EI-6884	3.85021	3.97749	3.44168	3.73881	4.04898	3.35479	4.10186	4.33298	4.67707	4.38229	3.12057	5.09174	4.20225	5.7504	3.81229	6.00045	7.23563	2.87799	5.34628	5.46406	4.43769	3.5399	5.7145	3.78338	4.23717	4.76171	6.47665	3.51964	7.83324	5.40141	3.43213	5.57359	5.45379	4.30586	2.8013	3.58989	7.15608	3.62563	4.60073	2.78579	3.57337	4.95515	5.12175	4.92784
TCGA_TCGA-AG-3892	4.62227	4.52972	4.15732	4.80392	3.50805	3.52582	4.13472	6.58178	5.89879	3.81019	3.44153	4.92941	4.65449	5.26005	3.6282	5.37224	7.36154	2.74008	5.66417	6.41396	4.65114	3.24177	4.96352	3.82753	5.16804	4.8536	6.68597	3.95903	7.86695	5.65846	3.13789	6.00002	4.83477	3.86573	2.90427	2.85316	7.29448	3.74563	4.63483	2.78579	3.37625	4.13364	6.44449	3.65783
TCGA_TCGA-AG-A008	3.20764	3.37634	3.12336	2.85213	3.01492	2.2875	2.98124	5.6495	5.19439	4.0015	2.91794	3.7964	3.83587	4.32505	3.81104	4.76528	7.0229	2.43476	5.43263	4.38243	3.41627	3.2828	5.21301	3.12611	4.13553	3.71919	3.90567	2.95032	7.79938	5.35101	2.63243	4.10144	4.99868	4.22804	3.35577	2.57269	7.83274	3.17875	4.02143	2.78579	2.8948	3.08001	6.40617	3.78456
TCGA_TCGA-EI-6509	2.44491	2.69719	2.92955	2.35008	2.97655	2.53256	2.4557	4.6366	3.81268	3.46487	2.91794	4.01286	2.96535	4.61736	3.4571	4.54107	6.23815	2.43476	5.57084	4.43309	3.86873	2.83081	3.35981	2.5208	3.37912	3.99102	3.82408	2.54429	6.63536	3.96834	2.48764	3.52221	4.23265	2.98001	2.6609	2.8547	5.90818	3.08497	2.91585	2.78579	3.4409	4.69206	4.86379	4.84833
TCGA_TCGA-AA-A017	3.31665	3.36485	3.28211	3.05714	2.8745	2.45473	3.09134	4.05761	4.56933	3.80169	2.91794	3.83578	3.77402	4.26218	3.64798	4.80298	7.5179	2.59824	5.1696	4.80515	4.60283	3.32661	4.25166	3.06619	3.72333	3.6159	4.67829	2.66106	7.44141	5.40997	2.61069	4.07867	5.80439	3.79943	3.21542	3.22877	6.41349	2.96413	4.62666	2.78579	3.17729	4.31626	3.86862	3.73733
TCGA_TCGA-CM-5349	3.03665	3.40871	3.83355	3.20325	3.67669	3.33241	3.33073	4.44002	3.50698	3.6379	2.91794	4.95684	2.96784	5.59144	3.59095	4.89677	6.21308	2.49033	5.95709	5.62187	4.23177	3.73106	4.75529	2.53002	4.12682	4.7935	4.86181	3.47386	7.53081	4.93271	2.68762	5.58043	4.78242	3.35907	2.76191	2.59164	7.08595	3.10786	4.0119	2.78579	2.78902	4.71559	5.10649	4.85961
TCGA_TCGA-D5-5538	3.84423	4.14933	4.1707	4.11887	4.32703	4.25514	4.28183	5.22529	5.96232	3.71097	3.02153	6.19701	4.19881	6.46105	4.09529	6.46647	7.16001	2.49401	6.08874	6.11492	4.66921	3.90283	4.52172	2.97959	5.19874	5.73758	5.82597	3.55178	7.80414	4.4199	3.63038	5.45745	4.86896	3.8722	2.93128	2.83583	7.68213	3.60774	4.5156	2.99103	3.66628	6.11354	6.10605	5.40747
TCGA_TCGA-CK-6747	3.57629	3.34857	3.21637	2.97925	3.20788	2.85762	3.68607	4.27902	5.3496	3.48887	2.99006	4.32595	3.91024	4.90347	3.62205	5.47962	6.59186	2.43476	5.74144	5.11174	3.71389	3.23608	5.35815	3.20572	3.96075	4.00649	5.28559	2.97669	8.1011	5.25695	2.96572	4.39508	4.02405	4.27107	3.02341	2.61638	6.69564	3.34418	3.75322	2.78579	3.27778	4.30622	6.63897	4.62875
TCGA_TCGA-D5-6530	5.02537	4.11485	3.84399	3.94838	3.59939	3.6396	4.50942	5.10514	5.68927	3.9625	3.18281	5.19128	4.64624	5.6614	3.98737	5.00365	7.92607	2.73337	5.82749	6.5389	3.70645	3.74552	4.39095	5.76498	5.25206	4.91577	5.56552	3.27382	9.16865	5.84741	2.9835	5.34491	5.35747	3.35526	3.53067	3.74075	7.96321	3.09099	4.40225	2.78579	3.15461	4.26832	7.20075	4.29982
TCGA_TCGA-A6-5664	3.84766	5.13632	3.76444	4.14077	3.76748	3.65533	4.12687	5.44781	6.48993	4.07847	2.91794	5.43825	4.58508	5.71894	4.26846	6.47996	6.62224	3.0039	6.10662	5.14728	4.34702	3.48749	5.99408	3.31935	4.52476	4.88673	6.1163	3.76287	7.35496	5.37778	3.88696	5.35857	4.5648	4.57993	4.78812	2.53841	7.83313	3.65209	4.2652	2.78579	3.76473	5.34962	6.41879	5.17869
TCGA_TCGA-AA-3872	3.99164	3.8318	3.57358	3.67379	3.48146	3.34637	3.9053	4.54333	4.23596	3.60797	3.2079	5.43353	3.9904	5.96056	4.18607	5.51528	6.60137	2.68265	6.2258	5.54419	5.08822	3.75646	4.68297	3.10067	4.30307	5.26175	5.64562	2.92231	7.14185	4.50398	3.52178	5.33388	5.39321	3.44931	3.98638	2.65347	6.98349	3.64944	4.45447	2.78579	3.24703	5.18815	5.65455	5.03106
TCGA_TCGA-AA-3518	4.49853	4.17554	3.80948	3.98777	3.55775	3.24365	3.92046	5.11561	6.76742	3.75594	3.75647	4.8221	4.56866	5.30628	3.87723	5.3174	7.80738	2.53999	5.5443	5.39923	4.42529	3.41469	3.06302	3.52313	5.17104	4.77167	5.59896	2.96847	7.50798	5.29183	2.8018	5.03653	5.25884	3.25507	3.06397	3.42094	7.54909	3.19034	4.97443	2.78579	3.02757	4.38558	5.87463	4.28459
TCGA_TCGA-AZ-5407	3.62875	3.1885	2.95629	3.51935	3.27996	2.81942	3.51856	4.36531	4.77088	4.34157	2.91794	4.31638	3.87502	4.64153	3.36564	5.36367	7.03421	2.49714	4.7853	4.6678	3.88596	3.33896	4.87051	3.38847	3.71265	4.09025	5.64528	3.41247	7.78948	6.49507	2.99702	5.48257	4.11662	4.89684	3.12512	3.36533	7.63395	3.24237	3.96559	2.78579	3.42216	3.59273	5.53152	3.71049
TCGA_TCGA-CA-5796	2.93945	3.2242	3.23503	3.25583	3.2952	2.87868	3.41734	4.24881	5.43588	4.29175	3.17309	4.51127	3.5954	4.77961	3.4084	6.57824	6.71249	2.43476	5.33566	4.43599	3.33483	3.72066	6.11598	3.71421	4.02945	4.16524	5.81704	3.25954	8.10225	5.71034	2.91664	5.28719	3.17204	5.19142	3.16719	3.19177	7.46174	4.13455	3.51572	2.78579	3.38435	4.40878	4.85396	4.09896
TCGA_TCGA-AD-6895	5.11443	4.4709	3.67189	3.39265	3.54271	3.19914	4.63567	5.09049	7.15811	4.71171	3.70695	4.79222	5.19869	5.2204	3.86675	5.80915	7.71797	3.30909	6.13624	5.23466	4.18896	3.4604	3.92551	3.64612	6.05978	4.90466	5.43027	3.32186	7.89915	5.78912	2.75651	4.90945	4.98434	3.6219	3.06443	2.48855	8.00668	3.30461	4.81293	2.78579	3.40527	5.64913	4.7894	5.01257
TCGA_TCGA-D5-6538	2.24412	3.01345	2.5938	2.41708	2.94769	2.37685	2.37954	4.57277	5.36887	3.4855	2.91794	3.22505	3.14823	3.99989	3.24421	5.77859	6.90432	2.43476	4.81551	3.86663	3.08014	2.77069	4.64457	2.48822	3.21369	3.41131	4.0093	2.66357	6.01589	4.43559	2.5298	3.27515	4.70698	3.13632	2.83124	2.78193	7.57449	2.98183	2.95288	2.78579	2.71966	3.6547	6.14487	4.08875
TCGA_TCGA-AU-6004	4.52335	4.51915	3.63982	4.01913	3.61125	3.50688	4.45637	5.01233	5.26481	4.55862	3.07674	5.59435	4.68948	5.93571	3.82906	5.72639	7.42547	2.70082	5.86407	5.28912	4.29055	3.44912	5.45556	3.15179	4.87544	5.30822	5.61233	3.76075	7.8602	4.80851	3.29696	5.09009	5.41954	3.84851	3.14367	3.1361	7.58671	3.03635	4.76809	2.9452	3.13067	4.6505	4.48439	5.1355
TCGA_TCGA-AA-A00E	4.54462	4.47621	3.68121	4.68455	3.7168	3.59591	4.46531	4.88892	6.32149	4.63658	4.36448	5.66746	4.53635	5.90578	3.87804	4.74961	7.26946	2.75363	6.04343	6.03453	4.83468	3.43968	4.72375	3.39012	5.33214	5.21419	5.45969	3.04817	7.38572	4.86066	3.15408	5.52972	5.05924	3.58277	2.6609	3.00336	7.64946	3.26327	5.55722	2.78579	3.30935	4.49121	4.83281	4.72989
TCGA_TCGA-AA-3684	3.88431	4.04684	3.11292	3.01148	2.89295	2.85465	3.48244	6.01388	6.00326	4.25302	3.16997	4.74762	5.08293	6.152	4.39102	5.26417	7.56146	2.43476	6.71341	5.62872	5.65544	4.15993	4.52999	3.24787	3.88666	4.78973	6.30056	3.14226	8.02646	5.93695	3.48027	5.3357	5.52981	3.89488	2.98937	2.6641	6.19613	3.04892	5.56368	2.78579	3.31608	5.05064	4.49645	4.51367
TCGA_TCGA-AA-A00D	5.21548	4.79378	4.19772	4.72027	3.60061	3.97484	5.12077	4.45326	6.13406	3.70645	3.10742	5.65871	4.86632	6.14509	4.02476	5.76471	7.36102	2.43476	5.02927	6.60369	4.78645	4.30207	5.04568	4.13194	5.18146	5.47293	6.24613	3.76935	7.37156	5.41279	3.39167	5.55778	5.26978	4.39941	2.79237	3.17872	6.85577	3.00011	5.2227	2.78579	3.55931	5.0474	5.06285	4.7301
TCGA_TCGA-AA-3812	3.16907	3.42195	3.73827	2.5265	3.15587	3.0734	2.71536	6.25363	4.83985	3.94409	2.91794	4.39243	3.39149	5.64796	3.78332	4.24147	7.47355	2.76274	6.44997	6.12321	5.22568	4.54772	4.6643	2.73777	3.92679	4.3342	5.43831	2.55423	8.41919	4.8796	2.77978	4.62258	5.73948	3.8455	2.76434	2.81869	6.41327	2.96736	4.94007	2.78579	2.9378	4.10727	4.06086	3.96083
TCGA_TCGA-A6-2671	4.05448	3.54342	3.12331	3.39626	3.60325	3.28811	2.99936	4.80755	5.05838	3.44116	2.91794	4.77393	3.77128	5.26629	3.67722	4.38058	6.94311	2.43476	5.84497	5.59865	4.07469	3.34783	2.0947	2.89886	4.2044	4.70193	4.45382	3.03858	8.3709	4.1821	2.94019	4.61267	5.49052	3.14367	2.71562	2.54553	6.97226	3.0873	4.08184	2.78579	3.1635	4.33829	5.95993	4.60903
TCGA_TCGA-AA-3713	4.39532	4.2916	3.60403	3.94584	3.6015	3.52237	4.44884	4.32049	4.21873	3.99185	3.0849	5.31171	4.44772	5.70787	3.77109	4.6389	7.71249	3.21168	5.36984	5.28085	3.92094	3.83902	5.22323	3.80136	5.39208	4.88151	6.06361	3.60923	7.88085	6.00799	3.32854	5.18576	5.01083	3.91254	3.38115	3.90251	6.49925	3.01436	4.6452	2.78579	3.41628	4.14501	4.84142	4.736
TCGA_TCGA-D5-6531	5.13517	4.04157	3.46883	4.29653	3.6381	3.59946	4.2757	4.96813	5.22067	4.2212	2.91794	5.26467	4.49844	5.62927	3.90207	5.1153	7.03557	2.58374	5.78838	5.44315	4.34113	3.53874	3.41134	2.9973	5.10449	5.03622	5.59523	3.44085	8.07251	4.54063	3.06078	4.90399	4.29193	3.29253	2.69218	2.76934	7.14841	3.69789	4.32616	2.78579	3.20573	5.55281	5.98896	4.87083
TCGA_TCGA-AA-3548	4.10778	3.39774	3.22954	3.53752	3.46028	2.88234	3.56965	4.58859	3.39202	3.51487	2.91794	4.12546	4.19185	5.35366	3.46747	4.79816	7.14592	2.43476	5.31606	5.04484	5.00538	2.79304	4.66918	3.17206	4.01954	4.33441	6.10998	3.25952	8.24658	5.04938	2.98599	5.20041	5.16754	4.2446	3.04761	2.63957	6.94482	3.33769	4.5183	2.78579	3.01251	4.68132	4.91473	3.70992
TCGA_TCGA-CK-6748	2.8701	3.42088	3.60278	3.12647	3.38776	3.22019	3.22048	5.35467	5.35675	3.61491	2.91794	5.32574	3.42253	5.51917	3.78232	5.43898	6.06636	2.60244	6.13376	5.14977	4.39913	3.21261	4.23152	2.51452	3.88481	4.93061	4.42259	2.84977	7.95325	4.12581	2.66215	4.19482	4.04723	3.18407	2.71346	2.50804	6.36029	3.13027	4.12912	2.78579	2.83015	5.60394	4.50311	5.15412
TCGA_TCGA-G4-6294	2.83909	3.23252	3.00586	2.97328	3.05164	2.52313	2.6779	4.10873	4.18889	3.46485	2.91794	4.10386	3.70104	4.66299	3.28377	6.07409	7.06348	2.43476	5.34419	4.32932	3.2391	3.03648	4.51719	2.66855	3.71982	3.97494	4.24812	2.64823	7.06564	4.96201	2.60215	4.11271	5.18354	4.05586	2.6609	3.16734	6.71401	3.14213	3.4843	2.78579	3.20842	3.86775	3.71136	3.89439
TCGA_TCGA-CM-6172	3.37	3.64207	3.00969	3.03903	3.30793	3.11428	3.1591	4.47442	4.71615	4.13747	2.91794	4.72327	3.4332	4.98445	3.60003	5.69713	6.778	2.70986	5.57329	5.13173	3.59164	3.24619	5.87487	3.2535	3.76318	4.14444	5.28994	2.80784	8.17973	4.45586	3.17942	4.53154	4.95922	3.78789	2.86048	2.88719	6.94483	3.14716	3.83152	2.78579	3.31134	4.28598	5.12788	4.68755
TCGA_TCGA-AA-3496	4.55522	4.29296	3.78581	4.19697	4.0757	3.74803	4.28202	4.44077	3.05714	4.43507	2.99324	5.64128	4.62321	6.13138	3.91499	4.85454	7.47476	3.3064	5.71224	5.82528	4.49896	4.03007	3.83355	3.27017	4.97839	5.10666	5.55982	3.39855	8.42009	5.50512	3.48286	5.23835	5.66594	4.27852	2.6609	2.9242	6.82096	3.22965	4.61888	2.78579	3.28024	4.93818	5.24086	4.97804
TCGA_TCGA-A6-6142	3.08893	3.28866	3.7739	2.64789	3.22568	3.15252	2.77176	5.67825	5.11889	3.59694	3.0328	5.05104	3.43629	5.5671	3.70977	5.0588	6.62751	2.50048	6.20251	5.21852	4.85457	3.33328	3.29395	2.68943	4.41144	4.65611	4.23639	2.86073	7.39428	4.27324	2.48775	4.68104	4.46429	3.19288	3.46133	2.4969	7.16919	3.18838	4.3547	2.78579	3.11994	5.51265	5.77684	5.1972
TCGA_TCGA-CM-4747	3.50409	3.45583	2.85101	2.68254	3.16385	2.53102	2.69267	5.07153	4.51352	3.9495	2.91794	3.63508	3.5266	4.63698	3.75543	4.06613	7.11361	2.43476	5.78038	5.11054	4.99555	3.44396	3.51704	2.66343	3.5674	3.96383	5.10752	2.6156	8.09479	5.18494	2.55859	4.14827	5.13571	3.4629	2.6609	2.35178	6.57185	3.32715	4.33396	2.78579	2.79067	4.24447	3.83542	3.51864
TCGA_TCGA-AA-A02W	3.26122	3.76716	3.45369	3.43128	3.13506	2.65327	3.53978	4.29816	3.96099	3.46063	2.91794	3.9447	3.44663	4.51009	3.42261	5.58193	6.64071	3.1319	5.48858	5.09613	4.41899	3.45549	3.28071	2.77572	3.95777	3.80935	4.82657	3.27173	5.93719	4.39161	3.0386	4.0687	5.57896	3.62856	3.50151	2.98359	7.17198	3.36506	4.65742	3.11319	3.32634	4.48402	5.29943	3.8512
TCGA_TCGA-A6-5661	3.2504	3.50092	3.73374	3.36469	3.40254	3.34067	3.75971	4.28284	6.48851	3.57547	2.91794	4.22375	3.45094	4.6302	3.52378	5.30851	6.41765	2.53748	5.3027	4.24032	3.08789	3.52914	6.23675	2.84261	4.62783	4.23396	4.96962	2.77681	7.12644	4.50987	3.05743	4.29526	3.7601	4.25495	2.72442	3.04155	7.40476	3.18309	3.57904	2.8448	2.95245	4.90685	4.02788	4.68288
TCGA_TCGA-AD-6901	4.5642	3.95489	3.44823	3.51199	3.53893	3.27847	4.02505	5.3383	5.15482	3.72619	3.03093	5.10155	4.35044	6.23722	4.563	5.43941	7.65728	2.56283	6.08037	5.74499	4.47662	4.25416	2.4549	3.00336	5.21909	5.12855	5.70527	3.10324	8.49341	4.61559	3.11343	5.09033	5.59036	3.80995	2.70098	3.3324	7.55614	2.93864	4.7964	2.78579	3.37875	5.27607	6.27951	5.25387
TCGA_TCGA-DM-A28A	3.85257	3.53598	3.00895	2.7822	3.25793	3.26084	2.91898	5.35012	4.63972	4.55576	3.0131	4.42884	3.72553	4.77701	3.56776	5.88636	6.79655	2.43476	6.18598	4.75176	3.94589	2.90799	2.73827	2.64061	4.20148	4.42592	4.71093	2.69202	7.7286	4.77803	2.52399	3.81435	5.31046	3.20295	2.85234	2.79962	7.0062	2.99892	3.86603	2.78579	3.17629	5.78757	4.12002	4.95295
TCGA_TCGA-G4-6304	3.78712	3.80935	3.03951	2.62513	3.31511	2.63104	3.19533	5.70036	6.10137	4.7174	2.91794	4.10844	4.07146	5.07944	3.56953	5.62375	8.04339	2.62599	5.80706	4.62864	4.04599	2.86748	3.25342	2.90929	4.1436	4.25886	4.59039	3.73392	8.36787	5.12881	2.49179	4.48544	6.15953	2.97989	2.72089	2.81847	7.15026	2.84386	4.50076	2.78579	2.68478	3.81881	7.15489	3.56564
TCGA_TCGA-AA-3870	4.0959	3.74561	3.4402	3.16847	3.47002	3.54308	3.89248	5.63524	6.40665	3.51678	2.91794	5.30506	4.62019	5.9022	3.90449	5.61703	6.43288	2.53707	5.96435	5.58665	4.65767	3.90233	5.0476	3.18278	4.60051	5.09489	6.13833	3.01169	7.41391	4.09672	3.31325	5.20562	3.73305	3.91324	3.67915	2.57496	7.18486	3.48831	4.50992	2.78579	3.07451	5.2856	4.57525	5.12065
TCGA_TCGA-AA-3710	5.95709	4.48658	4.43171	4.83576	4.2595	4.19684	5.08624	7.81116	7.39038	3.647	2.91794	5.9968	5.84849	6.23176	4.2893	6.49075	7.61017	3.04128	6.11186	6.34718	4.66094	4.28647	6.47041	4.53033	6.45059	5.91503	6.33947	4.08618	7.86517	6.62705	3.6834	6.16564	5.39722	4.18887	2.6609	4.46579	7.56757	3.26107	5.14304	2.78579	3.85041	5.49173	5.04315	5.1426
TCGA_TCGA-CM-6677	4.04319	4.15281	3.47706	3.81433	3.5234	3.31389	3.93722	4.53927	4.11117	3.60283	3.18186	4.86709	4.30443	5.07572	4.03794	5.28016	7.01478	2.66036	5.19578	5.45988	4.72708	3.18246	4.46327	2.96275	4.26657	4.42998	5.76881	3.42393	7.26868	4.39297	3.18403	4.80426	5.22246	3.72502	2.6609	2.57463	6.01605	3.27945	4.93075	2.78579	3.08753	4.90574	6.06925	4.72558
TCGA_TCGA-AA-3966	5.01633	5.06816	4.04934	5.12774	4.59522	4.27363	4.51296	5.67114	5.04372	4.0211	2.91794	6.51542	4.82964	6.58324	4.30789	5.83068	7.1148	3.45259	5.35242	6.32586	5.59437	3.94467	2.06747	3.72785	5.80919	5.59624	5.76751	3.1436	7.55278	4.75893	3.44469	5.97926	4.92997	3.59131	3.0314	2.70612	6.87582	3.6755	5.62193	2.78579	3.3701	5.70378	5.30499	5.0277
TCGA_TCGA-G4-6299	5.5377	4.50027	3.7267	3.99647	3.64339	3.70562	4.53692	5.97004	6.82864	3.65035	3.29957	5.46634	5.09817	5.92529	3.94911	5.47387	7.00913	2.70893	6.15428	5.44573	4.86746	3.00248	2.37587	3.08551	4.25118	5.48078	6.62831	3.60684	7.67804	4.76415	3.26898	5.46076	5.14062	3.573	3.23794	2.81658	7.19363	3.00498	4.93141	2.78579	3.59912	5.43243	5.57109	4.857
TCGA_TCGA-CM-6162	4.5834	4.17812	4.56873	4.46902	4.29685	4.55012	5.39394	4.51714	4.69312	3.68476	2.91794	6.64512	4.92778	6.65292	4.48773	5.54494	6.76541	2.43476	6.58727	6.16883	4.59129	3.62802	4.54955	3.95969	5.87762	5.88557	6.26939	4.13485	8.37735	5.32991	3.86084	5.55883	3.75318	3.92364	4.20109	2.86965	7.86576	3.55779	4.48348	2.99008	3.57608	7.46367	7.07597	5.92929
TCGA_TCGA-A6-6137	3.84153	4.33732	3.77905	4.48116	3.49054	3.16642	4.55011	4.65972	3.41464	4.26129	3.00953	4.86283	3.84046	5.12036	4.03459	6.01716	7.22439	3.22949	5.73591	5.00745	4.81884	3.59402	5.94964	3.2286	4.4286	4.11404	6.43788	3.60181	8.25795	5.18216	3.97143	5.231	4.99911	4.688	2.7866	3.09023	6.9055	3.29921	4.65878	2.9675	3.32742	3.89431	5.1115	4.6924
TCGA_TCGA-AA-3697	3.8809	4.10676	3.61829	3.87149	3.58902	3.13069	3.60702	4.37856	3.56851	3.79016	3.03515	4.83727	4.19543	4.92096	3.42537	5.01974	7.5901	2.56759	5.35258	4.89643	4.29477	3.25796	5.00158	3.17846	4.49211	4.30471	5.79635	3.05481	7.14775	4.86865	3.02218	5.35773	5.15417	3.91868	2.6609	3.04824	6.91301	3.26769	4.28485	2.78579	3.14482	3.895	4.44909	4.10068
TCGA_TCGA-CA-6716	2.63036	3.12196	2.98505	2.5994	2.90288	2.40256	2.71605	4.04242	5.40362	4.66179	2.91794	3.5776	3.12892	4.26616	3.40123	5.69346	7.10329	2.64246	5.72026	4.11614	3.90285	2.91543	2.58044	2.63508	3.61184	3.51208	4.3925	2.58234	7.97665	5.55203	2.5168	3.60601	4.71473	3.5612	2.81863	2.82312	7.78324	3.12949	3.65443	2.78579	2.8539	4.10889	4.72856	4.54172
TCGA_TCGA-DM-A1D0	3.04651	2.76165	2.68578	2.2251	2.8993	2.28173	2.3518	4.28669	3.70366	3.4346	2.91794	3.12611	2.90417	3.72904	3.21361	5.24094	7.1065	2.43476	4.72524	5.77297	3.20037	2.67998	5.03234	2.40084	3.29145	3.12447	3.53139	2.78771	7.41443	4.14071	2.30603	2.94914	5.0983	2.96119	2.72996	2.5948	6.64002	2.88607	2.92224	2.78579	2.7215	3.16126	3.95705	3.37565
TCGA_TCGA-AA-3856	4.54292	4.23669	4.38051	4.42317	3.68724	3.4063	4.60866	4.63365	3.78353	3.5832	2.91794	5.25359	4.41482	5.57057	3.93742	6.22248	7.54088	3.28275	5.10771	6.28446	4.6684	3.64311	5.02515	3.86765	4.69362	4.86121	6.62687	3.74865	7.72381	5.59963	3.23195	5.78001	5.59346	3.82501	2.6609	2.93879	7.50129	3.59829	4.99975	2.78579	3.37791	4.51574	5.6031	3.92661
TCGA_TCGA-DM-A0XD	2.96037	2.96251	2.86827	2.6362	2.95777	2.56744	2.64534	4.82191	5.77527	3.43127	2.91794	3.6239	3.22672	3.9431	3.33022	4.50756	6.64897	2.49584	5.37182	4.72392	3.16958	2.88572	4.73577	2.6089	3.9192	3.2478	3.97411	2.52091	6.97123	4.0461	2.34909	3.43095	4.1715	2.97149	2.82392	2.48685	6.68058	2.86695	3.36538	2.78579	2.67104	3.80919	4.02799	3.64775
TCGA_TCGA-AZ-6607	4.17509	3.87411	4.16331	3.94246	3.45077	4.22827	3.97929	5.45526	5.30681	3.93136	3.04756	5.68185	4.38051	5.71585	3.914	6.12248	6.80874	2.50898	6.62213	6.25891	4.22758	3.19661	2.88385	3.3665	6.31561	5.41887	5.40126	2.82377	6.96637	5.47233	3.67026	4.84377	3.76577	3.78242	6.60787	2.85591	7.86603	3.22662	4.23548	2.78579	3.68551	5.8001	5.40003	6.42444
TCGA_TCGA-AD-6890	4.00688	4.14172	3.32394	3.45771	3.40522	2.76115	3.99644	4.84675	5.85203	3.53097	3.15955	4.20942	4.36768	4.84018	3.91163	5.29535	7.19999	2.83578	5.89341	6.42164	4.45318	3.14205	5.72999	2.85556	4.30591	4.19315	5.44671	3.00529	7.79264	5.27278	2.85257	4.33086	5.36577	3.29203	2.70444	2.74331	5.8199	3.04087	5.02577	2.78579	3.09267	4.51172	6.08917	4.14811
TCGA_TCGA-AA-3489	4.63546	4.40849	3.91865	4.10773	3.95108	4.0506	5.33832	4.9473	4.65316	3.7007	3.26827	6.11797	4.92728	6.50753	4.97648	4.71558	6.92284	3.14728	5.87274	6.57645	4.68173	4.48019	2.62515	3.8145	5.17561	5.2474	7.20076	6.06163	7.70837	4.38102	4.05621	6.1997	5.00801	4.30461	2.6609	3.1178	7.29811	3.85082	4.81272	3.33463	4.04043	5.81971	7.18721	5.78815
TCGA_TCGA-3L-AA1B	3.56031	4.35305	3.3295	4.06188	3.30123	2.94477	4.30047	4.12079	3.88255	4.03921	2.91794	4.30935	3.78465	5.14653	3.92177	5.73677	7.3644	2.68773	5.70394	4.91995	4.63098	3.54551	4.46646	2.93779	4.08987	4.05749	6.0765	3.61925	7.95961	5.07157	3.41176	4.78298	5.84927	3.90549	2.78613	3.02996	7.30184	3.32421	4.71676	2.96681	3.1456	3.82136	5.26932	4.58429
TCGA_TCGA-RU-A8FL	2.42905	2.89721	2.68038	2.37103	2.89936	2.11552	2.45125	3.70729	4.50351	3.86172	2.91794	3.23726	3.12471	3.66583	3.23461	5.64711	6.56876	2.47912	4.63828	3.55597	3.09575	2.90419	5.17884	2.43808	3.18663	3.20489	3.74888	2.52823	6.04498	4.44512	2.30073	3.31151	4.96282	3.27056	2.6609	2.6942	6.85129	2.90954	3.39882	2.78579	2.76171	3.46593	4.69506	3.00525
TCGA_TCGA-CK-5912	2.6149	3.4101	3.23712	3.21242	3.17529	2.74392	2.93247	4.0274	2.69343	3.75788	2.91794	4.23182	3.32178	4.48411	3.5673	5.85457	6.51498	2.56897	5.08176	4.91674	3.61093	3.09729	5.37883	2.84157	3.7313	3.92084	4.78148	3.13083	7.35023	4.78654	2.99032	4.15949	4.86965	4.2275	2.78339	2.93843	5.21747	3.49744	3.5749	2.78579	3.69941	4.3311	7.1111	4.97016
TCGA_TCGA-A6-5667	3.40081	3.36285	3.3675	3.42562	3.13686	2.80092	3.35595	4.53824	3.65301	3.66254	2.91794	4.53449	3.76143	4.99453	3.62074	4.98555	6.62082	2.5413	5.72554	4.55974	3.79239	3.20754	5.7079	2.57142	4.03671	4.29887	4.60285	2.61945	7.33008	4.10184	2.70356	4.12265	4.23584	3.37171	2.69421	2.54682	7.22711	3.13212	4.0293	2.78579	2.93916	5.14923	4.34551	4.30026
TCGA_TCGA-AZ-6605	3.91698	4.33106	4.04027	4.53494	3.60334	3.69758	4.66449	5.51043	5.44188	4.15906	3.09137	5.19143	4.28729	5.79803	4.18116	5.12514	6.89422	2.77084	5.98562	6.97138	4.74929	4.08229	4.95752	3.00894	4.39934	4.98997	6.44867	3.66375	7.92892	5.37944	3.61671	5.50276	4.77462	4.79497	2.69201	3.03523	7.08497	3.53887	4.72157	3.12657	3.23835	6.10357	6.27691	5.35668
TCGA_TCGA-G4-6322	3.46277	3.59017	3.20724	3.41611	3.37991	2.72231	3.1217	4.6629	3.20331	3.47184	2.91794	4.08542	3.86846	4.43307	3.58178	5.74559	6.51929	2.55127	5.31104	5.0402	4.61611	3.08195	4.69486	5.60239	4.40807	3.66668	5.41639	2.8193	8.04685	5.44186	2.85987	4.37753	4.64048	3.95037	2.94948	2.63122	7.17387	3.83927	4.2216	2.78579	2.95184	3.68522	5.26042	4.42283
TCGA_TCGA-AA-3527	3.86903	3.57334	3.16829	2.80988	3.05513	2.49036	3.38422	6.07072	5.7899	3.40914	3.43121	4.05597	4.36124	5.31463	3.90684	4.00472	7.71401	2.53748	6.83859	5.2889	5.15195	4.48858	3.69989	2.56478	3.82545	4.26894	5.84525	2.83873	8.14567	5.67365	2.3358	4.56705	5.92637	3.12491	2.72442	2.57584	6.08923	2.92021	4.73949	3.13724	2.76182	4.11509	5.46622	3.43058
TCGA_TCGA-D5-6924	4.10068	4.56828	3.7354	4.50483	3.85768	4.1182	4.75951	4.84094	3.60618	3.75009	3.21528	5.52557	4.63272	6.00272	4.24494	5.17128	7.08656	2.68897	6.11366	6.08404	4.47016	3.78645	5.20765	3.44103	5.08495	5.04946	6.65128	3.16513	7.21475	5.55231	3.37927	5.49857	5.72733	3.88745	2.81654	3.26546	7.02857	3.41051	4.7358	3.08444	3.40672	5.37388	5.51944	5.30463
TCGA_TCGA-AA-A01C	3.8126	3.14975	3.02345	3.17794	3.09334	2.96773	2.79506	4.24921	5.035	3.40914	2.91794	4.10202	3.79911	4.62909	3.75244	5.25314	6.96542	2.43476	5.66782	5.02326	4.78749	2.91066	4.82028	2.73076	3.86561	4.19758	4.58017	2.43457	7.57763	4.42226	2.44013	4.20123	5.65265	3.7152	2.6609	2.35178	6.62883	2.84386	4.30262	2.78579	2.86734	5.04314	4.93163	4.12875
TCGA_TCGA-A6-2678	4.1482	4.04983	4.13782	4.16582	3.69493	3.62175	4.36205	4.64672	3.91497	3.98258	3.25708	5.43658	4.05071	5.57325	3.7792	6.8378	7.46484	2.72477	5.81409	5.40875	4.02867	3.38186	4.65739	3.40734	5.0526	5.33934	4.959	3.25312	7.06324	4.92678	2.85838	4.97348	4.19731	3.48615	2.89252	2.94926	7.6355	3.59962	4.3707	2.78579	3.7032	5.50441	5.1265	4.60352
TCGA_TCGA-G4-6323	3.15192	4.04227	3.74705	3.73154	3.18464	2.68231	4.10697	4.30544	5.16961	3.54614	2.91794	4.37335	4.58427	4.76003	3.85631	6.48088	7.14787	3.15543	5.19197	4.98692	3.29695	3.20299	5.38252	2.67684	4.0151	3.71422	7.07231	5.14245	7.92705	5.53301	3.48643	5.53713	4.82877	4.68637	2.81872	3.24058	7.49267	2.88373	3.57418	3.78124	3.08582	4.00633	6.0698	3.2956
TCGA_TCGA-A6-6650	2.64886	3.55739	3.04337	4.09356	4.15693	3.13316	3.17466	4.18969	3.8195	3.68996	2.99289	4.2974	3.56292	4.53929	3.36208	6.53429	6.60511	2.77354	4.66622	4.15282	3.31862	2.90885	5.66544	3.10989	4.37329	3.93691	4.75867	3.44004	7.03441	4.67071	3.24415	4.34251	5.48512	3.58016	2.73667	4.58435	6.87923	3.2917	3.46986	2.84642	4.2969	4.46373	4.35429	4.57735
TCGA_TCGA-DM-A28M	2.16771	2.73591	2.66217	2.59275	2.90717	2.23812	2.5149	4.36791	6.32499	3.55036	2.91794	3.17106	3.03249	3.53515	3.24173	4.91124	6.65742	2.46781	4.56433	3.74593	3.14488	2.81688	4.21041	2.58477	3.71571	3.00811	3.38717	2.59442	7.78115	4.76858	2.19189	3.32437	4.16787	3.87445	2.70168	2.35178	7.55158	2.9169	3.0834	2.78579	2.82438	3.49979	4.60364	3.73273
TCGA_TCGA-CM-5344	2.58853	3.25988	3.2179	2.8528	2.96906	2.84054	3.06309	5.3092	3.98377	4.17231	3.00344	4.25805	3.41885	5.36032	3.56964	4.75666	6.74431	2.48362	5.78954	5.26322	4.86205	2.95497	5.71746	2.5548	3.92282	4.18768	4.47652	2.57072	8.07888	4.39736	2.48086	4.2388	4.8679	3.014	2.6609	2.63023	6.96828	3.04804	4.00912	2.78579	2.82238	5.76541	5.38853	4.70606
TCGA_TCGA-AA-3852	3.97246	3.71358	3.4043	3.57639	3.25821	3.40046	3.31897	4.93401	5.83817	3.40914	2.91794	4.64185	4.07819	5.4327	3.74149	4.91693	7.05649	2.76133	5.81336	5.06487	4.2613	3.27709	4.53413	3.68039	4.27757	4.29092	5.5169	2.93822	7.75034	5.3952	3.06964	4.60629	5.06663	3.94758	3.33004	2.51767	7.20965	3.00506	4.271	2.78579	3.36935	4.31105	4.55017	4.1476
TCGA_TCGA-AZ-4313	3.18873	2.99566	2.9865	2.4632	2.82678	2.3991	3.02991	5.25076	6.10179	3.40914	2.91794	3.28387	3.45319	3.78003	3.27049	4.52108	7.13348	2.43476	5.71687	4.52262	4.41175	2.73578	4.02259	2.61937	3.93046	3.23295	4.00184	2.62225	7.78794	4.53342	2.31613	3.50847	3.89251	3.12191	2.74403	2.35178	6.67203	3.11991	5.29946	2.78579	2.64761	3.83059	6.90178	3.18126
TCGA_TCGA-NH-A5IV	5.30264	4.28108	3.93791	3.67214	3.54304	3.73024	4.8011	4.64925	5.60742	3.81274	5.71443	5.81165	5.01009	6.26512	4.83857	5.03314	7.68439	2.74398	5.82886	5.46548	4.35219	3.45818	4.05636	4.02649	4.39441	5.52606	6.00863	3.43075	7.52552	4.89859	2.83729	5.48833	5.64784	3.48611	3.12413	3.8844	7.1461	2.97604	4.61905	2.78579	3.47823	5.55331	8.21282	4.71315
TCGA_TCGA-AA-3494	3.08866	3.8305	4.30115	3.84393	3.36611	2.95876	3.03779	4.73344	4.266	3.74146	2.91794	4.27338	3.77028	4.73647	3.57381	5.48145	6.83172	3.18109	5.39833	4.77358	4.24304	3.05833	4.36344	3.21076	4.09134	3.885	5.05265	3.64375	6.3231	4.98359	3.02625	4.91701	5.18662	4.0299	3.76888	2.9068	7.25201	3.25332	4.26222	2.78579	3.10968	3.97948	5.29395	3.77469
TCGA_TCGA-CM-6164	4.26249	3.74511	3.52694	3.33941	3.21823	3.22386	3.85882	4.36621	3.5586	3.79705	3.06998	4.40212	4.32843	4.8173	4.1055	4.85125	7.37261	2.68969	5.90181	6.26693	4.47282	3.11746	5.35697	2.7766	4.42059	4.31962	5.31756	3.16694	8.17633	4.27263	2.68952	4.44796	5.56104	3.31327	2.6609	2.63264	6.83771	3.16267	4.5303	2.78579	2.82023	5.04727	4.93953	4.46844
TCGA_TCGA-CK-6751	3.67324	3.79914	3.48283	3.96214	3.40065	2.88895	3.89639	4.73667	6.11222	3.87805	2.91794	4.26944	4.0622	4.56261	3.56787	5.01213	6.6873	2.68864	5.84362	5.47137	3.99617	3.22668	5.13069	2.71221	3.84958	4.15404	4.97505	3.23297	7.4243	4.60022	2.83057	4.22529	4.47473	3.63786	2.78658	2.54207	6.98222	3.18643	4.28903	2.78579	3.05204	5.16215	6.80774	4.58772
TCGA_TCGA-CM-4743	3.44733	3.5149	3.15045	2.94085	3.19816	3.06038	3.11102	4.57045	7.07091	3.64132	3.49668	3.96173	3.66497	4.24991	3.25036	4.78012	7.44514	3.36183	5.85937	4.80602	4.12397	2.94005	5.07069	3.14594	5.92429	4.04034	4.18448	2.73793	7.70446	5.20382	2.31863	4.42114	4.18316	2.91092	4.68119	2.95308	6.16093	2.98833	4.15358	2.78579	3.01181	3.24302	4.76534	4.97218
TCGA_TCGA-QG-A5YX	2.65515	3.58723	3.00175	3.3753	3.06884	2.36078	3.17254	3.95792	2.9031	4.10569	2.99669	3.8397	3.34561	4.15318	3.47406	4.75106	7.20075	2.61118	5.34744	3.93663	3.58204	2.83661	6.88178	2.78527	3.69733	3.4958	4.61173	2.5904	8.29548	4.66985	2.71686	3.88409	4.40521	3.57262	2.94153	2.72771	6.9251	3.38123	3.5186	2.78579	3.16806	3.71504	5.50223	3.42924
TCGA_TCGA-AA-3664	4.10161	3.91254	3.50418	3.96897	3.20498	3.20359	3.78808	4.91718	6.78018	3.67253	2.91794	4.49118	4.23272	4.79405	3.33375	5.66323	7.01586	3.10754	5.15046	4.58882	3.66102	3.29321	4.61654	3.14533	4.5373	4.26354	4.79745	3.35744	7.08623	4.30594	2.88928	4.00162	5.82914	3.6989	4.20294	3.60873	7.45779	2.95144	3.94488	2.78579	3.14807	4.37819	5.25887	4.19589
TCGA_TCGA-A6-6653	3.89252	3.77031	3.41189	3.13359	3.47682	2.97317	3.27618	4.18729	6.32587	4.31104	3.22844	4.82014	3.74846	4.97685	3.56218	4.70625	6.87272	2.55535	5.9532	4.92018	3.98216	2.99861	6.03665	2.84239	4.40748	4.44612	4.31429	2.83175	7.83665	5.06315	2.64672	4.28904	3.70798	3.66003	4.47487	2.69415	7.56126	3.05542	4.58544	2.78579	2.88111	3.57715	6.91568	4.86042
TCGA_TCGA-AY-A54L	3.00297	3.14864	2.69292	2.77618	2.85457	2.13418	2.71379	4.04649	4.13521	3.53443	2.91794	3.16221	3.30069	3.62539	3.20919	5.15117	6.39659	2.55449	4.87622	3.52371	2.88885	2.79243	4.22107	2.6589	3.35725	2.93193	4.23283	2.82912	6.65158	4.7891	2.33159	3.55539	4.40493	3.23746	2.78211	2.86884	6.87339	3.01495	3.24454	2.78579	3.11406	3.24596	4.92812	3.12508
TCGA_TCGA-AA-A01R	6.29716	4.64979	4.30143	4.25672	3.22658	3.25904	5.24605	8.80145	7.51736	3.82973	3.24505	4.84663	5.85213	5.53779	4.28977	4.90495	7.94682	2.97261	6.05235	5.78334	5.25077	4.6589	3.89279	3.83441	5.08784	5.11982	6.99877	3.18076	8.39192	5.46654	3.14156	5.1805	6.15618	3.80546	2.7202	2.92974	6.36033	2.91519	6.35027	2.78579	3.32827	4.59418	3.79203	3.53689
TCGA_TCGA-CM-6680	4.21734	4.40454	3.97894	4.37666	4.0943	3.31315	4.24744	4.88547	5.62722	4.03446	2.91794	5.17302	4.44352	5.6024	4.00543	5.83492	7.60059	2.69667	5.70308	5.24789	4.79653	3.56905	4.66858	4.1136	4.99435	4.84465	6.0636	3.45133	8.22523	5.93603	3.54677	5.15963	5.23746	4.54598	4.53807	2.89576	7.59041	3.72195	4.80057	2.78579	3.71628	6.15899	6.44273	4.84816
TCGA_TCGA-AA-3685	3.91099	4.24166	3.81756	4.49081	3.97814	3.73877	3.56165	5.38056	3.44763	3.66556	2.99273	5.28102	4.16129	5.47706	3.99488	4.58697	7.38167	2.72292	5.01928	5.72157	4.7937	3.06895	5.06892	3.40009	4.87023	4.91474	5.99296	3.17216	6.82194	5.32462	3.21786	6.37362	4.72981	3.85793	2.76415	2.65417	6.99308	3.63467	4.9255	3.07772	3.45195	4.86666	4.55765	3.78416
TCGA_TCGA-CK-4952	3.4022	3.15628	3.02123	2.43	3.56918	2.69263	2.62449	3.93563	5.27122	3.54067	2.91794	4.84919	3.64033	4.99673	3.42285	5.19031	6.58036	2.43476	5.57484	4.4735	3.69564	3.01651	3.87193	2.76005	4.64147	4.38234	4.16744	2.74055	6.81523	4.21043	2.43407	4.16486	4.64713	3.26918	3.29507	2.42777	7.59528	3.02331	3.49628	2.78579	2.70525	3.70621	4.7049	4.49055
TCGA_TCGA-AA-3530	3.67249	3.76985	3.40742	4.00101	3.47807	3.10282	3.38187	6.31197	6.92707	3.40914	2.91794	4.70236	3.65316	5.2488	3.49349	6.30552	7.39367	2.85091	5.57721	4.86988	3.8463	3.7914	4.97051	3.38574	4.31591	4.40842	5.91834	3.55698	7.27033	4.70687	3.33696	5.2407	5.07251	4.37916	3.12723	3.34682	7.56482	3.91059	3.99216	2.78579	3.52176	4.12784	4.74214	4.13813
TCGA_TCGA-D5-6928	6.8945	5.68155	5.22532	5.85998	4.66723	4.83767	6.92661	6.43746	5.3491	4.52247	4.76746	6.50314	7.01404	7.129	5.28075	6.60891	8.34251	4.1651	5.45879	6.93749	5.69724	5.29944	3.01654	5.17951	7.05385	6.24612	8.23856	6.16101	7.91533	6.29812	4.54886	7.00658	5.82591	4.66145	2.72225	4.12244	7.1381	3.98028	5.93213	7.46802	4.74723	6.55579	6.02748	5.60692
TCGA_TCGA-5M-AAT4	3.22169	3.05731	2.68724	2.66164	2.9967	2.45907	2.53816	3.91227	4.14754	3.86588	2.91794	3.344	3.2273	4.16891	3.33966	5.30562	6.79436	2.48164	5.20557	4.08081	3.56505	2.91909	4.21259	2.44171	3.67328	3.33992	3.77383	2.46808	6.77635	4.14026	2.35671	3.72496	5.56204	3.34001	2.92815	2.80137	7.39337	2.91318	3.21818	2.78579	3.29305	3.83188	5.99513	3.81455
TCGA_TCGA-AM-5820	2.68167	2.77069	3.02152	2.29215	3.44248	2.81684	2.58018	4.3607	5.20729	4.40355	2.91794	4.64114	3.08699	5.09116	3.30255	5.43811	5.73837	2.43476	5.98385	4.72838	3.22825	2.81918	5.70365	2.69924	3.81509	4.70154	3.70535	2.64015	6.06793	4.03231	3.36067	4.24271	3.14533	3.05182	2.6609	2.60294	7.21399	3.20155	3.07935	2.95962	2.95142	4.79059	4.67076	4.6261
TCGA_TCGA-F4-6459	3.51079	3.38205	3.71174	3.26648	3.40444	3.11462	3.76363	4.16474	3.32717	3.49499	3.10538	4.99455	4.10998	5.7833	3.95572	6.10685	6.74053	2.43476	5.93992	5.19735	4.18008	3.14601	5.10945	3.19973	3.81574	4.92661	5.0996	2.97927	6.97693	4.38727	3.31047	4.63156	4.9662	3.45381	3.02012	2.99246	6.63567	4.40059	4.3333	3.48954	3.34592	6.37961	5.72039	5.50043
TCGA_TCGA-AA-A00A	4.49796	4.15004	3.72883	3.72247	3.54493	3.29474	4.06233	4.86391	5.22672	4.11266	3.84998	4.7944	4.37503	5.17858	3.60362	6.52694	7.5532	2.62958	6.04807	5.4059	4.72308	3.50786	4.8136	3.34248	4.78238	4.66519	5.20034	2.82461	8.35558	5.33079	3.03276	4.49365	5.42259	3.68623	2.6609	2.8266	7.39935	2.84386	4.71562	2.78579	3.00747	4.15529	4.58476	4.95999
TCGA_TCGA-AA-3655	3.91944	3.62604	3.57012	3.62137	3.59153	3.13064	3.57808	4.95673	5.1749	3.5837	2.91794	4.90658	4.05335	5.26269	3.63418	5.65941	7.25026	2.76536	6.12498	4.98721	3.8372	3.42506	4.61902	2.83968	4.8066	4.60614	5.65131	3.37549	8.20517	4.73197	3.07001	4.73144	5.39258	3.85104	3.06611	2.78656	7.66138	3.33533	4.3151	2.78579	3.19967	4.95391	6.32606	4.70632
TCGA_TCGA-A6-5660	2.54603	3.48321	3.24074	3.39413	3.36804	3.19349	3.21743	4.29131	3.17589	3.89811	2.91794	5.13616	3.30691	5.22552	3.44301	5.40186	6.31673	2.53742	5.50085	6.15765	3.69801	3.1145	4.6005	2.88616	3.7982	4.60077	4.55567	2.98534	7.64881	4.59434	2.96175	4.45491	4.55983	3.67092	2.97947	2.64567	7.5205	3.6569	3.6213	2.78579	3.01955	6.31305	4.68949	4.51152
TCGA_TCGA-CM-6674	4.16566	3.80665	3.86776	3.36569	3.49622	3.20437	4.03389	5.19003	5.79771	3.68618	4.70504	5.12184	4.05497	5.20918	3.86264	4.87649	7.20896	2.6157	5.95148	6.33731	4.1895	3.41549	4.44099	2.99659	4.40868	4.88619	5.23929	2.97527	8.61908	4.37705	2.80625	4.8612	3.77561	3.24315	3.77831	2.61563	7.34315	3.05724	4.5456	2.99838	2.90226	5.69355	5.11903	4.68295
TCGA_TCGA-AA-A00J	3.60078	4.13224	3.77879	3.07688	3.38672	3.30929	3.50454	4.92818	6.00129	3.68712	3.09382	5.18715	3.47427	5.17807	3.55705	4.93209	6.51966	2.53569	5.83776	4.62569	4.37802	3.24259	3.06245	2.95722	4.80821	4.9097	4.16618	2.83224	7.45237	4.5859	2.84957	4.0624	5.08912	2.91148	4.16735	2.7078	7.64397	3.23441	3.97805	2.78579	3.17314	5.14695	4.34845	4.86717
TCGA_TCGA-CM-6166	2.72262	3.13172	3.18257	2.78596	2.99739	2.29401	3.06281	3.99985	3.81608	3.44714	2.91794	3.46265	3.18597	3.96661	3.67339	5.39859	6.55771	2.50507	5.43722	4.13623	3.94541	3.04984	4.20473	2.47501	3.73774	3.22436	4.28369	2.71853	7.46158	4.54866	2.68038	3.51202	4.87797	2.99133	2.90432	2.65182	7.15206	3.38969	3.73941	2.78579	3.05551	5.47523	4.81467	4.18002
TCGA_TCGA-DM-A1D8	3.60513	3.18231	2.85098	2.56646	2.9515	2.21609	3.16024	4.00957	3.73096	3.83249	3.15513	3.18906	3.63198	3.83587	3.32068	5.66057	7.4986	2.46251	4.92586	4.03208	3.29264	3.12508	2.70224	2.65532	3.78299	3.41918	4.3042	3.16192	6.69435	4.16889	2.29607	3.41387	5.71379	3.29966	3.17874	2.60919	7.0032	2.90544	3.73352	2.88281	2.7883	4.03861	6.85726	3.47047
TCGA_TCGA-F4-6570	5.74701	4.19874	4.02216	3.51095	4.13702	4.20626	4.78273	5.47536	5.91577	3.63529	4.95403	6.12359	5.30847	6.77665	4.21518	4.74313	7.77666	2.58502	5.99957	6.42886	4.90529	4.28793	4.54323	3.98717	5.49789	5.9405	6.08515	3.61698	8.15774	5.60477	3.18201	5.90204	5.44589	4.25994	2.69245	3.45729	7.38174	3.14851	5.05237	2.78579	3.53948	5.96675	5.36887	5.68108
TCGA_TCGA-AA-A01X	3.30762	3.47134	2.88089	2.6643	3.00576	2.32771	2.82473	4.59056	5.01333	4.428	2.91794	3.42676	4.49012	4.26168	3.58538	5.48616	6.61621	2.59959	5.6244	6.08587	3.91935	3.13543	3.25986	2.6359	3.663	3.41299	4.82363	3.05347	7.56324	7.14542	2.54428	3.86161	5.4158	3.62191	3.47837	2.5928	7.24811	2.90608	4.05374	2.78579	2.82721	3.18865	5.5354	3.56125
TCGA_TCGA-AD-6963	4.27371	3.9549	3.32456	3.81586	3.43668	3.0115	3.96493	4.2174	4.78071	4.42986	3.23656	4.47293	4.65992	4.71513	3.68333	4.72575	7.11659	2.54641	5.23658	5.05858	3.83032	3.3287	5.20546	3.33336	4.62079	3.84521	5.19912	3.22856	7.57493	5.79874	2.67892	4.68735	5.66496	3.25613	2.6609	2.83689	6.81116	3.00399	4.52018	2.78579	3.12624	4.55081	4.25851	4.06228
TCGA_TCGA-AA-3939	3.41322	4.01106	3.46707	4.36363	3.44164	3.02916	3.41572	6.16885	7.00445	3.84365	2.91794	4.61933	3.54006	4.85256	3.35225	5.1863	6.36393	2.74573	5.35626	4.80143	3.5514	2.77365	5.09867	3.32838	3.91865	4.28887	5.34895	3.09116	6.64113	5.15143	3.00833	5.52071	4.30322	3.31837	2.72698	2.72749	6.81813	3.64075	4.17787	2.78579	3.4499	5.29526	4.80492	3.72436
TCGA_TCGA-T9-A92H	3.86372	3.46843	2.98116	3.14336	3.06794	2.46182	3.0385	6.6734	7.02325	3.78117	2.91794	3.4928	3.46186	4.01178	3.29988	4.83002	6.71586	2.52383	5.07515	4.01179	3.50238	2.69334	5.06919	2.73636	3.87084	3.49377	4.47544	2.64879	7.70942	4.66802	2.49837	3.5816	5.2364	3.08972	2.6609	2.63852	6.86671	3.14285	3.69459	2.94175	3.43801	4.05543	4.56236	3.51289
TCGA_TCGA-A6-5662	2.57156	2.86043	3.041	2.33935	3.24367	2.56289	2.53183	4.47146	4.93583	4.29174	2.91794	4.43278	4.70786	4.84016	3.45912	7.3386	6.29635	2.43476	5.9352	5.48639	4.02513	2.80681	4.16136	2.52754	3.85687	4.15511	4.00291	2.69309	7.55519	4.22641	2.4767	3.98878	4.45454	3.35196	2.88279	2.80142	6.18165	3.25904	3.29429	2.78579	3.4477	5.27657	4.88399	4.31292
[truncated: 1,573 more rows]

## Sheet: table S6
Table S6. the m5C regulator expression of the meta-GEO and TCGA datasets and the m5C cluster results.
ID	m5Ccluster	NSUN2	NSUN3	NSUN4	NSUN5	NSUN6	NSUN7	DNMT1	TRDMT1	DNMT3A	DNMT3B	NOP2	YBX1	ALYREF	TET2
[truncated: 1,796 more rows]

## Sheet: table S7
Table S7. The results of ssGSEA of different immune cells infiltrating the TME in the meta-CRC cohort.
[truncated: 1,797 more rows]

[truncated: 7 more sheets: table S8, table S9, table S10, table S11, table S12, table S13, table S14]
